# Supplementary material for: A retrospective 5-year review of rubella in South Africa prior to the introduction of a rubella-containing vaccine
Source: PLoS One. 2022 May 5;17(5):e0265870. doi: 10.1371/journal.pone.0265870 (PMC9071131; doi:10.1371/journal.pone.0265870)
Supplement: S1 Table — For non-measles, febrile rash illness rate per 100 000, green indicates good performance by meeting the WHO surveillance target and red indicates poor performance i.e. not meeting the surveillance target. ECP, Eastern Cape Province; FSP, Free State Province; GAP, Gauteng Province; KZP, KwaZulu-Natal province; LPP, Limpopo province; MPP, Mpumalanga Province; NCP, Northern Cape Province; NWP, northwest province; WCP, Western Cape Province. *missing one sample, not designated to a province. (XLSX) [file pone.0265870.s001.xlsx]

## Sheet: S1 Table
S1 Table. Rubella incidence rate per million population by provinces in South Africa, 2015 ‑ 2019
Year	Province	Non-measles, non-rubella febrile rash illness cases	Confirmed rubella cases	Total population	Non-measles, non-rubella febrile rash illness rate per 100 000 population (target: at least 2 per 100 000 population)	Confirmed rubella case incidence rate per 1 000 000 population
2015	ECP	231	144	6916185	3.34	20.82
	FSP	76	14	2817941	2.7	4.97
	GP	551	127	13200349	4.17	9.62
	KZP	218	51	10919077	2	4.67
	LP	128	19	5726792	2.24	3.32
	MP	179	42	4283888	4.18	9.8
	NCP	129	31	1185628	10.88	26.15
	NWP	150	53	3706962	4.05	14.3
	WCP	181	91	6200098	2.92	14.68
	Total	1843	572	54956920	3.35	10.41
2016	ECP	183	93	7061717	2.59	13.17
	FSP	45	18	2861618	1.57	6.29
	GP	618	364	13498151	4.58	26.97
	KZP	201	53	11079717	1.81	4.78
	LP	145	103	5803941	2.5	17.75
	MP	198	48	4238256	4.67	11.33
	NCP	80	39	1925004	4.16	20.26
	NWP	114	46	3790614	3.01	12.14
	WCP	160	56	6293200	2.54	8.9
	Total	1744	820	55908865	3.12	14.67
2017	ECP	169	117	6498683	2.6	18
	FSP	92	43	2866678	3.21	15
	GP	908	613	14278669	6.36	42.93
	KZP	522	730	11074784	4.71	65.92
	LP	189	156	5778442	3.27	27
	MP	303	277	4444212	6.82	62.33
	NCP	127	169	1213996	10.46	139.21
	NWP	166	153	3856174	4.3	39.68
	WCP	502	268	6510312	7.71	41.17
	Total	2978	2526	56521948	5.27	44.69
2018	ECP	231	260	6522734	3.54	39.86
	FSP	76	17	2954348	2.57	5.75
	GP	579	133	14717040	3.93	9.04
	KZP	391	530	11384722	3.43	46.55
	LP	92	27	5797275	1.59	4.66
	MP	228	53	4523874	5.04	11.72
	NCP	114	33	1225555	9.3	26.93
	NWP	142	24	3978955	3.57	6.03
	WCP	284	151	6621103	4.29	22.81
	Total	2137	1228	57725606	3.7	21.27
2019	ECP	227	209	6712276	3.38	31.14
	FSP	104	71	2887465	3.6	24.59
	GP	569	255	15176116	3.75	16.8
	KZP	300	195	11289086	2.66	17.27
	LP	96	50	5982584	1.6	8.36
	MP	213	97	4592187	4.64	21.12
	NCP	94	9	1263875	7.44	7.12
	NWP	664	332	4027160	16.49	82.44
	WCP	324	278	6844272	4.73	40.62
	Total	2591	1496	58775022	4.41	25.45
Average	ECP	208	165	6742319	3.09	24.41
	FSP	79	33	2877610	2.73	11.33
	GP	645	298	14174065	4.55	21.05
	KZP	326	312	11149477	2.93	27.97
	LP	130	71	5817807	2.23	12.2
	MP	224	103	4416483	5.08	23.41
	NCP	109	56	1362812	7.98	41.24
	NWP	247	122	3871973	6.38	31.41
	WCP	290	169	6493797	4.47	25.99
	Total	2259	1328	56777672	3.98	23.4
For non-measles, febrile rash illness rate per 100 000, green indicates good performance by meeting the WHO surveillance target and red indicates poor performance i.e. not meeting the surveillance target.
ECP, Eastern Cape Province; FSP, Free State Province; GAP, Gauteng Province; KZP, KwaZulu-Natal province; LPP, Limpopo province; MPP, Mpumalanga Province; NCP, Northern Cape Province;
NWP, northwest province; WCP, Western Cape Province.
*missing one sample, not designated to a province
