# Supplementary material for: A retrospective 5-year review of rubella in South Africa prior to the introduction of a rubella-containing vaccine
Source: PLoS One. 2022 May 5;17(5):e0265870. doi: 10.1371/journal.pone.0265870 (PMC9071131; doi:10.1371/journal.pone.0265870)
Supplement: S2 Table — CIF: case investigation form; EPID: unique epidemiological number. (XLSX) [file pone.0265870.s002.xlsx]

## Sheet: S2 Table
S2 Table. Surveillance indicators for laboratory-confirmed rubella cases in South Africa, 2015‑2019
Rubella Category	Number (%)
	2015	2016	2017	2018	2019	Total
Cases per year	572	821	2 526	1 228	1 496	6 643
Cases with a CIF	358 (62.6%)	271 (33.0%)	1491 (59.5%)	853 (69.5%)	864 (57.8%)	3769 (57.8%)
Cases with a EPID	197 (34.4%)	184 (22.4%)	1169 (46.3%)	746 (60.7%)	1187 (79.3%)	3483 (52.4%)
Cases with a CIF & EPID	193 (33.6%)	113 (13.8%)	991 (39.2%)	628 (51.1%)	777 (51.9%)	2691 (40.7%)
CIF: case investigation form; EPID: unique epidemiological number.
