# Supplementary material for: A retrospective 5-year review of rubella in South Africa prior to the introduction of a rubella-containing vaccine
Source: PLoS One. 2022 May 5;17(5):e0265870. doi: 10.1371/journal.pone.0265870 (PMC9071131; doi:10.1371/journal.pone.0265870)
Supplement: S3 Table — ECP, Eastern Cape Province; FSP, Free State Province; GAP, Gauteng Province; KZP, KwaZulu-Natal province; LPP, Limpopo province; MPP, Mpumalanga Province; NCP, Northern Cape Province; NWP, northwest province; WCP, Western Cape Province. (XLSX) [file pone.0265870.s003.xlsx]

## Sheet: S3 Table
S3 Table. National febrile rash surveillance data in South Africa for 2015 (N=2595)
Year	TEST_MONTH	Month	Province	Age	Age group	Sex	Measles IgM	Rubella IgM	CIF	EPID Number	Vaccination status
2015	5	May	ECP	1	<6m	Female	Neg	Neg	No	Blank	Blank
2015	5	May	ECP	1	<6m	Female	Neg	Neg	Yes	Yes	Unk
2015	5	May	ECP	3	1-4yrs	Female	Neg	Neg	Yes	Yes	Yes, 1 dose
2015	5	May	ECP	3	1-4yrs	Female	Neg	Neg	Yes	Blank	Yes, 2/more doses
2015	5	May	ECP	3	1-4yrs	Female	Neg	Pos	No	Blank	Blank
2015	5	May	ECP	3	1-4yrs	Female	Neg	Pos	Yes	Yes	Yes, 2/more doses
2015	5	May	ECP	3	1-4yrs	Male	Neg	Eq	Yes	Yes	Yes, 2/more doses
2015	5	May	ECP	3	1-4yrs	Male	Pos	Neg	No	Blank	Blank
2015	5	May	ECP	3	1-4yrs	Male	Neg	Neg	No	Blank	Blank
2015	5	May	ECP	3	1-4yrs	Male	Neg	Neg	Yes	Yes	Yes, 2/more doses
2015	5	May	ECP	3	1-4yrs	Male	Neg	Neg	No	Blank	Blank
2015	5	May	ECP	3	1-4yrs	Male	Neg	Neg	No	Blank	Blank
2015	5	May	ECP	4	5-9yrs	Female	Neg	Neg	No	Blank	Blank
2015	5	May	ECP	4	5-9yrs	Female	Neg	Neg	Yes	Yes	Unk
2015	5	May	ECP	4	5-9yrs	Female	Neg	Neg	Yes	Blank	Yes, dose not reported
2015	5	May	ECP	4	5-9yrs	Female	Neg	Neg	Yes	Yes	Yes, dose not reported
2015	5	May	ECP	4	5-9yrs	Female	Neg	Neg	Yes	Yes	Yes, 2/more doses
2015	5	May	ECP	4	5-9yrs	Female	Neg	Neg	Yes	Yes	Unk
2015	5	May	ECP	4	5-9yrs	Female	Neg	Neg	Yes	Yes	Yes, 2/more doses
2015	5	May	ECP	4	5-9yrs	Female	Neg	Pos	Yes	Yes	Yes, 2/more doses
2015	5	May	ECP	4	5-9yrs	Male	Neg	Eq	Yes	Yes	Unk
2015	5	May	ECP	4	5-9yrs	Male	Neg	Eq	Yes	Yes	Yes, 2/more doses
2015	5	May	ECP	4	5-9yrs	Male	Neg	Eq	No	Blank	Blank
2015	5	May	ECP	4	5-9yrs	Male	Neg	Neg	Yes	Yes	Unk
2015	5	May	ECP	4	5-9yrs	Male	Neg	Neg	Yes	Yes	Yes, 2/more doses
2015	5	May	ECP	4	5-9yrs	Male	Neg	Neg	Yes	Blank	Yes, 2/more doses
2015	5	May	ECP	4	5-9yrs	Male	Neg	Pos	No	Blank	Blank
2015	5	May	ECP	4	5-9yrs	Male	Neg	Pos	Yes	Yes	Yes, 2/more doses
2015	5	May	ECP	4	5-9yrs	Male	Neg	Pos	Yes	Yes	Yes, 2/more doses
2015	5	May	ECP	4	5-9yrs	Male	Neg	Pos	Yes	Yes	Yes, 2/more doses
2015	5	May	ECP	4	5-9yrs	Male	Neg	Pos	Yes	Yes	Yes, 2/more doses
2015	5	May	ECP	5	10-14yrs	Female	Neg	Pos	Yes	Yes	Unk
2015	5	May	ECP	5	10-14yrs	Male	Neg	Neg	Yes	Yes	Unk
2015	5	May	ECP	5	10-14yrs	Male	Neg	Neg	Yes	Yes	Yes, 2/more doses
2015	5	May	ECP	5	10-14yrs	Male	Neg	Neg	Yes	Yes	Yes, 2/more doses
2015	5	May	ECP	5	10-14yrs	Male	Neg	Pos	No	Blank	Blank
2015	5	May	ECP	5	10-14yrs	Male	Neg	Pos	Yes	Yes	Yes, 2/more doses
2015	5	May	ECP	6	15-19yrs	Female	Neg	Neg	No	Blank	Blank
2015	5	May	ECP	6	15-19yrs	Female	Neg	Neg	No	Blank	Blank
2015	5	May	ECP	7	20-44yrs	Female	Neg	Neg	No	Blank	Blank
2015	5	May	ECP	7	20-44yrs	Male	Neg	Neg	Yes	Yes	Unk
2015	5	May	FSP	2	6-12m	Female	Pos	Neg	No	Blank	Blank
2015	5	May	FSP	3	1-4yrs	Female	Neg	Neg	No	Blank	Blank
2015	5	May	FSP	3	1-4yrs	Female	Neg	Neg	No	Blank	Blank
2015	5	May	FSP	3	1-4yrs	Male	Neg	Neg	No	Blank	Blank
2015	5	May	FSP	3	1-4yrs	Male	Neg	Neg	No	Blank	Blank
2015	5	May	GP	1	<6m	Female	Neg	Neg	No	Blank	Blank
2015	5	May	GP	1	<6m	Male	Neg	Neg	Yes	Yes	Yes, dose not reported
2015	5	May	GP	1	<6m	Male	Neg	Neg	No	Blank	Blank
2015	5	May	GP	2	6-12m	Female	Eq	Neg	Yes	Blank	Yes, 2/more doses
2015	5	May	GP	2	6-12m	Female	Neg	Neg	Yes	Blank	No
2015	5	May	GP	2	6-12m	Male	Pos	Neg	No	Blank	Blank
2015	5	May	GP	3	1-4yrs	Female	Neg	Eq	No	Blank	Blank
2015	5	May	GP	3	1-4yrs	Female	Pos	Neg	No	Blank	Yes, 2/more doses
2015	5	May	GP	3	1-4yrs	Female	Neg	Neg	No	Blank	Blank
2015	5	May	GP	3	1-4yrs	Female	Neg	Neg	No	Blank	Blank
2015	5	May	GP	3	1-4yrs	Female	Neg	Neg	No	Blank	Blank
2015	5	May	GP	3	1-4yrs	Female	Neg	Neg	Yes	Blank	Yes, 2/more doses
2015	5	May	GP	3	1-4yrs	Female	Neg	Neg	No	Blank	Blank
2015	5	May	GP	3	1-4yrs	Female	Neg	Neg	No	Blank	Blank
2015	5	May	GP	3	1-4yrs	Female	Neg	Neg	No	Blank	Blank
2015	5	May	GP	3	1-4yrs	Female	Neg	Neg	No	Blank	Blank
2015	5	May	GP	3	1-4yrs	Female	Neg	Pos	No	Blank	Blank
2015	5	May	GP	3	1-4yrs	Female	Neg	Pos	No	Blank	Blank
2015	5	May	GP	3	1-4yrs	Male	Neg	Neg	No	Blank	Blank
2015	5	May	GP	3	1-4yrs	Male	Neg	Neg	No	Blank	Blank
2015	5	May	GP	3	1-4yrs	Male	Neg	Neg	Yes	Blank	Yes, 2/more doses
2015	5	May	GP	3	1-4yrs	Male	Neg	Neg	Yes	Blank	Yes, 2/more doses
2015	5	May	GP	3	1-4yrs	Male	Neg	Neg	Yes	Blank	Yes, 1 dose
2015	5	May	GP	3	1-4yrs	Male	Neg	Neg	Yes	Blank	Yes, 2/more doses
2015	5	May	GP	3	1-4yrs	Male	Neg	Neg	Yes	Blank	Yes, 2/more doses
2015	5	May	GP	3	1-4yrs	Male	Neg	Neg	No	Blank	Blank
2015	5	May	GP	3	1-4yrs	Male	Neg	Neg	Yes	Blank	Yes, dose not reported
2015	5	May	GP	3	1-4yrs	Male	Neg	Neg	Yes	Blank	Yes, dose not reported
2015	5	May	GP	3	1-4yrs	Male	Neg	Pos	Yes	Blank	Yes, 2/more doses
2015	5	May	GP	3	1-4yrs	Male	Neg	Pos	Yes	Blank	Yes, 2/more doses
2015	5	May	GP	3	1-4yrs	Male	Neg	Pos	Yes	Blank	Yes, 2/more doses
2015	5	May	GP	3	1-4yrs	Male	Neg	Pos	Yes	Blank	Yes, 2/more doses
2015	5	May	GP	4	5-9yrs	Female	Neg	Neg	No	Blank	Blank
2015	5	May	GP	4	5-9yrs	Female	Neg	Neg	Yes	Blank	Unk
2015	5	May	GP	4	5-9yrs	Female	Neg	Neg	Yes	Blank	Blank
2015	5	May	GP	4	5-9yrs	Female	Neg	Neg	Yes	Blank	Blank
2015	5	May	GP	4	5-9yrs	Female	Neg	Neg	No	Blank	Blank
2015	5	May	GP	4	5-9yrs	Female	Neg	Neg	No	Blank	Blank
2015	5	May	GP	4	5-9yrs	Female	Neg	Pos	No	Blank	Blank
2015	5	May	GP	4	5-9yrs	Female	Neg	Pos	Yes	Blank	Yes, 2/more doses
2015	5	May	GP	4	5-9yrs	Male	Neg	Eq	Yes	Blank	Yes, 2/more doses
2015	5	May	GP	4	5-9yrs	Male	Neg	Neg	No	Blank	Blank
2015	5	May	GP	4	5-9yrs	Male	Neg	Neg	Yes	Blank	Yes, 2/more doses
2015	5	May	GP	4	5-9yrs	Male	Neg	Neg	Yes	Blank	No
2015	5	May	GP	4	5-9yrs	Male	Neg	Neg	No	Blank	Blank
2015	5	May	GP	4	5-9yrs	Male	Neg	Neg	No	Blank	Blank
2015	5	May	GP	4	5-9yrs	Male	Neg	Neg	No	Blank	Blank
2015	5	May	GP	5	10-14yrs	Female	Neg	Neg	Yes	Blank	Yes, 2/more doses
2015	5	May	GP	5	10-14yrs	Female	Neg	Neg	No	Blank	Blank
2015	5	May	GP	5	10-14yrs	Female	Neg	Neg	Yes	Blank	Yes, 2/more doses
2015	5	May	GP	5	10-14yrs	Male	Neg	Neg	No	Blank	Blank
2015	5	May	GP	5	10-14yrs	Male	Neg	Neg	No	Blank	Blank
2015	5	May	GP	5	10-14yrs	Male	Neg	Neg	No	Blank	Blank
2015	5	May	GP	6	15-19yrs	Male	Neg	Neg	No	Blank	Blank
2015	5	May	GP	7	20-44yrs	Female	Neg	Neg	No	Blank	Blank
2015	5	May	GP	7	20-44yrs	Female	Neg	Neg	No	Blank	Blank
2015	5	May	GP	7	20-44yrs	Female	Neg	Neg	No	Blank	Blank
2015	5	May	GP	7	20-44yrs	Female	Neg	Neg	No	Blank	Blank
2015	5	May	GP	7	20-44yrs	Female	Neg	Neg	Yes	Blank	Unk
2015	5	May	GP	7	20-44yrs	Female	Neg	Neg	No	Blank	Blank
2015	5	May	GP	7	20-44yrs	Female	Neg	Neg	No	Blank	Blank
2015	5	May	GP	7	20-44yrs	Female	Neg	Neg	No	Blank	Blank
2015	5	May	GP	7	20-44yrs	Male	Neg	Neg	No	Blank	Blank
2015	5	May	KZP	1	<6m	Female	Neg	Neg	Yes	Yes	No
2015	5	May	KZP	1	<6m	Male	Neg	Neg	No	Blank	Blank
2015	5	May	KZP	3	1-4yrs	Female	Neg	Eq	Yes	Yes	Yes, 2/more doses
2015	5	May	KZP	3	1-4yrs	Female	Neg	Neg	Yes	Blank	Unk
2015	5	May	KZP	3	1-4yrs	Female	Neg	Neg	Yes	Yes	Yes, 1 dose
2015	5	May	KZP	3	1-4yrs	Female	Neg	Neg	No	Blank	Blank
2015	5	May	KZP	3	1-4yrs	Female	Neg	Neg	Yes	Yes	Yes, 2/more doses
2015	5	May	KZP	3	1-4yrs	Female	Neg	Neg	Yes	Blank	Yes, dose not reported
2015	5	May	KZP	3	1-4yrs	Male	Neg	Neg	Yes	Yes	Yes, 2/more doses
2015	5	May	KZP	3	1-4yrs	Male	Neg	Neg	Yes	Blank	Yes, 2/more doses
2015	5	May	KZP	3	1-4yrs	Male	Neg	Neg	No	Blank	Blank
2015	5	May	KZP	3	1-4yrs	Male	Neg	Neg	Yes	Yes	Unk
2015	5	May	KZP	3	1-4yrs	Male	Neg	Neg	Yes	Yes	Yes, 2/more doses
2015	5	May	KZP	3	1-4yrs	Male	Neg	Neg	No	Blank	Blank
2015	5	May	KZP	3	1-4yrs	Male	Neg	Neg	Yes	Yes	Yes, 2/more doses
2015	5	May	KZP	3	1-4yrs	Male	Neg	Pos	Yes	Yes	Yes, 1 dose
2015	5	May	KZP	3	1-4yrs	Unk	Eq	Neg	Yes	Yes	Yes, 1 dose
2015	5	May	KZP	4	5-9yrs	Female	Neg	Neg	Yes	Yes	Unk
2015	5	May	KZP	4	5-9yrs	Female	Neg	Neg	Yes	Yes	Yes, dose not reported
2015	5	May	KZP	4	5-9yrs	Female	Neg	Neg	Yes	Yes	No
2015	5	May	KZP	4	5-9yrs	Female	Neg	Neg	Yes	Yes	Unk
2015	5	May	KZP	4	5-9yrs	Female	Neg	Neg	Yes	Yes	Yes, 2/more doses
2015	5	May	KZP	4	5-9yrs	Male	Neg	Neg	Yes	Yes	Yes, 2/more doses
2015	5	May	KZP	4	5-9yrs	Male	Neg	Neg	Yes	Yes	Yes, 2/more doses
2015	5	May	KZP	4	5-9yrs	Male	Neg	Neg	Yes	Yes	No
2015	5	May	KZP	4	5-9yrs	Male	Neg	Neg	No	Blank	Blank
2015	5	May	KZP	4	5-9yrs	Male	Neg	Neg	Yes	Yes	Yes, 2/more doses
2015	5	May	KZP	4	5-9yrs	Male	Neg	Pos	Yes	Yes	Unk
2015	5	May	KZP	4	5-9yrs	Male	Neg	Pos	Yes	Yes	Unk
2015	5	May	KZP	5	10-14yrs	Male	Neg	Neg	Yes	Yes	Yes, 2/more doses
2015	5	May	KZP	7	20-44yrs	Male	Neg	Neg	No	Blank	Blank
2015	5	May	LIMPOPO	1	<6m	Female	Neg	Neg	No	Blank	Blank
2015	5	May	LIMPOPO	2	6-12m	Male	Neg	Neg	No	Blank	Blank
2015	5	May	LIMPOPO	3	1-4yrs	Female	Neg	Neg	No	Blank	Blank
2015	5	May	LIMPOPO	3	1-4yrs	Male	Neg	Neg	No	Blank	Blank
2015	5	May	LIMPOPO	3	1-4yrs	Male	Neg	Neg	No	Blank	Blank
2015	5	May	LIMPOPO	3	1-4yrs	Male	Neg	Neg	No	Blank	Blank
2015	5	May	LIMPOPO	4	5-9yrs	Female	Neg	Neg	No	Blank	Blank
2015	5	May	LIMPOPO	4	5-9yrs	Female	Neg	Neg	No	Blank	Blank
2015	5	May	LIMPOPO	4	5-9yrs	Male	Neg	Neg	No	Blank	Blank
2015	5	May	LIMPOPO	4	5-9yrs	Male	Neg	Neg	No	Blank	Blank
2015	5	May	LIMPOPO	5	10-14yrs	Female	Neg	Neg	No	Blank	Blank
2015	5	May	LIMPOPO	5	10-14yrs	Female	Neg	Neg	Yes	Yes	Yes, 1 dose
2015	5	May	MP	3	1-4yrs	Female	Neg	Neg	Yes	Blank	Unk
2015	5	May	MP	3	1-4yrs	Female	Neg	Neg	Yes	Blank	Yes, dose not reported
2015	5	May	MP	3	1-4yrs	Female	Neg	Neg	No	Blank	Blank
2015	5	May	MP	3	1-4yrs	Female	Neg	Pos	No	Blank	Blank
2015	5	May	MP	3	1-4yrs	Male	Neg	Neg	No	Blank	Blank
2015	5	May	MP	3	1-4yrs	Male	Neg	Neg	Yes	Blank	Yes, 2/more doses
2015	5	May	MP	3	1-4yrs	Male	Neg	Neg	No	Blank	Blank
2015	5	May	MP	4	5-9yrs	Female	Neg	Neg	Yes	Blank	Unk
2015	5	May	MP	4	5-9yrs	Male	Neg	Neg	Yes	Blank	Yes, 2/more doses
2015	5	May	MP	4	5-9yrs	Male	Neg	Neg	Yes	Yes	Yes, 2/more doses
2015	5	May	MP	4	5-9yrs	Male	Neg	Neg	Yes	Blank	Unk
2015	5	May	MP	4	5-9yrs	Male	Neg	Neg	No	Blank	Blank
2015	5	May	MP	4	5-9yrs	Male	Neg	Neg	No	Blank	Blank
2015	5	May	MP	4	5-9yrs	Male	Neg	Neg	No	Blank	Blank
2015	5	May	MP	5	10-14yrs	Female	Neg	Neg	Yes	Blank	Blank
2015	5	May	MP	5	10-14yrs	Female	Neg	Neg	No	Blank	Blank
2015	5	May	MP	5	10-14yrs	Male	Neg	Neg	No	Blank	Blank
2015	5	May	MP	5	10-14yrs	Male	Neg	Neg	Yes	Blank	Blank
2015	5	May	MP	6	15-19yrs	Female	Neg	Neg	No	Blank	Blank
2015	5	May	MP	6	15-19yrs	Female	Neg	Neg	No	Blank	Blank
2015	5	May	NCP	1	<6m	Male	Neg	Neg	No	Blank	Blank
2015	5	May	NCP	1	<6m	Male	Neg	Neg	No	Blank	Blank
2015	5	May	NCP	2	6-12m	Male	Neg	Neg	No	Blank	Blank
2015	5	May	NCP	2	6-12m	Male	Neg	Neg	No	Blank	Blank
2015	5	May	NCP	3	1-4yrs	Female	Neg	Neg	No	Blank	Blank
2015	5	May	NCP	3	1-4yrs	Female	Neg	Neg	No	Blank	Blank
2015	5	May	NCP	3	1-4yrs	Female	Neg	Neg	No	Blank	Blank
2015	5	May	NCP	3	1-4yrs	Male	Neg	Eq	No	Blank	Blank
2015	5	May	NCP	3	1-4yrs	Male	Neg	Neg	No	Blank	Blank
2015	5	May	NCP	3	1-4yrs	Male	Neg	Pos	Yes	Blank	Yes, 2/more doses
2015	5	May	NCP	3	1-4yrs	Unk	Neg	Neg	No	Blank	Blank
2015	5	May	NCP	4	5-9yrs	Female	Neg	Neg	No	Blank	Blank
2015	5	May	NCP	4	5-9yrs	Female	Neg	Pos	No	Blank	Blank
2015	5	May	NCP	4	5-9yrs	Female	Neg	Pos	No	Blank	Blank
2015	5	May	NCP	4	5-9yrs	Male	Neg	Neg	No	Blank	Blank
2015	5	May	NCP	4	5-9yrs	Male	Neg	Neg	No	Blank	Blank
2015	5	May	NCP	4	5-9yrs	Male	Neg	Neg	No	Blank	Blank
2015	5	May	NCP	4	5-9yrs	Male	Neg	Pos	No	Blank	Blank
2015	5	May	NCP	4	5-9yrs	Male	Neg	Pos	No	Blank	Blank
2015	5	May	NCP	5	10-14yrs	Female	Neg	Pos	No	Blank	Blank
2015	5	May	NCP	5	10-14yrs	Male	Neg	Neg	No	Blank	Blank
2015	5	May	NCP	5	10-14yrs	Male	Neg	Neg	No	Blank	Blank
2015	5	May	NCP	5	10-14yrs	Unk	Neg	Neg	No	Blank	Blank
2015	5	May	NCP	7	20-44yrs	Female	Neg	Neg	No	Blank	Blank
2015	5	May	NWP	3	1-4yrs	Female	Neg	Neg	Yes	Blank	Yes, 2/more doses
2015	5	May	NWP	3	1-4yrs	Female	Neg	Neg	No	Blank	Blank
2015	5	May	NWP	3	1-4yrs	Male	Neg	Neg	No	Blank	Blank
2015	5	May	NWP	3	1-4yrs	Male	Neg	Neg	No	Blank	Blank
2015	5	May	NWP	3	1-4yrs	Male	Neg	Pos	No	Blank	Blank
2015	5	May	NWP	3	1-4yrs	Male	Neg	Pos	No	Blank	Blank
2015	5	May	NWP	4	5-9yrs	Female	Neg	Eq	Yes	Blank	Yes, 2/more doses
2015	5	May	NWP	4	5-9yrs	Female	Neg	Neg	No	Blank	Blank
2015	5	May	NWP	4	5-9yrs	Female	Neg	Neg	No	Blank	Blank
2015	5	May	NWP	4	5-9yrs	Female	Neg	Neg	No	Blank	Blank
2015	5	May	NWP	4	5-9yrs	Male	Neg	Neg	No	Blank	Blank
2015	5	May	NWP	4	5-9yrs	Male	Neg	Neg	No	Blank	Blank
2015	5	May	NWP	4	5-9yrs	Male	Neg	Neg	No	Blank	Blank
2015	5	May	NWP	4	5-9yrs	Male	Neg	Neg	No	Blank	Blank
2015	5	May	NWP	4	5-9yrs	Male	Neg	Neg	No	Blank	Blank
2015	5	May	NWP	4	5-9yrs	Male	Neg	Neg	Yes	Blank	Yes, 2/more doses
2015	5	May	NWP	4	5-9yrs	Male	Neg	Neg	No	Blank	Blank
2015	5	May	NWP	5	10-14yrs	Male	Neg	Neg	No	Blank	Blank
2015	5	May	NWP	5	10-14yrs	Male	Neg	Neg	No	Blank	Blank
2015	5	May	NWP	5	10-14yrs	Male	Neg	Neg	No	Blank	Blank
2015	5	May	NWP	6	15-19yrs	Male	Neg	Neg	Yes	Blank	Yes, 2/more doses
2015	5	May	WCP	2	6-12m	Male	Neg	Neg	Yes	Yes	No
2015	5	May	WCP	2	6-12m	Male	Neg	Neg	No	Blank	Blank
2015	5	May	WCP	3	1-4yrs	Female	Neg	Neg	Yes	Yes	Blank
2015	5	May	WCP	3	1-4yrs	Female	Neg	Neg	No	Blank	Blank
2015	5	May	WCP	3	1-4yrs	Female	Neg	Neg	Yes	Yes	Yes, 2/more doses
2015	5	May	WCP	3	1-4yrs	Female	Neg	Neg	Yes	Yes	Yes, dose not reported
2015	5	May	WCP	3	1-4yrs	Female	Neg	Neg	Yes	Yes	Yes, 2/more doses
2015	5	May	WCP	3	1-4yrs	Female	Neg	Pos	No	Blank	Blank
2015	5	May	WCP	3	1-4yrs	Female	Neg	Pos	Yes	Yes	Yes, 1 dose
2015	5	May	WCP	3	1-4yrs	Female	Neg	Pos	Yes	Blank	Yes, 2/more doses
2015	5	May	WCP	3	1-4yrs	Female	Neg	Pos	No	Blank	Blank
2015	5	May	WCP	3	1-4yrs	Male	Eq	Neg	Yes	Yes	Yes, 1 dose
2015	5	May	WCP	3	1-4yrs	Male	Neg	Neg	Yes	Yes	Yes, 2/more doses
2015	5	May	WCP	3	1-4yrs	Male	Neg	Neg	Yes	Blank	Yes, 1 dose
2015	5	May	WCP	3	1-4yrs	Male	Neg	Neg	Yes	Blank	Blank
2015	5	May	WCP	3	1-4yrs	Male	Neg	Pos	No	Blank	Blank
2015	5	May	WCP	3	1-4yrs	Male	Neg	Pos	Yes	Yes	Yes, dose not reported
2015	5	May	WCP	3	1-4yrs	Male	Neg	Pos	Yes	Yes	Yes, 2/more doses
2015	5	May	WCP	3	1-4yrs	Male	Neg	Pos	Yes	Yes	Yes, dose not reported
2015	5	May	WCP	3	1-4yrs	Male	Neg	Pos	Yes	Yes	Yes, 2/more doses
2015	5	May	WCP	3	1-4yrs	Male	Neg	Pos	Yes	Blank	Blank
2015	5	May	WCP	4	5-9yrs	Female	Neg	Eq	Yes	Yes	Yes, 2/more doses
2015	5	May	WCP	4	5-9yrs	Female	Neg	Neg	Yes	Yes	Yes, 2/more doses
2015	5	May	WCP	4	5-9yrs	Female	Neg	Neg	Yes	Yes	Yes, 2/more doses
2015	5	May	WCP	4	5-9yrs	Female	Neg	Neg	Yes	Yes	Yes, 2/more doses
2015	5	May	WCP	4	5-9yrs	Female	Neg	Neg	Yes	Yes	Yes, 2/more doses
2015	5	May	WCP	4	5-9yrs	Female	Neg	Neg	No	Blank	Blank
2015	5	May	WCP	4	5-9yrs	Male	Neg	Neg	Yes	Yes	Yes, dose not reported
2015	5	May	WCP	4	5-9yrs	Male	Neg	Neg	Yes	Yes	Blank
2015	5	May	WCP	4	5-9yrs	Male	Neg	Neg	Yes	Yes	Yes, 2/more doses
2015	5	May	WCP	4	5-9yrs	Male	Neg	Neg	No	Blank	Blank
2015	5	May	WCP	4	5-9yrs	Male	Neg	Pos	Yes	Yes	Yes, 2/more doses
2015	5	May	WCP	4	5-9yrs	Male	Neg	Pos	Yes	Yes	Yes, 2/more doses
2015	5	May	WCP	4	5-9yrs	Male	Neg	Pos	Yes	Yes	Blank
2015	5	May	WCP	5	10-14yrs	Female	Neg	Neg	Yes	Yes	Yes, dose not reported
2015	5	May	WCP	5	10-14yrs	Female	Neg	Pos	Yes	Yes	Yes, dose not reported
2015	5	May	WCP	5	10-14yrs	Male	Neg	Neg	No	Blank	Blank
2015	5	May	WCP	5	10-14yrs	Male	Neg	Pos	Yes	Yes	Yes, 2/more doses
2015	5	May	WCP	7	20-44yrs	Female	Neg	Neg	No	Blank	Blank
2015	6	Jun	ECP	1	<6m	Male	Neg	Neg	No	Blank	Blank
2015	6	Jun	ECP	3	1-4yrs	Female	Neg	Neg	No	Blank	Blank
2015	6	Jun	ECP	3	1-4yrs	Female	Neg	Neg	Yes	Yes	Yes, 1 dose
2015	6	Jun	ECP	3	1-4yrs	Female	Neg	Neg	No	Blank	Blank
2015	6	Jun	ECP	3	1-4yrs	Female	Neg	Neg	Yes	Yes	Yes, dose not reported
2015	6	Jun	ECP	3	1-4yrs	Male	Pos	Neg	Yes	Blank	No
2015	6	Jun	ECP	3	1-4yrs	Male	Neg	Neg	Yes	Yes	Yes, 2/more doses
2015	6	Jun	ECP	3	1-4yrs	Male	Neg	Neg	Yes	Yes	Yes, 1 dose
2015	6	Jun	ECP	3	1-4yrs	Male	Neg	Neg	Yes	Yes	Yes, 2/more doses
2015	6	Jun	ECP	3	1-4yrs	Male	Neg	Neg	Yes	Yes	Yes, 2/more doses
2015	6	Jun	ECP	3	1-4yrs	Male	Neg	Neg	No	Blank	Blank
2015	6	Jun	ECP	4	5-9yrs	Female	Neg	Eq	Yes	Blank	Yes, 2/more doses
2015	6	Jun	ECP	4	5-9yrs	Female	Neg	Neg	Yes	Yes	Yes, dose not reported
2015	6	Jun	ECP	4	5-9yrs	Female	Neg	Neg	Yes	Blank	Yes, 2/more doses
2015	6	Jun	ECP	4	5-9yrs	Female	Neg	Neg	Yes	Yes	Yes, 1 dose
2015	6	Jun	ECP	4	5-9yrs	Female	Neg	Neg	No	Blank	Blank
2015	6	Jun	ECP	4	5-9yrs	Female	Neg	Pos	Yes	Yes	Unk
2015	6	Jun	ECP	4	5-9yrs	Female	Neg	Pos	Yes	Yes	Yes, 2/more doses
2015	6	Jun	ECP	4	5-9yrs	Female	Neg	Pos	Yes	Yes	Unk
2015	6	Jun	ECP	4	5-9yrs	Female	Neg	Pos	Yes	Yes	Yes, 2/more doses
2015	6	Jun	ECP	4	5-9yrs	Female	Neg	Pos	No	Blank	Blank
2015	6	Jun	ECP	4	5-9yrs	Male	Neg	Neg	Yes	Yes	Yes, 2/more doses
2015	6	Jun	ECP	4	5-9yrs	Male	Neg	Neg	No	Blank	Blank
2015	6	Jun	ECP	4	5-9yrs	Male	Neg	Neg	Yes	Blank	Yes, 2/more doses
2015	6	Jun	ECP	4	5-9yrs	Male	Neg	Neg	Yes	Yes	Yes, 1 dose
2015	6	Jun	ECP	4	5-9yrs	Male	Neg	Neg	Yes	Blank	Unk
2015	6	Jun	ECP	4	5-9yrs	Male	Neg	Neg	Yes	Yes	Unk
2015	6	Jun	ECP	4	5-9yrs	Male	Neg	Neg	No	Blank	Blank
2015	6	Jun	ECP	4	5-9yrs	Male	Neg	Pos	Yes	Yes	Yes, 2/more doses
2015	6	Jun	ECP	5	10-14yrs	Female	Neg	Eq	Yes	Yes	Unk
2015	6	Jun	ECP	5	10-14yrs	Female	Neg	Neg	Yes	Yes	Unk
2015	6	Jun	ECP	5	10-14yrs	Female	Neg	Pos	Yes	Blank	Yes, dose not reported
2015	6	Jun	ECP	5	10-14yrs	Male	Neg	Neg	Yes	Yes	Unk
2015	6	Jun	ECP	5	10-14yrs	Male	Neg	Neg	Yes	Yes	Unk
2015	6	Jun	ECP	5	10-14yrs	Male	Neg	Neg	No	Blank	Blank
2015	6	Jun	ECP	5	10-14yrs	Male	Neg	Pos	Yes	Blank	Yes, dose not reported
2015	6	Jun	ECP	5	10-14yrs	Male	Neg	Pos	No	Blank	Blank
2015	6	Jun	ECP	5	10-14yrs	Male	Neg	Pos	Yes	Blank	Yes, dose not reported
2015	6	Jun	ECP	6	15-19yrs	Female	Neg	Neg	Yes	Blank	Yes, 2/more doses
2015	6	Jun	ECP	6	15-19yrs	Female	Neg	Neg	Yes	Yes	Unk
2015	6	Jun	ECP	7	20-44yrs	Female	Neg	Neg	Yes	Blank	Yes, dose not reported
2015	6	Jun	ECP	7	20-44yrs	Male	Neg	Neg	Yes	Blank	Unk
2015	6	Jun	FSP	3	1-4yrs	Male	Neg	Neg	No	Blank	Blank
2015	6	Jun	FSP	3	1-4yrs	Male	Neg	Neg	No	Blank	Blank
2015	6	Jun	FSP	3	1-4yrs	Male	Neg	Neg	No	Blank	Blank
2015	6	Jun	FSP	3	1-4yrs	Male	Neg	Pos	No	Blank	Blank
2015	6	Jun	FSP	4	5-9yrs	Female	Neg	Neg	No	Blank	Blank
2015	6	Jun	FSP	4	5-9yrs	Female	Neg	Neg	No	Blank	Blank
2015	6	Jun	FSP	4	5-9yrs	Male	Neg	Neg	No	Blank	Blank
2015	6	Jun	FSP	4	5-9yrs	Unk	Neg	Pos	No	Blank	Blank
2015	6	Jun	FSP	5	10-14yrs	Female	Neg	Neg	No	Blank	Blank
2015	6	Jun	FSP	7	20-44yrs	Female	Neg	Neg	No	Blank	Blank
2015	6	Jun	GP	1	<6m	Female	Neg	Pos	No	Blank	Blank
2015	6	Jun	GP	1	<6m	Male	Neg	Neg	Yes	Blank	Yes, 2/more doses
2015	6	Jun	GP	1	<6m	Male	Neg	Neg	No	Blank	Blank
2015	6	Jun	GP	1	<6m	Male	Neg	Neg	No	Blank	Blank
2015	6	Jun	GP	1	<6m	Male	Neg	Neg	No	Blank	Blank
2015	6	Jun	GP	1	<6m	Unk	Neg	Neg	No	Blank	Blank
2015	6	Jun	GP	2	6-12m	Female	Pos	Neg	No	Blank	Blank
2015	6	Jun	GP	2	6-12m	Female	Eq	Neg	No	Blank	Blank
2015	6	Jun	GP	2	6-12m	Female	Neg	Neg	No	Blank	Blank
2015	6	Jun	GP	2	6-12m	Male	Pos	Neg	No	Blank	Blank
2015	6	Jun	GP	2	6-12m	Male	Neg	Neg	No	Blank	Blank
2015	6	Jun	GP	2	6-12m	Unk	Neg	Neg	No	Blank	Blank
2015	6	Jun	GP	3	1-4yrs	Female	Neg	Eq	Yes	Blank	Yes, 2/more doses
2015	6	Jun	GP	3	1-4yrs	Female	Neg	Neg	No	Blank	Blank
2015	6	Jun	GP	3	1-4yrs	Female	Neg	Neg	No	Blank	Blank
2015	6	Jun	GP	3	1-4yrs	Female	Neg	Neg	Yes	Blank	Yes, dose not reported
2015	6	Jun	GP	3	1-4yrs	Female	Neg	Neg	Yes	Blank	Yes, 1 dose
2015	6	Jun	GP	3	1-4yrs	Female	Neg	Neg	Yes	Blank	Yes, 2/more doses
2015	6	Jun	GP	3	1-4yrs	Female	Neg	Neg	No	Blank	Blank
2015	6	Jun	GP	3	1-4yrs	Female	Neg	Neg	No	Blank	Blank
2015	6	Jun	GP	3	1-4yrs	Female	Neg	Neg	No	Blank	Blank
2015	6	Jun	GP	3	1-4yrs	Female	Neg	Neg	Yes	Blank	Blank
2015	6	Jun	GP	3	1-4yrs	Female	Neg	Neg	No	Blank	Blank
2015	6	Jun	GP	3	1-4yrs	Female	Neg	Neg	No	Blank	Blank
2015	6	Jun	GP	3	1-4yrs	Female	Neg	Neg	Yes	Blank	Yes, 1 dose
2015	6	Jun	GP	3	1-4yrs	Female	Neg	Pos	No	Blank	Blank
2015	6	Jun	GP	3	1-4yrs	Male	Eq	Neg	No	Blank	Blank
2015	6	Jun	GP	3	1-4yrs	Male	Neg	Neg	Yes	Blank	Yes, 2/more doses
2015	6	Jun	GP	3	1-4yrs	Male	Neg	Neg	Yes	Blank	Yes, 2/more doses
2015	6	Jun	GP	3	1-4yrs	Male	Neg	Neg	No	Blank	Blank
2015	6	Jun	GP	3	1-4yrs	Male	Neg	Neg	No	Blank	Blank
2015	6	Jun	GP	3	1-4yrs	Male	Neg	Neg	Yes	Blank	Yes, 2/more doses
2015	6	Jun	GP	3	1-4yrs	Male	Neg	Neg	Yes	Blank	Yes, 1 dose
2015	6	Jun	GP	3	1-4yrs	Male	Neg	Neg	Yes	Blank	Yes, 2/more doses
2015	6	Jun	GP	3	1-4yrs	Male	Neg	Neg	Yes	Blank	Yes, 2/more doses
2015	6	Jun	GP	3	1-4yrs	Male	Neg	Neg	Yes	Blank	Yes, 1 dose
2015	6	Jun	GP	3	1-4yrs	Male	Neg	Neg	No	Blank	Blank
2015	6	Jun	GP	3	1-4yrs	Male	Neg	Neg	No	Blank	Blank
2015	6	Jun	GP	3	1-4yrs	Male	Neg	Pos	Yes	Blank	Yes, 2/more doses
2015	6	Jun	GP	4	5-9yrs	Female	Neg	Eq	No	Blank	Blank
2015	6	Jun	GP	4	5-9yrs	Female	Neg	Neg	No	Blank	Blank
2015	6	Jun	GP	4	5-9yrs	Female	Neg	Neg	Yes	Blank	Yes, 2/more doses
2015	6	Jun	GP	4	5-9yrs	Female	Neg	Neg	Yes	Blank	Unk
2015	6	Jun	GP	4	5-9yrs	Female	Neg	Neg	Yes	Blank	Yes, 2/more doses
2015	6	Jun	GP	4	5-9yrs	Female	Neg	Neg	No	Blank	Blank
2015	6	Jun	GP	4	5-9yrs	Male	Neg	Neg	No	Blank	Blank
2015	6	Jun	GP	4	5-9yrs	Male	Neg	Neg	No	Blank	Blank
2015	6	Jun	GP	4	5-9yrs	Male	Neg	Neg	Yes	Blank	Yes, 2/more doses
2015	6	Jun	GP	4	5-9yrs	Male	Neg	Neg	Yes	Blank	Yes, 2/more doses
2015	6	Jun	GP	4	5-9yrs	Male	Neg	Neg	No	Blank	Blank
2015	6	Jun	GP	4	5-9yrs	Male	Neg	Pos	No	Blank	Blank
2015	6	Jun	GP	4	5-9yrs	Male	Neg	Pos	Yes	Blank	Yes, dose not reported
2015	6	Jun	GP	4	5-9yrs	Male	Neg	Pos	Yes	Blank	Yes, 2/more doses
2015	6	Jun	GP	4	5-9yrs	Male	Neg	Pos	Yes	Blank	Yes, 2/more doses
2015	6	Jun	GP	4	5-9yrs	Male	Neg	Pos	No	Blank	Blank
2015	6	Jun	GP	5	10-14yrs	Female	Neg	Eq	No	Blank	Blank
2015	6	Jun	GP	5	10-14yrs	Male	Neg	Neg	No	Blank	Blank
2015	6	Jun	GP	5	10-14yrs	Male	Neg	Neg	Yes	Blank	Yes, 1 dose
2015	6	Jun	GP	5	10-14yrs	Male	Neg	Pos	No	Blank	Blank
2015	6	Jun	GP	6	15-19yrs	Female	Neg	Eq	No	Blank	Blank
2015	6	Jun	GP	6	15-19yrs	Female	Neg	Neg	No	Blank	Blank
2015	6	Jun	GP	6	15-19yrs	Male	Neg	Neg	Yes	Blank	Yes, dose not reported
2015	6	Jun	GP	6	15-19yrs	Male	Neg	Pos	Yes	Blank	Yes, 2/more doses
2015	6	Jun	GP	7	20-44yrs	Female	Neg	Eq	Yes	Blank	Unk
2015	6	Jun	GP	7	20-44yrs	Female	Eq	Neg	No	Blank	Blank
2015	6	Jun	GP	7	20-44yrs	Female	Neg	Neg	No	Blank	Blank
2015	6	Jun	GP	7	20-44yrs	Female	Neg	Neg	No	Blank	Blank
2015	6	Jun	GP	7	20-44yrs	Female	Neg	Neg	Yes	Blank	Yes, dose not reported
2015	6	Jun	GP	7	20-44yrs	Female	Neg	Neg	No	Blank	Blank
2015	6	Jun	GP	7	20-44yrs	Female	Neg	Neg	No	Blank	Blank
2015	6	Jun	GP	7	20-44yrs	Female	Neg	Neg	Yes	Blank	Blank
2015	6	Jun	GP	7	20-44yrs	Female	Neg	Neg	No	Blank	Blank
2015	6	Jun	GP	7	20-44yrs	Female	Neg	Neg	No	Blank	Blank
2015	6	Jun	GP	7	20-44yrs	Female	Neg	Neg	No	Blank	Blank
2015	6	Jun	GP	7	20-44yrs	Female	Neg	Neg	No	Blank	Blank
2015	6	Jun	GP	7	20-44yrs	Female	Neg	Neg	No	Blank	Blank
2015	6	Jun	GP	7	20-44yrs	Male	Neg	Neg	No	Blank	Blank
2015	6	Jun	GP	8	>45yrs	Female	Neg	Neg	No	Blank	Blank
2015	6	Jun	GP	8	>45yrs	Male	Neg	Neg	No	Blank	Blank
2015	6	Jun	KZP	1	<6m	Male	Neg	Neg	Yes	Yes	Yes, dose not reported
2015	6	Jun	KZP	3	1-4yrs	Female	Neg	Neg	Yes	Yes	Yes, 2/more doses
2015	6	Jun	KZP	3	1-4yrs	Female	Neg	Neg	Yes	Yes	Yes, 1 dose
2015	6	Jun	KZP	3	1-4yrs	Female	Neg	Neg	Yes	Yes	Yes, 1 dose
2015	6	Jun	KZP	3	1-4yrs	Male	Neg	Eq	Yes	Yes	Yes, 2/more doses
2015	6	Jun	KZP	3	1-4yrs	Male	Neg	Neg	Yes	Yes	Yes, 2/more doses
2015	6	Jun	KZP	3	1-4yrs	Male	Neg	Neg	Yes	Yes	Unk
2015	6	Jun	KZP	3	1-4yrs	Male	Neg	Neg	Yes	Yes	Yes, 2/more doses
2015	6	Jun	KZP	3	1-4yrs	Male	Neg	Neg	Yes	Yes	Yes, 1 dose
2015	6	Jun	KZP	3	1-4yrs	Male	Neg	Neg	Yes	Yes	Yes, 2/more doses
2015	6	Jun	KZP	3	1-4yrs	Male	Neg	Neg	No	Blank	Blank
2015	6	Jun	KZP	3	1-4yrs	Male	Neg	Pos	Yes	Yes	Yes, 2/more doses
2015	6	Jun	KZP	3	1-4yrs	Male	Neg	Pos	Yes	Yes	Yes, 2/more doses
2015	6	Jun	KZP	4	5-9yrs	Female	Neg	Neg	Yes	Yes	Yes, 2/more doses
2015	6	Jun	KZP	4	5-9yrs	Female	Neg	Neg	Yes	Yes	Yes, 2/more doses
2015	6	Jun	KZP	4	5-9yrs	Female	Neg	Neg	No	Blank	Blank
2015	6	Jun	KZP	4	5-9yrs	Male	Neg	Eq	No	Blank	Blank
2015	6	Jun	KZP	4	5-9yrs	Male	Neg	Neg	Yes	Yes	Unk
2015	6	Jun	KZP	4	5-9yrs	Male	Neg	Neg	Yes	Yes	Yes, 2/more doses
2015	6	Jun	KZP	4	5-9yrs	Male	Neg	Neg	Yes	Yes	Unk
2015	6	Jun	KZP	4	5-9yrs	Male	Neg	Neg	Yes	Yes	Yes, 2/more doses
2015	6	Jun	KZP	5	10-14yrs	Female	Neg	Neg	Yes	Yes	Yes, 2/more doses
2015	6	Jun	KZP	5	10-14yrs	Female	Neg	Neg	Yes	Yes	Yes, 2/more doses
2015	6	Jun	KZP	5	10-14yrs	Male	Neg	Neg	Yes	Yes	Yes, 2/more doses
2015	6	Jun	KZP	5	10-14yrs	Male	Neg	Neg	Yes	Yes	Yes, dose not reported
2015	6	Jun	KZP	5	10-14yrs	Unk	Neg	Neg	Yes	Blank	Yes, 2/more doses
2015	6	Jun	KZP	7	20-44yrs	Female	Neg	Neg	No	Blank	Blank
2015	6	Jun	KZP	7	20-44yrs	Female	Neg	Neg	No	Blank	Blank
2015	6	Jun	KZP	7	20-44yrs	Male	Neg	Neg	Yes	Yes	Unk
2015	6	Jun	LIMPOPO	3	1-4yrs	Female	Neg	Neg	No	Blank	Blank
2015	6	Jun	LIMPOPO	3	1-4yrs	Male	Neg	Neg	Yes	Blank	Yes, 2/more doses
2015	6	Jun	LIMPOPO	3	1-4yrs	Male	Neg	Neg	No	Blank	Blank
2015	6	Jun	LIMPOPO	3	1-4yrs	Male	Neg	Neg	No	Blank	Blank
2015	6	Jun	LIMPOPO	3	1-4yrs	Male	Neg	Neg	No	Blank	Blank
2015	6	Jun	LIMPOPO	3	1-4yrs	Male	Neg	Neg	Yes	Blank	Yes, 2/more doses
2015	6	Jun	LIMPOPO	4	5-9yrs	Female	Neg	Neg	No	Blank	Blank
2015	6	Jun	LIMPOPO	4	5-9yrs	Female	Neg	Neg	No	Blank	Blank
2015	6	Jun	LIMPOPO	4	5-9yrs	Female	Neg	Neg	Yes	Yes	Blank
2015	6	Jun	LIMPOPO	4	5-9yrs	Female	Neg	Pos	No	Blank	Blank
2015	6	Jun	LIMPOPO	4	5-9yrs	Female	Neg	Pos	No	Blank	Blank
2015	6	Jun	LIMPOPO	4	5-9yrs	Male	Neg	Eq	No	Blank	Blank
2015	6	Jun	LIMPOPO	4	5-9yrs	Male	Neg	Neg	Yes	Yes	Yes, dose not reported
2015	6	Jun	LIMPOPO	4	5-9yrs	Male	Neg	Neg	Yes	Yes	Blank
2015	6	Jun	LIMPOPO	4	5-9yrs	Male	Neg	Neg	Yes	Yes	No
2015	6	Jun	LIMPOPO	4	5-9yrs	Male	Neg	Neg	No	Blank	Blank
2015	6	Jun	LIMPOPO	5	10-14yrs	Female	Neg	Neg	Yes	Yes	No
2015	6	Jun	LIMPOPO	5	10-14yrs	Male	Neg	Neg	No	Blank	Blank
2015	6	Jun	LIMPOPO	7	20-44yrs	Male	Neg	Neg	No	Blank	Blank
2015	6	Jun	MP	2	6-12m	Male	Neg	Neg	No	Blank	Blank
2015	6	Jun	MP	3	1-4yrs	Female	Neg	Eq	No	Blank	Blank
2015	6	Jun	MP	3	1-4yrs	Female	Neg	Neg	No	Blank	Blank
2015	6	Jun	MP	3	1-4yrs	Female	Neg	Neg	No	Blank	Blank
2015	6	Jun	MP	3	1-4yrs	Female	Neg	Neg	Yes	Blank	No
2015	6	Jun	MP	3	1-4yrs	Male	Neg	Neg	No	Blank	Blank
2015	6	Jun	MP	3	1-4yrs	Male	Neg	Neg	No	Blank	Blank
2015	6	Jun	MP	3	1-4yrs	Male	Neg	Neg	No	Blank	Blank
2015	6	Jun	MP	3	1-4yrs	Male	Neg	Neg	No	Blank	Blank
2015	6	Jun	MP	4	5-9yrs	Female	Neg	Neg	No	Blank	Blank
2015	6	Jun	MP	4	5-9yrs	Male	Neg	Neg	No	Blank	Blank
2015	6	Jun	MP	4	5-9yrs	Male	Neg	Neg	No	Blank	Blank
2015	6	Jun	MP	4	5-9yrs	Male	Neg	Neg	Yes	Blank	Unk
2015	6	Jun	MP	4	5-9yrs	Male	Neg	Neg	No	Blank	Blank
2015	6	Jun	MP	4	5-9yrs	Male	Neg	Pos	No	Blank	Blank
2015	6	Jun	MP	5	10-14yrs	Male	Neg	Neg	No	Blank	Blank
2015	6	Jun	MP	5	10-14yrs	Male	Neg	Neg	No	Blank	Blank
2015	6	Jun	MP	6	15-19yrs	Female	Neg	Neg	No	Blank	Blank
2015	6	Jun	NCP	3	1-4yrs	Female	Neg	Pos	Yes	Blank	Yes, dose not reported
2015	6	Jun	NCP	3	1-4yrs	Male	Neg	Neg	No	Blank	Blank
2015	6	Jun	NCP	4	5-9yrs	Female	Neg	Eq	No	Blank	Blank
2015	6	Jun	NCP	4	5-9yrs	Female	Neg	Neg	No	Blank	Blank
2015	6	Jun	NCP	4	5-9yrs	Female	Neg	Neg	Yes	Blank	Yes, 2/more doses
2015	6	Jun	NCP	4	5-9yrs	Female	Neg	Pos	No	Blank	Blank
2015	6	Jun	NCP	4	5-9yrs	Female	Neg	Pos	No	Blank	Blank
2015	6	Jun	NCP	4	5-9yrs	Male	Neg	Pos	Yes	Blank	Yes, dose not reported
2015	6	Jun	NCP	5	10-14yrs	Female	Neg	Pos	No	Blank	Blank
2015	6	Jun	NCP	5	10-14yrs	Male	Neg	Neg	No	Blank	Blank
2015	6	Jun	NCP	6	15-19yrs	Female	Neg	Neg	No	Blank	Blank
2015	6	Jun	NCP	6	15-19yrs	Female	Neg	Neg	Yes	Blank	Unk
2015	6	Jun	NCP	7	20-44yrs	Female	Neg	Neg	No	Blank	Blank
2015	6	Jun	NWP	1	<6m	Female	Neg	Neg	No	Blank	Blank
2015	6	Jun	NWP	3	1-4yrs	Male	Neg	Neg	No	Blank	Blank
2015	6	Jun	NWP	3	1-4yrs	Male	Neg	Neg	No	Blank	Blank
2015	6	Jun	NWP	4	5-9yrs	Female	Neg	Neg	No	Blank	Blank
2015	6	Jun	NWP	4	5-9yrs	Male	Neg	Neg	Yes	Blank	Unk
2015	6	Jun	NWP	4	5-9yrs	Male	Neg	Neg	No	Blank	Blank
2015	6	Jun	NWP	5	10-14yrs	Female	Neg	Neg	Yes	Blank	Unk
2015	6	Jun	NWP	5	10-14yrs	Female	Neg	Neg	No	Blank	Blank
2015	6	Jun	NWP	5	10-14yrs	Male	Neg	Neg	No	Blank	Blank
2015	6	Jun	NWP	7	20-44yrs	Female	Neg	Neg	No	Blank	Blank
2015	6	Jun	NWP	8	>45yrs	Female	Neg	Neg	No	Blank	Blank
2015	6	Jun	WCP	1	<6m	Male	Eq	Neg	Yes	Yes	Yes, 1 dose
2015	6	Jun	WCP	1	<6m	Male	Neg	Neg	No	Blank	Blank
2015	6	Jun	WCP	1	<6m	Male	Neg	Neg	Yes	Yes	Blank
2015	6	Jun	WCP	2	6-12m	Male	Neg	Neg	Yes	Yes	No
2015	6	Jun	WCP	2	6-12m	Male	Neg	Neg	No	Blank	Blank
2015	6	Jun	WCP	3	1-4yrs	Female	Neg	Eq	Yes	Yes	Yes, 2/more doses
2015	6	Jun	WCP	3	1-4yrs	Female	Neg	Eq	Yes	Yes	Yes, 2/more doses
2015	6	Jun	WCP	3	1-4yrs	Female	Neg	Neg	Yes	Blank	Yes, dose not reported
2015	6	Jun	WCP	3	1-4yrs	Female	Neg	Neg	No	Blank	Blank
2015	6	Jun	WCP	3	1-4yrs	Female	Neg	Neg	Yes	Yes	Yes, 2/more doses
2015	6	Jun	WCP	3	1-4yrs	Female	Neg	Neg	Yes	Yes	Yes, 2/more doses
2015	6	Jun	WCP	3	1-4yrs	Female	Neg	Neg	Yes	Yes	Yes, 2/more doses
2015	6	Jun	WCP	3	1-4Yrs	Female	Eq	Pos	Yes	Yes	Blank
2015	6	Jun	WCP	3	1-4yrs	Female	Neg	Pos	No	Blank	Blank
2015	6	Jun	WCP	3	1-4yrs	Female	Neg	Pos	Yes	Yes	Yes, dose not reported
2015	6	Jun	WCP	3	1-4yrs	Female	Neg	Pos	Yes	Blank	Yes, 2/more doses
2015	6	Jun	WCP	3	1-4yrs	Female	Neg	Pos	Yes	Yes	Blank
2015	6	Jun	WCP	3	1-4yrs	Female	Neg	Pos	Yes	Yes	Yes, dose not reported
2015	6	Jun	WCP	3	1-4yrs	Male	Neg	Eq	No	Blank	Blank
2015	6	Jun	WCP	3	1-4yrs	Male	Neg	Neg	Yes	Yes	Yes, 1 dose
2015	6	Jun	WCP	3	1-4yrs	Male	Neg	Neg	Yes	Yes	Yes, 1 dose
2015	6	Jun	WCP	3	1-4yrs	Male	Neg	Neg	No	Blank	Blank
2015	6	Jun	WCP	3	1-4yrs	Male	Neg	Pos	Yes	Yes	Yes, 2/more doses
2015	6	Jun	WCP	3	1-4yrs	Male	Neg	Pos	Yes	Yes	Unk
2015	6	Jun	WCP	3	1-4yrs	Unk	Neg	Neg	Yes	Yes	No
2015	6	Jun	WCP	4	5-9yrs	Female	Neg	Eq	Yes	Yes	Yes, 2/more doses
2015	6	Jun	WCP	4	5-9yrs	Female	Neg	Eq	Yes	Yes	Yes, 2/more doses
2015	6	Jun	WCP	4	5-9yrs	Female	Neg	Neg	Yes	Yes	Yes, 2/more doses
2015	6	Jun	WCP	4	5-9yrs	Female	Neg	Neg	Yes	Yes	Yes, 2/more doses
2015	6	Jun	WCP	4	5-9yrs	Female	Neg	Neg	Yes	Yes	Yes, 2/more doses
2015	6	Jun	WCP	4	5-9yrs	Female	Neg	Neg	Yes	Yes	Yes, dose not reported
2015	6	Jun	WCP	4	5-9yrs	Female	Neg	Neg	Yes	Yes	Yes, 2/more doses
2015	6	Jun	WCP	4	5-9yrs	Female	Neg	Neg	No	Blank	Blank
2015	6	Jun	WCP	4	5-9yrs	Female	Neg	Neg	Yes	Yes	Yes, 2/more doses
2015	6	Jun	WCP	4	5-9yrs	Female	Neg	Pos	Yes	Yes	Unk
2015	6	Jun	WCP	4	5-9yrs	Female	Neg	Pos	Yes	Yes	Yes, 2/more doses
2015	6	Jun	WCP	4	5-9yrs	Male	Neg	Neg	Yes	Yes	Yes, 1 dose
2015	6	Jun	WCP	4	5-9yrs	Male	Neg	Neg	Yes	Yes	Yes, dose not reported
2015	6	Jun	WCP	4	5-9yrs	Male	Neg	Pos	Yes	Yes	Yes, 2/more doses
2015	6	Jun	WCP	4	5-9yrs	Male	Neg	Pos	No	Blank	Blank
2015	6	Jun	WCP	4	5-9yrs	Male	Neg	Pos	Yes	Yes	Unk
2015	6	Jun	WCP	4	5-9yrs	Male	Neg	Pos	Yes	Yes	Yes, 2/more doses
2015	6	Jun	WCP	5	10-14yrs	Female	Neg	Eq	Yes	Yes	Yes, 2/more doses
2015	6	Jun	WCP	5	10-14yrs	Female	Neg	Eq	No	Blank	Blank
2015	6	Jun	WCP	5	10-14yrs	Female	Neg	Pos	Yes	Yes	Blank
2015	6	Jun	WCP	5	10-14yrs	Female	Neg	Pos	Yes	Yes	Unk
2015	6	Jun	WCP	5	10-14yrs	Female	Neg	Pos	No	Blank	Blank
2015	6	Jun	WCP	5	10-14yrs	Male	Neg	Pos	No	Blank	Blank
2015	6	Jun	WCP	5	10-14yrs	Male	Neg	Pos	Yes	Yes	Unk
2015	6	Jun	WCP	7	20-44yrs	Female	Neg	Neg	Yes	Yes	Yes, dose not reported
2015	6	Jun	WCP	7	20-44yrs	Female	Neg	Pos	Yes	Yes	No
2015	6	Jun	WCP	7	20-44yrs	Male	Neg	Neg	No	Blank	Blank
2015	6	Jun	WCP	8	>45yrs	Male	Pos	Neg	No	Blank	Blank
2015	6	Jun	WCP	8	>45yrs	Male	Pos	Neg	Yes	Yes	Blank
2015	7	Jul	ECP	2	6-12m	Female	Neg	Neg	Yes	Blank	No
2015	7	Jul	ECP	2	6-12m	Female	Neg	Neg	Yes	Yes	No
2015	7	Jul	ECP	2	6-12m	Female	Neg	Pos	No	Blank	Blank
2015	7	Jul	ECP	3	1-4yrs	Female	Neg	Neg	Yes	Blank	Yes, 2/more doses
2015	7	Jul	ECP	3	1-4yrs	Female	Neg	Neg	Yes	Yes	Yes, dose not reported
2015	7	Jul	ECP	3	1-4yrs	Female	Neg	Neg	Yes	Yes	Yes, 2/more doses
2015	7	Jul	ECP	3	1-4yrs	Female	Neg	Pos	Yes	Yes	Blank
2015	7	Jul	ECP	3	1-4yrs	Female	Neg	Pos	Yes	Yes	Unk
2015	7	Jul	ECP	3	1-4yrs	Female	Neg	Pos	Yes	Yes	Yes, 2/more doses
2015	7	Jul	ECP	3	1-4yrs	Male	Neg	Eq	Yes	Yes	Yes, 2/more doses
2015	7	Jul	ECP	3	1-4yrs	Male	Neg	Neg	Yes	Yes	Yes, 2/more doses
2015	7	Jul	ECP	3	1-4yrs	Male	Neg	Neg	Yes	Yes	Yes, 2/more doses
2015	7	Jul	ECP	3	1-4yrs	Male	Neg	Pos	No	Blank	Blank
2015	7	Jul	ECP	4	5-9yrs	Female	Neg	Neg	Yes	Blank	Yes, dose not reported
2015	7	Jul	ECP	4	5-9yrs	Female	Neg	Neg	Yes	Yes	Yes, 2/more doses
2015	7	Jul	ECP	4	5-9yrs	Female	Neg	Pos	Yes	Yes	Blank
2015	7	Jul	ECP	4	5-9yrs	Female	Neg	Pos	No	Blank	Blank
2015	7	Jul	ECP	4	5-9yrs	Female	Neg	Pos	Yes	Yes	Yes, 1 dose
2015	7	Jul	ECP	4	5-9yrs	Male	Neg	Eq	Yes	Yes	Blank
2015	7	Jul	ECP	4	5-9yrs	Male	Neg	Neg	No	Blank	Blank
2015	7	Jul	ECP	4	5-9yrs	Male	Neg	Neg	Yes	Yes	Blank
2015	7	Jul	ECP	5	10-14yrs	Female	Neg	Pos	Yes	Yes	Unk
2015	7	Jul	ECP	5	10-14yrs	Female	Neg	Pos	Yes	Yes	Yes, 2/more doses
2015	7	Jul	ECP	5	10-14yrs	Male	Neg	Pos	Yes	Yes	Yes, dose not reported
2015	7	Jul	ECP	5	10-14yrs	Unk	Neg	Neg	No	Blank	Blank
2015	7	Jul	ECP	6	15-19yrs	Female	Neg	Neg	No	Blank	Blank
2015	7	Jul	ECP	7	20-44yrs	Male	Neg	Neg	Yes	Blank	Blank
2015	7	Jul	FSP	1	<6m	Female	Neg	Neg	No	Blank	Blank
2015	7	Jul	FSP	2	6-12m	Male	Neg	Neg	Yes	Blank	No
2015	7	Jul	FSP	3	1-4yrs	Male	Neg	Neg	Yes	Blank	Yes, 2/more doses
2015	7	Jul	FSP	4	5-9yrs	Female	Neg	Pos	No	Blank	Blank
2015	7	Jul	FSP	4	5-9yrs	Female	Neg	Pos	No	Blank	Blank
2015	7	Jul	FSP	5	10-14yrs	Male	Neg	Neg	No	Blank	Blank
2015	7	Jul	FSP	7	20-44yrs	Female	Neg	Neg	No	Blank	Blank
2015	7	Jul	FSP	7	20-44yrs	Female	Neg	Neg	No	Blank	Blank
2015	7	Jul	FSP	7	20-44yrs	Female	Neg	Neg	No	Blank	Blank
2015	7	Jul	FSP	7	20-44yrs	Female	Neg	Neg	No	Blank	Blank
2015	7	Jul	FSP	8	>45yrs	Female	Neg	Neg	No	Blank	Blank
2015	7	Jul	FSP	8	>45yrs	Female	Neg	Neg	No	Blank	Blank
2015	7	Jul	GP	1	<6m	Female	Neg	Neg	No	Blank	Blank
2015	7	Jul	GP	1	<6m	Female	Neg	Neg	No	Blank	Blank
2015	7	Jul	GP	1	<6m	Male	Neg	Neg	No	Blank	Blank
2015	7	Jul	GP	1	<6m	Male	Neg	Neg	Yes	Blank	Yes, 2/more doses
2015	7	Jul	GP	1	<6m	Male	Neg	Neg	Yes	Blank	No
2015	7	Jul	GP	1	<6m	Unk	Neg	Neg	No	Blank	Blank
2015	7	Jul	GP	1	<6m	Unk	Neg	Neg	No	Blank	Blank
2015	7	Jul	GP	1	<6m	Unk	Neg	Neg	Yes	Blank	Yes, 2/more doses
2015	7	Jul	GP	1	<6m	Unk	Neg	Neg	Yes	Blank	Yes, 2/more doses
2015	7	Jul	GP	2	6-12m	Female	Neg	Neg	Yes	Blank	No
2015	7	Jul	GP	2	6-12m	Male	Neg	Neg	No	Blank	Blank
2015	7	Jul	GP	2	6-12m	Male	Neg	Neg	Yes	Blank	Yes, 1 dose
2015	7	Jul	GP	2	6-12m	Male	Neg	Neg	Yes	Blank	too young
2015	7	Jul	GP	3	1-4yrs	Female	Neg	Neg	No	Blank	Blank
2015	7	Jul	GP	3	1-4yrs	Female	Neg	Neg	No	Blank	Blank
2015	7	Jul	GP	3	1-4yrs	Female	Neg	Neg	No	Blank	Blank
2015	7	Jul	GP	3	1-4yrs	Female	Neg	Neg	No	Blank	Blank
2015	7	Jul	GP	3	1-4yrs	Female	Neg	Neg	No	Blank	Blank
2015	7	Jul	GP	3	1-4yrs	Female	Neg	Neg	No	Blank	Blank
2015	7	Jul	GP	3	1-4yrs	Female	Pos	Pos	No	Blank	Blank
2015	7	Jul	GP	3	1-4yrs	Female	Neg	Pos	Yes	Blank	Yes, 2/more doses
2015	7	Jul	GP	3	1-4yrs	Female	Neg	Pos	No	Blank	Blank
2015	7	Jul	GP	3	1-4yrs	Male	Neg	Neg	Yes	Blank	Unk
2015	7	Jul	GP	3	1-4yrs	Male	Neg	Neg	No	Blank	Blank
2015	7	Jul	GP	3	1-4yrs	Male	Neg	Neg	No	Blank	Blank
2015	7	Jul	GP	3	1-4yrs	Male	Neg	Neg	No	Blank	Blank
2015	7	Jul	GP	3	1-4yrs	Male	Neg	Neg	Yes	Blank	Yes, 1 dose
2015	7	Jul	GP	4	5-9yrs	Female	Neg	Neg	No	Blank	Blank
2015	7	Jul	GP	4	5-9yrs	Female	Neg	Neg	No	Blank	Blank
2015	7	Jul	GP	4	5-9yrs	Female	Neg	Neg	No	Blank	Blank
2015	7	Jul	GP	4	5-9yrs	Female	Neg	Neg	No	Blank	Blank
2015	7	Jul	GP	4	5-9yrs	Male	Neg	Neg	No	Blank	Blank
2015	7	Jul	GP	4	5-9yrs	Male	Neg	Neg	No	Blank	Blank
2015	7	Jul	GP	4	5-9yrs	Male	Neg	Neg	No	Blank	Blank
2015	7	Jul	GP	4	5-9yrs	Male	Neg	Neg	Yes	Blank	Yes, 2/more doses
2015	7	Jul	GP	4	5-9yrs	Male	Neg	Pos	Yes	Blank	Blank
2015	7	Jul	GP	4	5-9yrs	Male	Neg	Pos	No	Blank	Blank
2015	7	Jul	GP	4	5-9yrs	Male	Neg	Pos	No	Blank	Blank
2015	7	Jul	GP	5	10-14yrs	Female	Neg	Neg	No	Blank	Blank
2015	7	Jul	GP	5	10-14yrs	Male	Neg	Neg	No	Blank	Blank
2015	7	Jul	GP	5	10-14yrs	Male	Neg	Neg	No	Blank	Blank
2015	7	Jul	GP	5	10-14yrs	Male	Neg	Neg	No	Blank	Blank
2015	7	Jul	GP	6	15-19yrs	Female	Neg	Pos	No	Blank	Blank
2015	7	Jul	GP	6	15-19yrs	Male	Neg	Neg	No	Blank	Blank
2015	7	Jul	GP	7	20-44yrs	Female	Neg	Neg	No	Blank	Blank
2015	7	Jul	GP	7	20-44yrs	Female	Neg	Neg	No	Blank	Blank
2015	7	Jul	GP	7	20-44yrs	Male	Neg	Neg	Yes	Blank	Yes, dose not reported
2015	7	Jul	GP	7	20-44yrs	Male	Neg	Neg	No	Blank	Blank
2015	7	Jul	GP	7	20-44yrs	Male	Neg	Pos	Yes	Blank	Yes, dose not reported
2015	7	Jul	GP	7	20-44yrs	Male	Neg	Pos	No	Blank	Blank
2015	7	Jul	GP	8	>45yrs	Female	Neg	Neg	No	Blank	Blank
2015	7	Jul	GP	8	>45yrs	Female	Neg	Neg	No	Blank	Blank
2015	7	Jul	GP	8	>45yrs	Female	Neg	Neg	No	Blank	Blank
2015	7	Jul	GP	8	>45yrs	Male	Neg	Neg	No	Blank	Blank
2015	7	Jul	KZP	1	<6m	Female	Neg	Neg	No	Blank	Blank
2015	7	Jul	KZP	2	6-12m	Female	Pos	Neg	Yes	Yes	Yes, 1 dose
2015	7	Jul	KZP	2	6-12m	Male	Pos	Neg	Yes	Yes	Yes, 1 dose
2015	7	Jul	KZP	3	1-4yrs	Female	Neg	Neg	Yes	Yes	Yes, 2/more doses
2015	7	Jul	KZP	3	1-4yrs	Female	Neg	Neg	Yes	Yes	Yes, 2/more doses
2015	7	Jul	KZP	3	1-4yrs	Female	Neg	Neg	Yes	Yes	Yes, 1 dose
2015	7	Jul	KZP	3	1-4yrs	Female	Neg	Neg	No	Blank	Blank
2015	7	Jul	KZP	3	1-4yrs	Female	Neg	Pos	Yes	Yes	Yes, 2/more doses
2015	7	Jul	KZP	3	1-4yrs	Female	Neg	Pos	Yes	Yes	Yes, 2/more doses
2015	7	Jul	KZP	3	1-4yrs	Male	Neg	Neg	Yes	Yes	Yes, 2/more doses
2015	7	Jul	KZP	3	1-4yrs	Male	Neg	Neg	Yes	Yes	Yes, dose not reported
2015	7	Jul	KZP	3	1-4yrs	Male	Neg	Neg	Yes	Yes	Yes, 2/more doses
2015	7	Jul	KZP	3	1-4yrs	Male	Neg	Neg	No	Blank	Blank
2015	7	Jul	KZP	3	1-4yrs	Male	Neg	Neg	No	Blank	Blank
2015	7	Jul	KZP	3	1-4yrs	Male	Neg	Neg	No	Blank	Blank
2015	7	Jul	KZP	3	1-4yrs	Male	Neg	Neg	Yes	Yes	Yes, 2/more doses
2015	7	Jul	KZP	3	1-4yrs	Male	Neg	Neg	Yes	Yes	Yes, 1 dose
2015	7	Jul	KZP	3	1-4yrs	Male	Neg	Pos	Yes	Yes	Yes, 2/more doses
2015	7	Jul	KZP	4	5-9yrs	Female	Neg	Neg	Yes	Yes	Yes, 2/more doses
2015	7	Jul	KZP	4	5-9yrs	Female	Neg	Neg	Yes	Yes	Yes, 2/more doses
2015	7	Jul	KZP	4	5-9yrs	Female	Neg	Pos	Yes	Yes	Yes, 2/more doses
2015	7	Jul	KZP	4	5-9yrs	Female	Neg	Pos	Yes	Yes	Yes, 2/more doses
2015	7	Jul	KZP	4	5-9yrs	Female	Neg	Pos	Yes	Blank	Yes, 2/more doses
2015	7	Jul	KZP	4	5-9yrs	Female	Neg	Pos	Yes	Yes	Yes, 2/more doses
2015	7	Jul	KZP	4	5-9yrs	Male	Neg	Neg	Yes	Yes	Yes, 2/more doses
2015	7	Jul	KZP	4	5-9yrs	Male	Neg	Neg	Yes	Yes	Yes, 2/more doses
2015	7	Jul	KZP	4	5-9yrs	Male	Neg	Neg	Yes	Yes	Yes, 1 dose
2015	7	Jul	KZP	4	5-9yrs	Male	Neg	Neg	Yes	Yes	Unk
2015	7	Jul	KZP	4	5-9yrs	Male	Neg	Pos	Yes	Yes	Yes, 2/more doses
2015	7	Jul	KZP	4	5-9yrs	Unk	Neg	Pos	Yes	Yes	Unk
2015	7	Jul	KZP	5	10-14yrs	Female	Neg	Neg	Yes	Yes	Yes, 2/more doses
2015	7	Jul	KZP	5	10-14yrs	Male	Neg	Neg	Yes, NMC	Blank	Blank
2015	7	Jul	LIMPOPO	1	<6m	Male	Neg	Pos	No	Blank	Blank
2015	7	Jul	LIMPOPO	2	6-12m	Female	Neg	Neg	Yes	Yes	No
2015	7	Jul	LIMPOPO	2	6-12m	Female	Neg	Neg	No	Blank	Blank
2015	7	Jul	LIMPOPO	3	1-4yrs	Male	Neg	Neg	No	Blank	Blank
2015	7	Jul	LIMPOPO	3	1-4yrs	Male	Neg	Neg	No	Blank	Blank
2015	7	Jul	LIMPOPO	4	5-9yrs	Female	Neg	Neg	Yes	Blank	Yes, 2/more doses
2015	7	Jul	LIMPOPO	4	5-9yrs	Female	Neg	Neg	Yes	Yes	Unk
2015	7	Jul	LIMPOPO	4	5-9yrs	Female	Neg	Neg	Yes	Blank	Yes, 2/more doses
2015	7	Jul	LIMPOPO	4	5-9yrs	Male	Neg	Neg	Yes	Blank	Unk
2015	7	Jul	LIMPOPO	4	5-9yrs	Male	Neg	Neg	No	Blank	Blank
2015	7	Jul	LIMPOPO	7	20-44yrs	Male	Neg	Neg	Yes	Blank	Unk
2015	7	Jul	MP	1	<6m	Female	Neg	Neg	No	Blank	Blank
2015	7	Jul	MP	1	<6m	Male	Neg	Neg	No	Blank	Blank
2015	7	Jul	MP	1	<6m	Unk	Neg	Neg	No	Blank	Blank
2015	7	Jul	MP	1	<6m	Unk	Neg	Neg	No	Blank	Blank
2015	7	Jul	MP	2	6-12m	Male	Neg	Neg	Yes	Blank	Yes, 1 dose
2015	7	Jul	MP	2	6-12m	Male	Neg	Neg	No	Blank	Blank
2015	7	Jul	MP	3	1-4yrs	Female	Neg	Neg	Yes	Blank	Yes, dose not reported
2015	7	Jul	MP	3	1-4yrs	Female	Neg	Neg	No	Blank	Blank
2015	7	Jul	MP	3	1-4yrs	Female	Neg	Neg	No	Blank	Blank
2015	7	Jul	MP	3	1-4yrs	Female	Neg	Neg	No	Blank	Blank
2015	7	Jul	MP	3	1-4yrs	Male	Neg	Neg	Yes	Blank	Yes, 2/more doses
2015	7	Jul	MP	3	1-4yrs	Male	Neg	Neg	No	Blank	Blank
2015	7	Jul	MP	3	1-4yrs	Male	Neg	Neg	No	Blank	Blank
2015	7	Jul	MP	3	1-4yrs	Male	Neg	Pos	Yes	Yes	Yes, 2/more doses
2015	7	Jul	MP	4	5-9yrs	Female	Neg	Pos	No	Blank	Blank
2015	7	Jul	MP	4	5-9yrs	Female	Neg	Pos	Yes	Blank	Yes, 1 dose
2015	7	Jul	MP	4	5-9yrs	Male	Neg	Neg	No	Blank	Blank
2015	7	Jul	MP	4	5-9yrs	Male	Neg	Neg	Yes	Blank	Unk
2015	7	Jul	MP	4	5-9yrs	Male	Neg	Pos	No	Blank	Blank
2015	7	Jul	MP	5	10-14yrs	Female	Neg	Neg	No	Blank	Blank
2015	7	Jul	MP	5	10-14yrs	Male	Neg	Neg	No	Blank	Blank
2015	7	Jul	MP	5	10-14yrs	Male	Neg	Neg	No	Blank	Blank
2015	7	Jul	MP	5	10-14yrs	Unk	Neg	Neg	No	Blank	Blank
2015	7	Jul	MP	6	15-19yrs	Female	Neg	Pos	Yes	Blank	Yes, 2/more doses
2015	7	Jul	MP	7	20-44yrs	Female	Neg	Neg	Yes	Blank	Blank
2015	7	Jul	MP	7	20-44yrs	Male	Neg	Neg	No	Blank	Blank
2015	7	Jul	NCP	1	<6m	Female	Neg	Neg	No	Blank	Blank
2015	7	Jul	NCP	1	<6m	Male	Neg	Neg	No	Blank	Blank
2015	7	Jul	NCP	2	6-12m	Male	Neg	Neg	No	Blank	Blank
2015	7	Jul	NCP	3	1-4yrs	Female	Neg	Neg	No	Blank	Blank
2015	7	Jul	NCP	3	1-4yrs	Female	Neg	Neg	No	Blank	Blank
2015	7	Jul	NCP	3	1-4yrs	Female	Neg	Neg	Yes	Blank	Yes, 2/more doses
2015	7	Jul	NCP	3	1-4yrs	Female	Neg	Neg	No	Blank	Blank
2015	7	Jul	NCP	3	1-4yrs	Female	Neg	Pos	No	Blank	Blank
2015	7	Jul	NCP	3	1-4yrs	Male	Neg	Neg	No	Blank	Blank
2015	7	Jul	NCP	3	1-4yrs	Male	Neg	Neg	No	Blank	Blank
2015	7	Jul	NCP	4	5-9yrs	Female	Neg	Eq	Yes	Blank	Yes, 2/more doses
2015	7	Jul	NCP	4	5-9yrs	Female	Neg	Neg	No	Blank	Blank
2015	7	Jul	NCP	4	5-9yrs	Female	Neg	Pos	Yes	Blank	Yes, dose not reported
2015	7	Jul	NCP	4	5-9yrs	Male	Neg	Neg	Yes	Blank	Yes, 2/more doses
2015	7	Jul	NCP	4	5-9yrs	Male	Neg	Neg	Yes	Blank	Yes, 2/more doses
2015	7	Jul	NCP	5	10-14yrs	Female	Neg	Neg	Yes	Blank	Yes, dose not reported
2015	7	Jul	NCP	5	10-14yrs	Female	Neg	Neg	Yes	Blank	Blank
2015	7	Jul	NCP	5	10-14yrs	Female	Neg	Neg	Yes	Blank	Yes, 2/more doses
2015	7	Jul	NCP	5	10-14yrs	Female	Neg	Pos	No	Blank	Blank
2015	7	Jul	NCP	5	10-14yrs	Male	Neg	Neg	No	Blank	Blank
2015	7	Jul	NCP	6	15-19yrs	Male	Neg	Neg	No	Blank	Blank
2015	7	Jul	NCP	6	15-19yrs	Male	Neg	Neg	No	Blank	Blank
2015	7	Jul	NCP	6	15-19yrs	Male	Neg	Neg	No	Blank	Blank
2015	7	Jul	NCP	6	15-19yrs	Unk	Neg	Neg	No	Blank	Blank
2015	7	Jul	NCP	7	20-44yrs	Female	Neg	Neg	No	Blank	Blank
2015	7	Jul	NCP	7	20-44yrs	Female	Neg	Neg	No	Blank	Blank
2015	7	Jul	NCP	7	20-44yrs	Female	Neg	Pos	Yes	Blank	No
2015	7	Jul	NCP	8	>45yrs	Female	Neg	Neg	No	Blank	Blank
2015	7	Jul	NWP	2	6-12m	Female	Neg	Neg	No	Blank	Blank
2015	7	Jul	NWP	3	1-4yrs	Female	Neg	Neg	No	Blank	Blank
2015	7	Jul	NWP	3	1-4yrs	Female	Neg	Neg	No	Blank	Blank
2015	7	Jul	NWP	3	1-4yrs	Female	Neg	Neg	No	Blank	Blank
2015	7	Jul	NWP	3	1-4yrs	Female	Neg	Neg	Yes	Blank	Yes, 2/more doses
2015	7	Jul	NWP	3	1-4yrs	Female	Neg	Pos	No	Blank	Blank
2015	7	Jul	NWP	3	1-4yrs	Female	Neg	Pos	No	Blank	Blank
2015	7	Jul	NWP	3	1-4yrs	Male	Neg	Neg	No	Blank	Blank
2015	7	Jul	NWP	3	1-4yrs	Male	Neg	Neg	No	Blank	Blank
2015	7	Jul	NWP	3	1-4yrs	Male	Neg	Pos	No	Blank	Blank
2015	7	Jul	NWP	4	5-9yrs	Female	Neg	Neg	No	Blank	Blank
2015	7	Jul	NWP	4	5-9yrs	Female	Neg	Neg	Yes	Blank	Unk
2015	7	Jul	NWP	4	5-9yrs	Male	Neg	Neg	Yes	Blank	Unk
2015	7	Jul	NWP	4	5-9yrs	Male	Neg	Neg	Yes	Blank	Yes, 2/more doses
2015	7	Jul	NWP	4	5-9yrs	Male	Neg	Pos	Yes	Blank	Yes, 2/more doses
2015	7	Jul	NWP	5	10-14yrs	Female	Neg	Neg	Yes	Blank	Unk
2015	7	Jul	NWP	8	>45yrs	Male	Neg	Neg	No	Blank	Blank
2015	7	Jul	WCP	1	<6m	Female	Neg	Neg	Yes	Yes	No
2015	7	Jul	WCP	2	6-12m	Male	Neg	Neg	No	Blank	Blank
2015	7	Jul	WCP	3	1-4yrs	Female	Neg	Neg	Yes	Yes	Yes, dose not reported
2015	7	Jul	WCP	3	1-4yrs	Female	Neg	Pos	Yes	Yes	Yes, 2/more doses
2015	7	Jul	WCP	3	1-4yrs	Male	Neg	Neg	Yes	Yes	Yes, 2/more doses
2015	7	Jul	WCP	3	1-4yrs	Male	Neg	Neg	No	Blank	Blank
2015	7	Jul	WCP	3	1-4yrs	Male	Neg	Pos	Yes	Yes	Yes, 2/more doses
2015	7	Jul	WCP	3	1-4yrs	Male	Neg	Pos	Yes	Yes	Yes, 2/more doses
2015	7	Jul	WCP	4	5-9yrs	Female	Neg	Neg	No	Blank	Blank
2015	7	Jul	WCP	4	5-9yrs	Female	Neg	Neg	Yes	Yes	Yes, 2/more doses
2015	7	Jul	WCP	4	5-9yrs	Female	Neg	Neg	Yes	Yes	Yes, dose not reported
2015	7	Jul	WCP	4	5-9yrs	Female	Neg	Neg	Yes	Yes	Yes, 2/more doses
2015	7	Jul	WCP	4	5-9yrs	Female	Neg	Neg	Yes	Yes	Yes, 2/more doses
2015	7	Jul	WCP	4	5-9yrs	Female	Neg	Pos	Yes	Yes	Yes, 2/more doses
2015	7	Jul	WCP	4	5-9yrs	Female	Neg	Pos	Yes	Yes	Yes, 2/more doses
2015	7	Jul	WCP	4	5-9yrs	Female	Neg	Pos	Yes	Blank	Blank
2015	7	Jul	WCP	4	5-9yrs	Male	Neg	Neg	No	Blank	Blank
2015	7	Jul	WCP	4	5-9yrs	Male	Neg	Neg	No	Yes	Blank
2015	7	Jul	WCP	4	5-9yrs	Male	Neg	Neg	Yes	Yes	Unk
2015	7	Jul	WCP	4	5-9yrs	Male	Neg	Neg	Yes	Yes	Unk
2015	7	Jul	WCP	4	5-9yrs	Male	Neg	Pos	Yes	Yes	Unk
2015	7	Jul	WCP	4	5-9yrs	Male	Neg	Pos	Yes	Yes	Unk
2015	7	Jul	WCP	5	10-14yrs	Female	Neg	Pos	Yes	Yes	Unk
2015	7	Jul	WCP	5	10-14yrs	Female	Neg	Pos	Yes	Yes	Yes, 2/more doses
2015	7	Jul	WCP	5	10-14yrs	Female	Neg	Pos	Yes	Blank	Blank
2015	7	Jul	WCP	6	15-19yrs	Female	Neg	Neg	Yes	Yes	Blank
2015	7	Jul	WCP	6	15-19yrs	Female	Neg	Neg	Yes	Yes	Unk
2015	7	Jul	WCP	6	15-19yrs	Male	Neg	Neg	Yes	Blank	Yes, 2/more doses
2015	7	Jul	WCP	7	20-44yrs	Female	Neg	Neg	Yes	Yes	Yes, 2/more doses
2015	7	Jul	WCP	7	20-44yrs	Female	Neg	Neg	No	Blank	Blank
2015	7	Jul	WCP	7	20-44yrs	Female	Neg	Pos	Yes	Yes	No
2015	7	Jul	WCP	7	20-44yrs	Female	Neg	Pos	Yes	Blank	No
2015	7	Jul	WCP	7	20-44yrs	Female	Neg	Pos	No	Blank	Blank
2015	8	Aug	ECP	2	6-12m	Male	Neg	Neg	Yes	Yes	too young
2015	8	Aug	ECP	2	6-12m	Male	Neg	Pos	Yes	Yes	Yes, 1 dose
2015	8	Aug	ECP	3	1-4yrs	Female	Neg	Eq	Yes	Yes	Yes, 2/more doses
2015	8	Aug	ECP	3	1-4yrs	Female	Neg	Neg	Yes	Yes	Yes, 2/more doses
2015	8	Aug	ECP	3	1-4yrs	Female	Neg	Neg	Yes	Blank	Yes, 2/more doses
2015	8	Aug	ECP	3	1-4yrs	Female	Neg	Pos	Yes	Yes	Blank
2015	8	Aug	ECP	3	1-4yrs	Male	Neg	Neg	Yes	Blank	Yes, 2/more doses
2015	8	Aug	ECP	3	1-4yrs	Male	Neg	Neg	Yes	Yes	Yes, 2/more doses
2015	8	Aug	ECP	3	1-4yrs	Male	Neg	Neg	No	Blank	Blank
2015	8	Aug	ECP	3	1-4yrs	Male	Neg	Neg	Yes	Yes	Yes, 2/more doses
2015	8	Aug	ECP	3	1-4yrs	Male	Neg	Neg	Yes	Yes	Unk
2015	8	Aug	ECP	3	1-4yrs	Male	Neg	Neg	Yes	Yes	Yes, 2/more doses
2015	8	Aug	ECP	3	1-4yrs	Male	Neg	Pos	Yes	Yes	Yes, 2/more doses
2015	8	Aug	ECP	3	1-4yrs	Male	Neg	Pos	Yes	Yes	Yes, 2/more doses
2015	8	Aug	ECP	3	1-4yrs	Male	Neg	Pos	Yes	Yes	Yes, 2/more doses
2015	8	Aug	ECP	3	1-4yrs	Male	Neg	Pos	Yes	Yes	Yes, 2/more doses
2015	8	Aug	ECP	3	1-4yrs	Unk	Neg	Neg	Yes	Yes	Yes, 2/more doses
2015	8	Aug	ECP	4	5-9yrs	Female	Neg	Neg	Yes	Yes	Yes, 2/more doses
2015	8	Aug	ECP	4	5-9yrs	Female	Neg	Neg	Yes	Yes	Yes, 1 dose
2015	8	Aug	ECP	4	5-9yrs	Female	Neg	Neg	Yes	Yes	Blank
2015	8	Aug	ECP	4	5-9yrs	Female	Neg	Neg	Yes	Yes	Yes, 2/more doses
2015	8	Aug	ECP	4	5-9yrs	Female	Neg	Neg	Yes	Blank	Yes, 1 dose
2015	8	Aug	ECP	4	5-9yrs	Female	Neg	Neg	No	Blank	Blank
2015	8	Aug	ECP	4	5-9yrs	Female	Neg	Neg	Yes	Yes	Yes, 2/more doses
2015	8	Aug	ECP	4	5-9yrs	Female	Neg	Pos	Yes	Yes	Yes, 2/more doses
2015	8	Aug	ECP	4	5-9yrs	Female	Neg	Pos	Yes	Yes	Unk
2015	8	Aug	ECP	4	5-9yrs	Female	Neg	Pos	Yes	Yes	Yes, 2/more doses
2015	8	Aug	ECP	4	5-9yrs	Female	Neg	Pos	Yes	Yes	Unk
2015	8	Aug	ECP	4	5-9yrs	Female	Neg	Pos	Yes	Yes	Yes, dose not reported
2015	8	Aug	ECP	4	5-9yrs	Male	Neg	Neg	No	Blank	Blank
2015	8	Aug	ECP	4	5-9yrs	Male	Neg	Neg	Yes	Yes	Yes, 2/more doses
2015	8	Aug	ECP	4	5-9yrs	Male	Neg	Neg	No	Blank	Blank
2015	8	Aug	ECP	4	5-9yrs	Male	Neg	Pos	Yes	Yes	Yes, 2/more doses
2015	8	Aug	ECP	4	5-9yrs	Male	Neg	Pos	Yes	Yes	Yes, 2/more doses
2015	8	Aug	ECP	4	5-9yrs	Male	Neg	Pos	Yes	Yes	Yes, 2/more doses
2015	8	Aug	ECP	5	10-14yrs	Female	Neg	Neg	Yes	Yes	Yes, 2/more doses
2015	8	Aug	ECP	5	10-14yrs	Female	Neg	Neg	Yes	Yes	Yes, 2/more doses
2015	8	Aug	ECP	5	10-14yrs	Female	Neg	Pos	Yes	Blank	Yes, dose not reported
2015	8	Aug	ECP	5	10-14yrs	Female	Neg	Pos	Yes	Yes	Yes, 2/more doses
2015	8	Aug	ECP	5	10-14yrs	Male	Neg	Neg	Yes	Yes	Yes, 2/more doses
2015	8	Aug	ECP	5	10-14yrs	Male	Neg	Pos	Yes	Yes	Unk
2015	8	Aug	ECP	6	15-19yrs	Female	Neg	Neg	Yes	Yes	Blank
2015	8	Aug	ECP	6	15-19yrs	Unk	Neg	Pos	No	Blank	Blank
2015	8	Aug	ECP	7	20-44yrs	Female	Neg	Neg	No	Blank	Blank
2015	8	Aug	FSP	1	<6m	Male	Neg	Neg	No	Blank	Blank
2015	8	Aug	FSP	1	<6m	Male	Neg	Neg	Yes	Blank	Yes, 1 dose
2015	8	Aug	FSP	3	1-4yrs	Female	Neg	Neg	Yes	Blank	Yes, 2/more doses
2015	8	Aug	FSP	3	1-4yrs	Female	Neg	Pos	No	Blank	Blank
2015	8	Aug	FSP	3	1-4yrs	Unk	Neg	Neg	No	Blank	Blank
2015	8	Aug	FSP	4	5-9yrs	Female	Neg	Neg	No	Blank	Blank
2015	8	Aug	FSP	5	10-14yrs	Female	Neg	Neg	No	Blank	Blank
2015	8	Aug	FSP	5	10-14yrs	Female	Neg	Neg	No	Blank	Blank
2015	8	Aug	FSP	6	15-19yrs	Male	Neg	Neg	Yes	Blank	Blank
2015	8	Aug	GP	1	<6m	Female	Neg	Neg	No	Blank	Blank
2015	8	Aug	GP	1	<6m	Female	Neg	Neg	Yes	Blank	Yes, 2/more doses
2015	8	Aug	GP	1	<6m	Female	Neg	Neg	No	Blank	Blank
2015	8	Aug	GP	1	<6m	Male	Neg	Pos	Yes	Blank	Yes, 2/more doses
2015	8	Aug	GP	1	<6m	Unk	Neg	Eq	No	Blank	Blank
2015	8	Aug	GP	1	<6m	Unk	Neg	Neg	No	Blank	Blank
2015	8	Aug	GP	2	6-12m	Female	Pos	Neg	No	Blank	Blank
2015	8	Aug	GP	2	6-12m	Female	Neg	Neg	Yes	Blank	Unk
2015	8	Aug	GP	2	6-12m	Male	Pos	Neg	No	Blank	Blank
2015	8	Aug	GP	2	6-12m	Male	Neg	Neg	Yes	Blank	No
2015	8	Aug	GP	2	6-12m	Male	Neg	Neg	Yes	Blank	No
2015	8	Aug	GP	3	1-4yrs	Female	Neg	Neg	No	Blank	Blank
2015	8	Aug	GP	3	1-4yrs	Female	Neg	Neg	No	Blank	Blank
2015	8	Aug	GP	3	1-4yrs	Female	Neg	Neg	No	Blank	Blank
2015	8	Aug	GP	3	1-4yrs	Female	Neg	Neg	No	Blank	Blank
2015	8	Aug	GP	3	1-4yrs	Female	Neg	Pos	Yes	Blank	Blank
2015	8	Aug	GP	3	1-4yrs	Female	Neg	Pos	Yes	Blank	Blank
2015	8	Aug	GP	3	1-4yrs	Female	Neg	Pos	Yes	Blank	Yes, 2/more doses
2015	8	Aug	GP	3	1-4yrs	Male	Neg	Eq	No	Blank	Blank
2015	8	Aug	GP	3	1-4yrs	Male	Neg	Neg	No	Blank	Blank
2015	8	Aug	GP	3	1-4yrs	Male	Neg	Neg	Yes	Blank	Yes, 2/more doses
2015	8	Aug	GP	3	1-4yrs	Male	Neg	Neg	Yes	Blank	Yes, 2/more doses
2015	8	Aug	GP	3	1-4yrs	Male	Neg	Neg	Yes	Blank	Yes, 1 dose
2015	8	Aug	GP	3	1-4yrs	Male	Neg	Neg	Yes	Blank	Yes, 2/more doses
2015	8	Aug	GP	3	1-4yrs	Male	Neg	Neg	Yes	Blank	Yes, 2/more doses
2015	8	Aug	GP	3	1-4yrs	Male	Neg	Neg	Yes	Blank	Yes, 2/more doses
2015	8	Aug	GP	3	1-4yrs	Male	Neg	Neg	Yes	Blank	Blank
2015	8	Aug	GP	3	1-4yrs	Male	Neg	Neg	No	Blank	Blank
2015	8	Aug	GP	3	1-4yrs	Male	Neg	Neg	Yes	Blank	Yes, 2/more doses
2015	8	Aug	GP	3	1-4yrs	Male	Neg	Neg	Yes	Blank	Yes, 2/more doses
2015	8	Aug	GP	3	1-4yrs	Male	Neg	Neg	Yes	Blank	Yes, 2/more doses
2015	8	Aug	GP	3	1-4yrs	Male	Neg	Pos	No	Blank	Blank
2015	8	Aug	GP	3	1-4yrs	Male	Neg	Pos	Yes	Blank	Yes, 2/more doses
2015	8	Aug	GP	3	1-4yrs	Unk	Neg	Neg	No	Blank	Blank
2015	8	Aug	GP	4	5-9yrs	Female	Neg	Eq	No	Blank	Blank
2015	8	Aug	GP	4	5-9yrs	Female	Neg	Neg	No	Blank	Blank
2015	8	Aug	GP	4	5-9yrs	Female	Neg	Neg	No	Blank	Blank
2015	8	Aug	GP	4	5-9yrs	Female	Neg	Neg	Yes	Blank	Blank
2015	8	Aug	GP	4	5-9yrs	Female	Neg	Neg	Yes	Blank	Yes, 2/more doses
2015	8	Aug	GP	4	5-9yrs	Female	Neg	Neg	No	Blank	Blank
2015	8	Aug	GP	4	5-9yrs	Female	Neg	Neg	Yes	Blank	Yes, 2/more doses
2015	8	Aug	GP	4	5-9yrs	Female	Neg	Neg	Yes	Blank	Yes, 2/more doses
2015	8	Aug	GP	4	5-9yrs	Female	Neg	Neg	No	Blank	Blank
2015	8	Aug	GP	4	5-9yrs	Female	Neg	Neg	No	Blank	Blank
2015	8	Aug	GP	4	5-9yrs	Male	Neg	Eq	Yes	Blank	Yes, 2/more doses
2015	8	Aug	GP	4	5-9yrs	Male	Neg	Eq	Yes	Blank	Yes, 2/more doses
2015	8	Aug	GP	4	5-9yrs	Male	Neg	Neg	Yes	Blank	Yes, 2/more doses
2015	8	Aug	GP	4	5-9yrs	Male	Neg	Neg	Yes	Blank	Yes, 2/more doses
2015	8	Aug	GP	4	5-9yrs	Male	Neg	Neg	No	Blank	Blank
2015	8	Aug	GP	4	5-9yrs	Male	Neg	Neg	No	Blank	Blank
2015	8	Aug	GP	4	5-9yrs	Male	Neg	Neg	No	Blank	Blank
2015	8	Aug	GP	4	5-9yrs	Male	Neg	Neg	No	Blank	Blank
2015	8	Aug	GP	4	5-9yrs	Male	Neg	Pos	Yes	Blank	Yes, 1 dose
2015	8	Aug	GP	4	5-9yrs	Male	Neg	Pos	Yes	Blank	Unk
2015	8	Aug	GP	5	10-14yrs	Female	Neg	Neg	No	Blank	Blank
2015	8	Aug	GP	5	10-14yrs	Female	Neg	Neg	Yes	Blank	Yes, 2/more doses
2015	8	Aug	GP	5	10-14yrs	Female	Neg	Pos	No	Blank	Blank
2015	8	Aug	GP	5	10-14yrs	Male	Eq	Neg	Yes	Blank	Yes, 2/more doses
2015	8	Aug	GP	5	10-14yrs	Male	Neg	Neg	Yes	Blank	Yes, 2/more doses
2015	8	Aug	GP	5	10-14yrs	Male	Neg	Neg	No	Blank	Blank
2015	8	Aug	GP	5	10-14yrs	Male	Neg	Pos	Yes	Blank	Unk
2015	8	Aug	GP	6	15-19yrs	Male	Neg	Neg	No	Blank	Blank
2015	8	Aug	GP	6	15-19yrs	Male	Neg	Neg	No	Blank	Blank
2015	8	Aug	GP	7	20-44yrs	Female	Neg	Eq	Yes	Blank	Yes, dose not reported
2015	8	Aug	GP	7	20-44yrs	Female	Neg	Neg	No	Blank	Blank
2015	8	Aug	GP	7	20-44yrs	Female	Neg	Neg	No	Blank	Blank
2015	8	Aug	GP	7	20-44yrs	Female	Neg	Neg	No	Blank	Blank
2015	8	Aug	GP	7	20-44yrs	Female	Neg	Neg	No	Blank	Blank
2015	8	Aug	GP	7	20-44yrs	Female	Neg	Neg	No	Blank	Blank
2015	8	Aug	GP	7	20-44yrs	Female	Neg	Neg	No	Blank	Blank
2015	8	Aug	GP	7	20-44yrs	Female	Neg	Neg	No	Blank	Blank
2015	8	Aug	GP	7	20-44yrs	Male	Neg	Neg	No	Blank	Blank
2015	8	Aug	GP	8	>45yrs	Female	Neg	Neg	No	Blank	Blank
2015	8	Aug	KZP	1	<6m	Female	Neg	Neg	Yes	Blank	Yes, dose not reported
2015	8	Aug	KZP	2	6-12m	Male	Neg	Neg	Yes	Yes	Yes, dose not reported
2015	8	Aug	KZP	3	1-4yrs	Female	Neg	Neg	Yes	Blank	Blank
2015	8	Aug	KZP	3	1-4yrs	Female	Neg	Neg	Yes	Yes	Yes, 2/more doses
2015	8	Aug	KZP	3	1-4yrs	Female	Neg	Neg	Yes	Yes	Yes, 2/more doses
2015	8	Aug	KZP	3	1-4yrs	Female	Neg	Neg	Yes	Yes	Yes, 2/more doses
2015	8	Aug	KZP	3	1-4yrs	Male	Neg	Neg	Yes	Blank	Yes, 1 dose
2015	8	Aug	KZP	3	1-4yrs	Male	Neg	Neg	Yes	Yes	Yes, 2/more doses
2015	8	Aug	KZP	3	1-4yrs	Male	Neg	Neg	Yes	Yes	Yes, 1 dose
2015	8	Aug	KZP	3	1-4yrs	Male	Neg	Neg	No	Blank	Blank
2015	8	Aug	KZP	3	1-4yrs	Male	Neg	Neg	No	Blank	Blank
2015	8	Aug	KZP	4	5-9yrs	Female	Neg	Neg	Yes	Yes	Yes, 2/more doses
2015	8	Aug	KZP	4	5-9yrs	Female	Neg	Neg	Yes	Yes	Blank
2015	8	Aug	KZP	4	5-9yrs	Female	Neg	Neg	Yes	Yes	Unk
2015	8	Aug	KZP	4	5-9yrs	Female	Neg	Neg	Yes	Yes	Yes, 2/more doses
2015	8	Aug	KZP	4	5-9yrs	Male	Neg	Pos	Yes	Yes	Yes, 2/more doses
2015	8	Aug	KZP	7	20-44yrs	Female	Neg	Neg	Yes	Yes	Unk
2015	8	Aug	KZP	7	20-44yrs	Female	Neg	Neg	No	Blank	Blank
2015	8	Aug	LIMPOPO	2	6-12m	Female	Neg	Neg	No	Blank	Blank
2015	8	Aug	LIMPOPO	3	1-4yrs	Female	Neg	Neg	Yes	Blank	Yes, 2/more doses
2015	8	Aug	LIMPOPO	3	1-4yrs	Female	Neg	Neg	Yes	Yes	Yes, dose not reported
2015	8	Aug	LIMPOPO	3	1-4yrs	Male	Neg	Pos	No	Blank	Blank
2015	8	Aug	LIMPOPO	4	5-9yrs	Female	Neg	Pos	No	Blank	Blank
2015	8	Aug	LIMPOPO	4	5-9yrs	Male	Neg	Neg	No	Blank	Blank
2015	8	Aug	LIMPOPO	4	5-9yrs	Male	Neg	Neg	No	Blank	Blank
2015	8	Aug	LIMPOPO	5	10-14yrs	Male	Neg	Neg	No	Blank	Blank
2015	8	Aug	LIMPOPO	7	20-44yrs	Female	Neg	Neg	No	Blank	Blank
2015	8	Aug	LIMPOPO	7	20-44yrs	Male	Neg	Neg	No	Blank	Blank
2015	8	Aug	MP	3	1-4yrs	Female	Neg	Neg	No	Blank	Blank
2015	8	Aug	MP	3	1-4yrs	Female	Neg	Pos	No	Blank	Blank
2015	8	Aug	MP	3	1-4yrs	Male	Neg	Neg	No	Blank	Blank
2015	8	Aug	MP	3	1-4yrs	Male	Neg	Neg	No	Blank	Blank
2015	8	Aug	MP	3	1-4yrs	Male	Neg	Neg	Yes	Blank	No
2015	8	Aug	MP	4	5-9yrs	Male	Neg	Eq	Yes	Blank	Yes, 2/more doses
2015	8	Aug	MP	4	5-9yrs	Male	Neg	Neg	Yes	Blank	Yes, 2/more doses
2015	8	Aug	MP	4	5-9yrs	Male	Neg	Neg	No	Blank	Blank
2015	8	Aug	MP	4	5-9yrs	Male	Neg	Neg	No	Blank	Blank
2015	8	Aug	MP	5	10-14yrs	Female	Neg	Neg	Yes	Blank	Yes, 1 dose
2015	8	Aug	MP	7	20-44yrs	Male	Neg	Neg	No	Blank	Blank
2015	8	Aug	MP	8	>45yrs	Male	Neg	Neg	No	Blank	Blank
2015	8	Aug	NCP	1	<6m	Female	Neg	Neg	No	Blank	Blank
2015	8	Aug	NCP	1	<6m	Female	Neg	Neg	No	Blank	Blank
2015	8	Aug	NCP	3	1-4yrs	Female	Neg	Neg	No	Blank	Blank
2015	8	Aug	NCP	4	5-9yrs	Male	Neg	Neg	No	Blank	Blank
2015	8	Aug	NCP	4	5-9yrs	Male	Neg	Neg	No	Blank	Blank
2015	8	Aug	NCP	4	5-9yrs	Male	Neg	Neg	No	Blank	Blank
2015	8	Aug	NCP	4	5-9yrs	Male	Neg	Neg	No	Blank	Blank
2015	8	Aug	NCP	5	10-14yrs	Female	Neg	Pos	No	Blank	Blank
2015	8	Aug	NCP	5	10-14yrs	Female	Neg	Pos	No	Blank	Blank
2015	8	Aug	NCP	5	10-14yrs	Male	Neg	Neg	No	Blank	Blank
2015	8	Aug	NCP	5	10-14yrs	Male	Neg	Neg	No	Blank	Blank
2015	8	Aug	NCP	6	15-19yrs	Female	Neg	Neg	No	Blank	Blank
2015	8	Aug	NCP	6	15-19yrs	Male	Neg	Neg	No	Blank	Blank
2015	8	Aug	NCP	7	20-44yrs	Female	Neg	Neg	No	Blank	Blank
2015	8	Aug	NCP	7	20-44yrs	Male	Neg	Eq	No	Blank	Blank
2015	8	Aug	NCP	7	20-44yrs	Male	Neg	Neg	No	Blank	Blank
2015	8	Aug	NWP	3	1-4yrs	Male	Neg	Neg	No	Blank	Blank
2015	8	Aug	NWP	3	1-4yrs	Male	Neg	Neg	No	Blank	Blank
2015	8	Aug	NWP	3	1-4yrs	Male	Neg	Neg	Yes	Blank	Unk
2015	8	Aug	NWP	3	1-4yrs	Male	Neg	Neg	No	Blank	Blank
2015	8	Aug	NWP	3	1-4yrs	Male	Neg	Neg	No	Blank	Blank
2015	8	Aug	NWP	3	1-4yrs	Male	Neg	Neg	No	Blank	Blank
2015	8	Aug	NWP	3	1-4yrs	Male	Neg	Pos	No	Blank	Blank
2015	8	Aug	NWP	3	1-4yrs	Male	Neg	Pos	Yes	Blank	Yes, 2/more doses
2015	8	Aug	NWP	4	5-9yrs	Female	Neg	Neg	No	Blank	Blank
2015	8	Aug	NWP	4	5-9yrs	Female	Neg	Neg	No	Blank	Blank
2015	8	Aug	NWP	4	5-9yrs	Female	Neg	Neg	Yes	Blank	Unk
2015	8	Aug	NWP	4	5-9yrs	Female	Neg	Pos	Yes	Blank	Yes, 2/more doses
2015	8	Aug	NWP	4	5-9yrs	Male	Neg	Neg	Yes	Blank	Yes, 2/more doses
2015	8	Aug	NWP	4	5-9yrs	Male	Neg	Neg	No	Blank	Blank
2015	8	Aug	NWP	4	5-9yrs	Male	Neg	Neg	No	Blank	Blank
2015	8	Aug	NWP	4	5-9yrs	Male	Neg	Pos	No	Blank	Blank
2015	8	Aug	NWP	5	10-14yrs	Male	Neg	Pos	Yes	Blank	Unk
2015	8	Aug	NWP	8	>45yrs	Female	Neg	Neg	No	Blank	Blank
2015	8	Aug	WCP	1	<6m	Female	Neg	Neg	Yes	Yes	No
2015	8	Aug	WCP	2	6-12m	Female	Neg	Neg	Yes	Blank	Blank
2015	8	Aug	WCP	3	1-4yrs	Male	Neg	Neg	No	Blank	Blank
2015	8	Aug	WCP	3	1-4yrs	Male	Neg	Neg	Yes	Yes	Yes, 2/more doses
2015	8	Aug	WCP	3	1-4yrs	Male	Neg	Neg	Yes	Yes	Yes, 2/more doses
2015	8	Aug	WCP	3	1-4yrs	Male	Neg	Pos	Yes	Yes	Yes, 2/more doses
2015	8	Aug	WCP	3	1-4yrs	Unk	Neg	Neg	Yes	Yes	Yes, 2/more doses
2015	8	Aug	WCP	4	5-9yrs	Female	Neg	Neg	Yes	Yes	Yes, 2/more doses
2015	8	Aug	WCP	4	5-9yrs	Female	Neg	Neg	Yes	Blank	Yes, dose not reported
2015	8	Aug	WCP	4	5-9yrs	Female	Neg	Pos	No	Blank	Blank
2015	8	Aug	WCP	4	5-9yrs	Male	Neg	Pos	Yes	Yes	Yes, 2/more doses
2015	8	Aug	WCP	4	5-9yrs	Male	Neg	Pos	Yes	Yes	Yes, 2/more doses
2015	8	Aug	WCP	5	10-14yrs	Female	Neg	Neg	Yes	Yes	Unk
2015	8	Aug	WCP	5	10-14yrs	Male	Neg	Pos	Yes	Yes	Yes, 2/more doses
2015	8	Aug	WCP	5	10-14yrs	Unk	Neg	Pos	Yes	Blank	Blank
2015	9	Sep	ECP	1	<6m	Male	Neg	Neg	No	Blank	Blank
2015	9	Sep	ECP	2	6-12m	Female	Neg	Neg	Yes	Blank	Blank
2015	9	Sep	ECP	2	6-12m	Male	Neg	Pos	Yes	Yes	Yes, 2/more doses
2015	9	Sep	ECP	3	1-4yrs	Female	Neg	Eq	Yes	Blank	Yes, 2/more doses
2015	9	Sep	ECP	3	1-4yrs	Female	Neg	Neg	Yes	Yes	Blank
2015	9	Sep	ECP	3	1-4yrs	Female	Neg	Neg	Yes	Yes	Yes, 2/more doses
2015	9	Sep	ECP	3	1-4yrs	Female	Neg	Neg	Yes	Blank	Yes, 1 dose
2015	9	Sep	ECP	3	1-4yrs	Female	Neg	Neg	Yes	Yes	Yes, 2/more doses
2015	9	Sep	ECP	3	1-4yrs	Female	Neg	Neg	Yes	Yes	Yes, 2/more doses
2015	9	Sep	ECP	3	1-4yrs	Female	Neg	Neg	Yes	Yes	Yes, 2/more doses
2015	9	Sep	ECP	3	1-4yrs	Female	Neg	Pos	Yes	Blank	Yes, 1 dose
2015	9	Sep	ECP	3	1-4yrs	Female	Eq	Pos	Yes	Blank	Yes, 2/more doses
2015	9	Sep	ECP	3	1-4yrs	Female	Neg	Pos	Yes	Blank	Yes, 2/more doses
2015	9	Sep	ECP	3	1-4yrs	Female	Neg	Pos	Yes	Blank	Yes, 2/more doses
2015	9	Sep	ECP	3	1-4yrs	Female	Neg	Pos	Yes	Blank	Yes, 1 dose
2015	9	Sep	ECP	3	1-4yrs	Female	Neg	Pos	Yes	Yes	Yes, dose not reported
2015	9	Sep	ECP	3	1-4yrs	Female	Neg	Pos	Yes	Yes	Yes, 2/more doses
2015	9	Sep	ECP	3	1-4yrs	Female	Neg	Pos	Yes	Blank	Yes, 2/more doses
2015	9	Sep	ECP	3	1-4yrs	Male	Neg	Neg	Yes	Yes	No
2015	9	Sep	ECP	3	1-4yrs	Male	Neg	Neg	Yes	Yes	Blank
2015	9	Sep	ECP	3	1-4yrs	Male	Neg	Neg	No	Blank	Blank
2015	9	Sep	ECP	3	1-4yrs	Male	Neg	Neg	Yes	Yes	Yes, 2/more doses
2015	9	Sep	ECP	3	1-4yrs	Male	Neg	Neg	Yes	Yes	Yes, 2/more doses
2015	9	Sep	ECP	3	1-4yrs	Male	Neg	Pos	Yes	Blank	Yes, 2/more doses
2015	9	Sep	ECP	3	1-4yrs	Male	Neg	Pos	Yes	Blank	Yes, 2/more doses
2015	9	Sep	ECP	3	1-4yrs	Male	Neg	Pos	Yes	Blank	Yes, 2/more doses
2015	9	Sep	ECP	3	1-4yrs	Male	Neg	Pos	Yes	Blank	Yes, 2/more doses
2015	9	Sep	ECP	3	1-4yrs	Male	Neg	Pos	Yes	Blank	Yes, 2/more doses
2015	9	Sep	ECP	3	1-4yrs	Male	Neg	Pos	Yes	Blank	Yes, 2/more doses
2015	9	Sep	ECP	3	1-4yrs	Male	Neg	Pos	Yes	Blank	Yes, 2/more doses
2015	9	Sep	ECP	3	1-4yrs	Male	Neg	Pos	Yes	Yes	Yes, 2/more doses
2015	9	Sep	ECP	3	1-4yrs	Male	Neg	Pos	Yes	Yes	Yes, 2/more doses
2015	9	Sep	ECP	4	5-9yrs	Female	Neg	Eq	Yes	Yes	Yes, 2/more doses
2015	9	Sep	ECP	4	5-9yrs	Female	Neg	Neg	No	Blank	Blank
2015	9	Sep	ECP	4	5-9yrs	Female	Neg	Neg	No	Blank	Blank
2015	9	Sep	ECP	4	5-9yrs	Female	Neg	Neg	Yes	Yes	Yes, 2/more doses
2015	9	Sep	ECP	4	5-9yrs	Female	Neg	Neg	Yes	Yes	Yes, dose not reported
2015	9	Sep	ECP	4	5-9yrs	Female	Neg	Neg	Yes	Yes	Yes, 2/more doses
2015	9	Sep	ECP	4	5-9yrs	Female	Neg	Neg	Yes	Yes	Yes, 2/more doses
2015	9	Sep	ECP	4	5-9yrs	Female	Neg	Pos	Yes	Blank	Yes, dose not reported
2015	9	Sep	ECP	4	5-9yrs	Female	Neg	Pos	Yes	Blank	Yes, dose not reported
2015	9	Sep	ECP	4	5-9yrs	Female	Neg	Pos	Yes	Blank	Yes, 2/more doses
2015	9	Sep	ECP	4	5-9yrs	Female	Neg	Pos	Yes	Blank	Yes, 2/more doses
2015	9	Sep	ECP	4	5-9yrs	Female	Neg	Pos	Yes	Blank	Yes, 2/more doses
2015	9	Sep	ECP	4	5-9yrs	Female	Neg	Pos	Yes	Blank	Blank
2015	9	Sep	ECP	4	5-9yrs	Female	Neg	Pos	Yes	Blank	Yes, 1 dose
2015	9	Sep	ECP	4	5-9yrs	Female	Neg	Pos	No	Blank	Blank
2015	9	Sep	ECP	4	5-9yrs	Female	Neg	Pos	Yes	Yes	Yes, 2/more doses
2015	9	Sep	ECP	4	5-9yrs	Female	Neg	Pos	Yes	Yes	Yes, dose not reported
2015	9	Sep	ECP	4	5-9yrs	Female	Neg	Pos	No	Blank	Blank
2015	9	Sep	ECP	4	5-9yrs	Female	Neg	Pos	Yes	Yes	Yes, 2/more doses
2015	9	Sep	ECP	4	5-9yrs	Female	Neg	Pos	Yes	Yes	Yes, 2/more doses
2015	9	Sep	ECP	4	5-9yrs	Female	Neg	Pos	Yes	Yes	Yes, 2/more doses
2015	9	Sep	ECP	4	5-9yrs	Female	Neg	Pos	Yes	Yes	Yes, dose not reported
2015	9	Sep	ECP	4	5-9yrs	Female	Neg	Pos	Yes	Yes	Yes, dose not reported
2015	9	Sep	ECP	4	5-9yrs	Female	Neg	Pos	Yes	Yes	Unk
2015	9	Sep	ECP	4	5-9yrs	Female	Neg	Pos	Yes	Yes	Yes, 2/more doses
2015	9	Sep	ECP	4	5-9yrs	Female	Neg	Pos	Yes	Yes	Unk
2015	9	Sep	ECP	4	5-9yrs	Male	Neg	Eq	Yes	Yes	Yes, 2/more doses
2015	9	Sep	ECP	4	5-9yrs	Male	Neg	Eq	Yes	Blank	Blank
2015	9	Sep	ECP	4	5-9yrs	Male	Neg	Neg	Yes	Blank	Blank
2015	9	Sep	ECP	4	5-9yrs	Male	Neg	Neg	No	Blank	Blank
2015	9	Sep	ECP	4	5-9yrs	Male	Neg	Neg	Yes	Yes	Yes, 2/more doses
2015	9	Sep	ECP	4	5-9yrs	Male	Neg	Neg	Yes	Yes	Yes, 2/more doses
2015	9	Sep	ECP	4	5-9yrs	Male	Neg	Neg	Yes	Yes	Yes, 2/more doses
2015	9	Sep	ECP	4	5-9yrs	Male	Neg	Neg	No	Blank	Blank
2015	9	Sep	ECP	4	5-9yrs	Male	Neg	Neg	Yes	Yes	Yes, 2/more doses
2015	9	Sep	ECP	4	5-9yrs	Male	Neg	Pos	Yes	Blank	Blank
2015	9	Sep	ECP	4	5-9yrs	Male	Neg	Pos	Yes	Blank	Unk
2015	9	Sep	ECP	4	5-9yrs	Male	Neg	Pos	No	Blank	Blank
2015	9	Sep	ECP	4	5-9yrs	Male	Neg	Pos	Yes	Yes	Yes, 2/more doses
2015	9	Sep	ECP	4	5-9yrs	Male	Neg	Pos	Yes	Yes	Yes, 2/more doses
2015	9	Sep	ECP	4	5-9yrs	Male	Neg	Pos	Yes	Yes	Unk
2015	9	Sep	ECP	4	5-9yrs	Male	Neg	Pos	Yes	Yes	Yes, 2/more doses
2015	9	Sep	ECP	4	5-9yrs	Male	Neg	Pos	Yes	Yes	Yes, 2/more doses
2015	9	Sep	ECP	4	5-9yrs	Male	Neg	Pos	No	Blank	Blank
2015	9	Sep	ECP	4	5-9yrs	Male	Neg	Pos	Yes	Yes	Yes, 2/more doses
2015	9	Sep	ECP	5	10-14yrs	Female	Neg	Eq	Yes	Yes	Yes, 2/more doses
2015	9	Sep	ECP	5	10-14yrs	Female	Neg	Neg	No	Blank	Blank
2015	9	Sep	ECP	5	10-14yrs	Female	Neg	Neg	No	Blank	Blank
2015	9	Sep	ECP	5	10-14yrs	Female	Neg	Neg	Yes	Yes	Yes, 2/more doses
2015	9	Sep	ECP	5	10-14yrs	Female	Neg	Pos	Yes	Yes	Yes, 2/more doses
2015	9	Sep	ECP	5	10-14yrs	Female	Neg	Pos	Yes	Yes	Yes, 2/more doses
2015	9	Sep	ECP	5	10-14yrs	Male	Neg	Eq	Yes	Yes	Yes, 2/more doses
2015	9	Sep	ECP	5	10-14yrs	Male	Neg	Eq	Yes	Yes	Blank
2015	9	Sep	ECP	5	10-14yrs	Male	Neg	Eq	Yes	Yes	Yes, 2/more doses
2015	9	Sep	ECP	5	10-14yrs	Male	Neg	Neg	Yes	Yes	Yes, 2/more doses
2015	9	Sep	ECP	5	10-14yrs	Male	Neg	Pos	No	Blank	Blank
2015	9	Sep	ECP	6	15-19yrs	Female	Neg	Eq	Yes	Yes	Yes, 2/more doses
2015	9	Sep	ECP	6	15-19yrs	Female	Neg	Neg	Yes	Blank	Blank
2015	9	Sep	ECP	6	15-19yrs	Male	Neg	Eq	No	Blank	Blank
2015	9	Sep	ECP	6	15-19yrs	Male	Neg	Neg	No	Blank	Blank
2015	9	Sep	ECP	6	15-19yrs	Unk	Neg	Neg	No	Blank	Blank
2015	9	Sep	ECP	7	20-44yrs	Female	Neg	Eq	Yes	Yes	Blank
2015	9	Sep	ECP	7	20-44yrs	Female	Neg	Neg	No	Blank	Blank
2015	9	Sep	ECP	7	20-44yrs	Male	Neg	Eq	Yes	Yes	Yes, dose not reported
2015	9	Sep	ECP	7	20-44yrs	Male	Neg	Neg	Yes	Yes	Blank
2015	9	Sep	ECP	7	20-44yrs	Male	Neg	Neg	No	Blank	Blank
2015	9	Sep	ECP	8	>45yrs	Male	Neg	Pos	Yes	Yes	Yes, dose not reported
2015	9	Sep	FSP	1	<6m	Female	Neg	Eq	No	Blank	Blank
2015	9	Sep	FSP	1	<6m	Unk	Neg	Neg	No	Blank	Blank
2015	9	Sep	FSP	3	1-4yrs	Female	Neg	Neg	Yes	Blank	Yes, 2/more doses
2015	9	Sep	FSP	3	1-4yrs	Female	Neg	Neg	No	Blank	Blank
2015	9	Sep	FSP	3	1-4yrs	Female	Neg	Pos	No	Blank	Blank
2015	9	Sep	FSP	3	1-4yrs	Male	Neg	Neg	No	Blank	Blank
2015	9	Sep	FSP	4	5-9yrs	Female	Neg	Neg	No	Blank	Blank
2015	9	Sep	FSP	4	5-9yrs	Female	Neg	Neg	No	Blank	Blank
2015	9	Sep	FSP	4	5-9yrs	Male	Neg	Neg	Yes	Blank	Yes, 2/more doses
2015	9	Sep	FSP	5	10-14yrs	Female	Neg	Neg	No	Blank	Blank
2015	9	Sep	FSP	5	10-14yrs	Male	Neg	Neg	No	Blank	Blank
2015	9	Sep	FSP	5	10-14yrs	Male	Neg	Neg	Yes	Blank	No
2015	9	Sep	GP	1	<6m	Female	Pos	Eq	No	Blank	Blank
2015	9	Sep	GP	1	<6m	Female	Neg	Neg	No	Blank	Blank
2015	9	Sep	GP	1	<6m	Male	Neg	Neg	Yes	Blank	Blank
2015	9	Sep	GP	1	<6m	Male	Neg	Neg	Yes	Blank	Blank
2015	9	Sep	GP	1	<6m	Male	Neg	Neg	No	Blank	Blank
2015	9	Sep	GP	1	<6m	Male	Neg	Neg	Yes	Blank	Yes, dose not reported
2015	9	Sep	GP	1	<6m	Male	Neg	Neg	Yes	Blank	No
2015	9	Sep	GP	1	<6m	Male	Neg	Neg	Yes	Blank	No
2015	9	Sep	GP	1	<6m	Unk	Neg	Neg	No	Blank	Blank
2015	9	Sep	GP	1	<6m	Unk	Neg	Neg	No	Blank	Blank
2015	9	Sep	GP	2	6-12m	Female	Eq	Neg	No	Blank	Blank
2015	9	Sep	GP	2	6-12m	Female	Neg	Neg	No	Blank	Blank
2015	9	Sep	GP	2	6-12m	Female	Neg	Neg	No	Blank	Blank
2015	9	Sep	GP	2	6-12m	Female	Neg	Pos	Yes	Blank	Yes, 1 dose
2015	9	Sep	GP	2	6-12m	Male	Neg	Neg	Yes	Blank	Yes, 2/more doses
2015	9	Sep	GP	3	1-4yrs	Female	Neg	Eq	No	Blank	Blank
2015	9	Sep	GP	3	1-4yrs	Female	Neg	Eq	Yes	Blank	Yes, 2/more doses
2015	9	Sep	GP	3	1-4yrs	Female	Neg	Neg	Yes	Blank	Yes, 2/more doses
2015	9	Sep	GP	3	1-4yrs	Female	Neg	Neg	Yes	Blank	Yes, 2/more doses
2015	9	Sep	GP	3	1-4yrs	Female	Neg	Neg	No	Blank	Blank
2015	9	Sep	GP	3	1-4yrs	Female	Neg	Neg	No	Blank	Blank
2015	9	Sep	GP	3	1-4yrs	Female	Neg	Neg	No	Blank	Blank
2015	9	Sep	GP	3	1-4yrs	Female	Neg	Neg	Yes	Blank	Yes, 2/more doses
2015	9	Sep	GP	3	1-4yrs	Female	Neg	Neg	No	Blank	Blank
2015	9	Sep	GP	3	1-4yrs	Female	Neg	Neg	Yes	Blank	Blank
2015	9	Sep	GP	3	1-4yrs	Female	Neg	Neg	No	Blank	Blank
2015	9	Sep	GP	3	1-4yrs	Female	Neg	Neg	Yes	Blank	Yes, 1 dose
2015	9	Sep	GP	3	1-4yrs	Female	Neg	Neg	No	Blank	Blank
2015	9	Sep	GP	3	1-4yrs	Female	Neg	Neg	No	Blank	Blank
2015	9	Sep	GP	3	1-4yrs	Female	Neg	Neg	No	Blank	Blank
2015	9	Sep	GP	3	1-4yrs	Female	Neg	Neg	Yes	Blank	Yes, 2/more doses
2015	9	Sep	GP	3	1-4yrs	Female	Neg	Neg	No	Blank	Blank
2015	9	Sep	GP	3	1-4yrs	Female	Neg	Neg	No	Blank	Blank
2015	9	Sep	GP	3	1-4yrs	Female	Neg	Neg	Yes	Blank	Blank
2015	9	Sep	GP	3	1-4yrs	Female	Neg	Pos	No	Blank	Blank
2015	9	Sep	GP	3	1-4yrs	Female	Neg	Pos	No	Blank	Blank
2015	9	Sep	GP	3	1-4yrs	Female	Neg	Pos	Yes	Blank	Yes, dose not reported
2015	9	Sep	GP	3	1-4yrs	Female	Eq	Pos	No	Blank	Blank
2015	9	Sep	GP	3	1-4yrs	Female	Neg	Pos	No	Blank	Blank
2015	9	Sep	GP	3	1-4yrs	Female	Neg	Pos	Yes	Blank	Yes, 1 dose
2015	9	Sep	GP	3	1-4yrs	Female	Neg	Pos	No	Blank	Blank
2015	9	Sep	GP	3	1-4yrs	Female	Neg	Pos	Yes	Blank	Yes, 2/more doses
2015	9	Sep	GP	3	1-4yrs	Female	Neg	Pos	Yes	Blank	Yes, 2/more doses
2015	9	Sep	GP	3	1-4yrs	Female	Neg	Pos	Yes	Blank	Blank
2015	9	Sep	GP	3	1-4yrs	Female	Neg	Pos	Yes	Blank	Blank
2015	9	Sep	GP	3	1-4yrs	Male	Eq	Neg	No	Blank	Blank
2015	9	Sep	GP	3	1-4yrs	Male	Eq	Neg	No	Blank	Blank
2015	9	Sep	GP	3	1-4yrs	Male	Neg	Neg	Yes	Blank	Yes, dose not reported
2015	9	Sep	GP	3	1-4yrs	Male	Neg	Neg	No	Blank	Blank
2015	9	Sep	GP	3	1-4yrs	Male	Neg	Neg	Yes	Blank	Blank
2015	9	Sep	GP	3	1-4yrs	Male	Neg	Neg	No	Blank	Blank
2015	9	Sep	GP	3	1-4yrs	Male	Neg	Neg	Yes	Blank	Yes, 2/more doses
2015	9	Sep	GP	3	1-4yrs	Male	Neg	Neg	Yes	Blank	Yes, 2/more doses
2015	9	Sep	GP	3	1-4yrs	Male	Neg	Neg	Yes	Blank	Yes, 1 dose
2015	9	Sep	GP	3	1-4yrs	Male	Neg	Neg	Yes	Blank	Yes, 2/more doses
2015	9	Sep	GP	3	1-4yrs	Male	Neg	Neg	Yes	Blank	Yes, 1 dose
2015	9	Sep	GP	3	1-4yrs	Male	Neg	Neg	Yes	Blank	Yes, 2/more doses
2015	9	Sep	GP	3	1-4yrs	Male	Neg	Neg	Yes	Blank	Yes, 2/more doses
2015	9	Sep	GP	3	1-4yrs	Male	Neg	Neg	Yes	Blank	Yes, 2/more doses
2015	9	Sep	GP	3	1-4yrs	Male	Neg	Neg	No	Blank	Blank
2015	9	Sep	GP	3	1-4yrs	Male	Neg	Neg	Yes	Blank	Yes, 1 dose
2015	9	Sep	GP	3	1-4yrs	Male	Neg	Neg	Yes	Blank	Yes, 2/more doses
2015	9	Sep	GP	3	1-4yrs	Male	Neg	Neg	Yes	Blank	Yes, 1 dose
2015	9	Sep	GP	3	1-4yrs	Male	Neg	Neg	Yes	Blank	No
2015	9	Sep	GP	3	1-4yrs	Male	Neg	Neg	Yes	Blank	Yes, 2/more doses
2015	9	Sep	GP	3	1-4yrs	Male	Neg	Neg	Yes	Blank	Yes, 1 dose
2015	9	Sep	GP	3	1-4yrs	Male	Neg	Neg	No	Blank	Blank
2015	9	Sep	GP	3	1-4yrs	Male	Neg	Neg	Yes	Blank	Blank
2015	9	Sep	GP	3	1-4yrs	Male	Neg	Neg	No	Blank	Blank
2015	9	Sep	GP	3	1-4yrs	Male	Neg	Pos	No	Blank	Blank
2015	9	Sep	GP	3	1-4yrs	Male	Neg	Pos	Yes	Blank	Yes, 2/more doses
2015	9	Sep	GP	3	1-4yrs	Male	Neg	Pos	Yes	Blank	Yes, 2/more doses
2015	9	Sep	GP	3	1-4yrs	Male	Neg	Pos	Yes	Blank	Yes, 2/more doses
2015	9	Sep	GP	3	1-4yrs	Male	Neg	Pos	Yes	Blank	Yes, 2/more doses
2015	9	Sep	GP	3	1-4yrs	Male	Neg	Pos	Yes	Blank	Yes, 2/more doses
2015	9	Sep	GP	3	1-4yrs	Male	Neg	Pos	Yes	Blank	Yes, 2/more doses
2015	9	Sep	GP	3	1-4yrs	Male	Neg	Pos	Yes	Blank	Yes, 2/more doses
2015	9	Sep	GP	3	1-4yrs	Male	Neg	Pos	Yes	Blank	Yes, 2/more doses
2015	9	Sep	GP	3	1-4yrs	Male	Neg	Pos	No	Blank	Blank
2015	9	Sep	GP	3	1-4yrs	Unk	Neg	Neg	No	Blank	Blank
2015	9	Sep	GP	3	1-4yrs	Unk	Neg	Neg	Yes	Blank	Blank
2015	9	Sep	GP	3	1-4Yrs	Unk	Neg	Pos	Yes	Blank	Yes, 2/more doses
2015	9	Sep	GP	4	5-9yrs	Female	Neg	Eq	No	Blank	Blank
2015	9	Sep	GP	4	5-9yrs	Female	Neg	Eq	No	Blank	Blank
2015	9	Sep	GP	4	5-9yrs	Female	Neg	Eq	No	Blank	Blank
2015	9	Sep	GP	4	5-9yrs	Female	Neg	Neg	Yes	Blank	Unk
2015	9	Sep	GP	4	5-9yrs	Female	Neg	Neg	Yes	Blank	Blank
2015	9	Sep	GP	4	5-9yrs	Female	Neg	Neg	No	Blank	Blank
2015	9	Sep	GP	4	5-9yrs	Female	Neg	Neg	No	Blank	Blank
2015	9	Sep	GP	4	5-9yrs	Female	Neg	Neg	Yes	Blank	Yes, 2/more doses
2015	9	Sep	GP	4	5-9yrs	Female	Neg	Neg	Yes	Blank	Yes, 2/more doses
2015	9	Sep	GP	4	5-9yrs	Female	Neg	Neg	No	Blank	Blank
2015	9	Sep	GP	4	5-9yrs	Female	Neg	Neg	Yes	Blank	Yes, 2/more doses
2015	9	Sep	GP	4	5-9yrs	Female	Neg	Neg	Yes	Blank	Blank
2015	9	Sep	GP	4	5-9yrs	Female	Neg	Neg	No	Blank	Blank
2015	9	Sep	GP	4	5-9yrs	Female	Neg	Neg	No	Blank	Blank
2015	9	Sep	GP	4	5-9yrs	Female	Neg	Neg	No	Blank	Blank
2015	9	Sep	GP	4	5-9yrs	Female	Neg	Pos	No	Blank	Blank
2015	9	Sep	GP	4	5-9yrs	Female	Neg	Pos	No	Blank	Blank
2015	9	Sep	GP	4	5-9yrs	Female	Neg	Pos	No	Blank	Blank
2015	9	Sep	GP	4	5-9yrs	Male	Neg	Eq	No	Blank	Blank
2015	9	Sep	GP	4	5-9yrs	Male	Neg	Eq	Yes	Blank	Yes, 2/more doses
2015	9	Sep	GP	4	5-9yrs	Male	Neg	Eq	No	Blank	Blank
2015	9	Sep	GP	4	5-9yrs	Male	Neg	Neg	No	Blank	Blank
2015	9	Sep	GP	4	5-9yrs	Male	Neg	Neg	Yes	Blank	Unk
2015	9	Sep	GP	4	5-9yrs	Male	Neg	Neg	Yes	Blank	Blank
2015	9	Sep	GP	4	5-9yrs	Male	Neg	Neg	No	Blank	Blank
2015	9	Sep	GP	4	5-9yrs	Male	Neg	Neg	No	Blank	Blank
2015	9	Sep	GP	4	5-9yrs	Male	Neg	Neg	Yes	Blank	Blank
2015	9	Sep	GP	4	5-9yrs	Male	Neg	Neg	No	Blank	Blank
2015	9	Sep	GP	4	5-9yrs	Male	Neg	Neg	No	Blank	Blank
2015	9	Sep	GP	4	5-9yrs	Male	Neg	Neg	Yes	Blank	Yes, 2/more doses
2015	9	Sep	GP	4	5-9yrs	Male	Neg	Neg	No	Blank	Blank
2015	9	Sep	GP	4	5-9yrs	Male	Neg	Neg	Yes	Blank	Yes, 1 dose
2015	9	Sep	GP	4	5-9yrs	Male	Neg	Neg	No	Blank	Blank
2015	9	Sep	GP	4	5-9yrs	Male	Neg	Neg	No	Blank	Blank
2015	9	Sep	GP	4	5-9yrs	Male	Neg	Neg	No	Blank	Blank
2015	9	Sep	GP	4	5-9yrs	Male	Neg	Pos	Yes	Blank	Yes, 2/more doses
2015	9	Sep	GP	4	5-9yrs	Male	Neg	Pos	No	Blank	Blank
2015	9	Sep	GP	4	5-9yrs	Male	Neg	Pos	Yes	Blank	Yes, dose not reported
2015	9	Sep	GP	4	5-9yrs	Male	Neg	Pos	Yes	Blank	Yes, 2/more doses
2015	9	Sep	GP	4	5-9yrs	Male	Neg	Pos	Yes	Blank	Blank
2015	9	Sep	GP	4	5-9yrs	Unk	Neg	Pos	Yes	Blank	Yes, 2/more doses
2015	9	Sep	GP	5	10-14yrs	Female	Neg	Eq	Yes	Blank	Yes, 2/more doses
2015	9	Sep	GP	5	10-14yrs	Female	Neg	Neg	No	Blank	Blank
2015	9	Sep	GP	5	10-14yrs	Female	Neg	Neg	No	Blank	Blank
2015	9	Sep	GP	5	10-14yrs	Female	Neg	Neg	No	Blank	Blank
2015	9	Sep	GP	5	10-14yrs	Male	Neg	Neg	No	Blank	Blank
2015	9	Sep	GP	5	10-14yrs	Male	Neg	Neg	Yes	Blank	Yes, dose not reported
2015	9	Sep	GP	5	10-14yrs	Male	Neg	Neg	No	Blank	Blank
2015	9	Sep	GP	6	15-19yrs	Female	Neg	Neg	No	Blank	Blank
2015	9	Sep	GP	6	15-19yrs	Female	Neg	Neg	No	Blank	Blank
2015	9	Sep	GP	6	15-19yrs	Female	Neg	Neg	No	Blank	Blank
2015	9	Sep	GP	6	15-19yrs	Male	Neg	Eq	Yes	Blank	Blank
2015	9	Sep	GP	6	15-19yrs	Male	Neg	Neg	No	Blank	Blank
2015	9	Sep	GP	6	15-19yrs	Male	Neg	Neg	Yes	Blank	Yes, dose not reported
2015	9	Sep	GP	6	15-19yrs	Male	Neg	Neg	No	Blank	Blank
2015	9	Sep	GP	7	20-44yrs	Female	Neg	Neg	Yes	Blank	Blank
2015	9	Sep	GP	7	20-44yrs	Female	Neg	Neg	Yes	Blank	Blank
2015	9	Sep	GP	7	20-44yrs	Female	Neg	Neg	No	Blank	Blank
2015	9	Sep	GP	7	20-44yrs	Female	Neg	Neg	No	Blank	Blank
2015	9	Sep	GP	7	20-44yrs	Female	Neg	Neg	No	Blank	Blank
2015	9	Sep	GP	7	20-44yrs	Male	Neg	Neg	No	Blank	Blank
2015	9	Sep	GP	7	20-44yrs	Male	Neg	Neg	No	Blank	Blank
2015	9	Sep	GP	7	20-44yrs	Male	Neg	Neg	No	Blank	Blank
2015	9	Sep	GP	7	20-44yrs	Unk	Neg	Neg	No	Blank	Blank
2015	9	Sep	GP	8	>45yrs	Female	Neg	Neg	No	Blank	Blank
2015	9	Sep	GP	8	>45yrs	Female	Neg	Neg	No	Blank	Blank
2015	9	Sep	GP	8	>45yrs	Female	Neg	Neg	No	Blank	Blank
2015	9	Sep	GP	9	Unk	Unk	Neg	Neg	Yes	Blank	Yes, 1 dose
2015	9	Sep	KZP	1	<6m	Female	Neg	Neg	Yes	Blank	Blank
2015	9	Sep	KZP	1	<6m	Female	Neg	Neg	No	Blank	Blank
2015	9	Sep	KZP	1	<6m	Male	Neg	Neg	Yes	Yes	Yes, 2/more doses
2015	9	Sep	KZP	1	<6m	Male	Neg	Neg	No	Blank	Blank
2015	9	Sep	KZP	1	<6m	Unk	Neg	Neg	No	Blank	Blank
2015	9	Sep	KZP	2	6-12m	Female	Neg	Neg	Yes	Yes	Blank
2015	9	Sep	KZP	2	6-12m	Female	Neg	Neg	Yes	Yes	Yes, 1 dose
2015	9	Sep	KZP	2	6-12m	Male	Neg	Neg	Yes	Yes	Unk
2015	9	Sep	KZP	2	6-12m	Male	Neg	Neg	Yes	Yes	No
2015	9	Sep	KZP	2	6-12m	Male	Neg	Neg	Yes	Blank	Blank
2015	9	Sep	KZP	2	6-12m	Male	Neg	Neg	Yes	Yes	No
2015	9	Sep	KZP	2	6-12m	Unk	Neg	Neg	No	Blank	Blank
2015	9	Sep	KZP	3	1-4yrs	Female	Neg	Neg	No	Blank	Blank
2015	9	Sep	KZP	3	1-4yrs	Female	Neg	Neg	Yes	Yes	Yes, 2/more doses
2015	9	Sep	KZP	3	1-4yrs	Female	Neg	Neg	Yes	Yes	Yes, 2/more doses
2015	9	Sep	KZP	3	1-4yrs	Female	Neg	Neg	No	Blank	Blank
2015	9	Sep	KZP	3	1-4yrs	Female	Neg	Neg	Yes	Yes	Yes, dose not reported
2015	9	Sep	KZP	3	1-4yrs	Female	Neg	Neg	Yes	Yes	Yes, 2/more doses
2015	9	Sep	KZP	3	1-4yrs	Female	Neg	Neg	Yes	Yes	Yes, 2/more doses
2015	9	Sep	KZP	3	1-4yrs	Female	Neg	Neg	No	Blank	Blank
2015	9	Sep	KZP	3	1-4yrs	Female	Neg	Pos	Yes	Yes	Yes, 2/more doses
2015	9	Sep	KZP	3	1-4yrs	Female	Neg	Pos	Yes	Yes	Yes, 2/more doses
2015	9	Sep	KZP	3	1-4yrs	Female	Neg	Pos	Yes	Blank	Yes, 2/more doses
2015	9	Sep	KZP	3	1-4yrs	Female	Neg	Pos	Yes	Yes	Yes, 2/more doses
2015	9	Sep	KZP	3	1-4yrs	Male	Neg	Eq	Yes	Yes	Yes, 2/more doses
2015	9	Sep	KZP	3	1-4yrs	Male	Neg	Neg	Yes	Blank	Yes, 2/more doses
2015	9	Sep	KZP	3	1-4yrs	Male	Neg	Neg	Yes	Yes	Yes, 2/more doses
2015	9	Sep	KZP	3	1-4yrs	Male	Neg	Neg	No	Blank	Blank
2015	9	Sep	KZP	3	1-4yrs	Male	Neg	Neg	Yes	Yes	Yes, 1 dose
2015	9	Sep	KZP	3	1-4yrs	Male	Neg	Neg	Yes	Yes	Yes, 2/more doses
2015	9	Sep	KZP	3	1-4yrs	Male	Neg	Neg	Yes	Yes	Yes, 2/more doses
2015	9	Sep	KZP	3	1-4yrs	Male	Neg	Neg	Yes	Yes	Yes, 2/more doses
2015	9	Sep	KZP	3	1-4yrs	Male	Neg	Neg	No	Blank	Blank
2015	9	Sep	KZP	3	1-4yrs	Male	Neg	Pos	Yes	Yes	Yes, dose not reported
2015	9	Sep	KZP	3	1-4yrs	Male	Neg	Pos	Yes	Yes	Yes, 2/more doses
2015	9	Sep	KZP	4	5-9yrs	Female	Neg	Neg	Yes	Yes	Yes, 2/more doses
2015	9	Sep	KZP	4	5-9yrs	Female	Neg	Neg	Yes	Yes	Yes, dose not reported
2015	9	Sep	KZP	4	5-9yrs	Female	Neg	Neg	Yes	Yes	Blank
2015	9	Sep	KZP	4	5-9yrs	Female	Neg	Neg	Yes	Yes	Yes, 2/more doses
2015	9	Sep	KZP	4	5-9yrs	Female	Neg	Neg	No	Blank	Blank
2015	9	Sep	KZP	4	5-9yrs	Female	Neg	Neg	Yes	Yes	Yes, 2/more doses
2015	9	Sep	KZP	4	5-9yrs	Female	Neg	Neg	Yes	Yes	Yes, 2/more doses
2015	9	Sep	KZP	4	5-9yrs	Female	Neg	Pos	No	Blank	Blank
2015	9	Sep	KZP	4	5-9yrs	Female	Neg	Pos	Yes	Blank	Unk
2015	9	Sep	KZP	4	5-9yrs	Male	Neg	Neg	No	Blank	Blank
2015	9	Sep	KZP	4	5-9yrs	Male	Neg	Neg	Yes	Yes	Yes, 2/more doses
2015	9	Sep	KZP	4	5-9yrs	Male	Neg	Neg	Yes	Blank	Yes, 2/more doses
2015	9	Sep	KZP	4	5-9yrs	Male	Neg	Neg	Yes	Yes	Blank
2015	9	Sep	KZP	4	5-9yrs	Male	Neg	Neg	Yes	Blank	Yes, dose not reported
2015	9	Sep	KZP	4	5-9yrs	Male	Neg	Pos	Yes	Blank	Yes, 2/more doses
2015	9	Sep	KZP	4	5-9yrs	Male	Neg	Pos	Yes	Yes	Yes, 2/more doses
2015	9	Sep	KZP	4	5-9yrs	Male	Neg	Pos	Yes	Yes	Yes, 1 dose
2015	9	Sep	KZP	4	5-9yrs	Male	Neg	Pos	Yes	Yes	Yes, 2/more doses
2015	9	Sep	KZP	4	5-9yrs	Unk	Neg	Neg	Yes	Yes	Yes, 2/more doses
2015	9	Sep	KZP	5	10-14yrs	Female	Neg	Neg	Yes	Blank	Yes, 2/more doses
2015	9	Sep	KZP	5	10-14yrs	Male	Neg	Eq	Yes	Yes	Yes, 2/more doses
2015	9	Sep	KZP	5	10-14yrs	Male	Neg	Neg	Yes	Blank	Yes, 2/more doses
2015	9	Sep	KZP	7	20-44yrs	Female	Neg	Neg	No	Blank	Blank
2015	9	Sep	KZP	8	>45yrs	Female	Neg	Neg	No	Blank	Blank
2015	9	Sep	LIMPOPO	1	<6m	Male	Neg	Neg	No	Blank	Blank
2015	9	Sep	LIMPOPO	1	<6m	Male	Neg	Neg	No	Blank	Blank
2015	9	Sep	LIMPOPO	1	<6m	Male	Neg	Neg	No	Blank	Blank
2015	9	Sep	LIMPOPO	2	6-12m	Male	Neg	Neg	Yes	Blank	Yes, 1 dose
2015	9	Sep	LIMPOPO	3	1-4yrs	Female	Neg	Neg	No	Blank	Blank
2015	9	Sep	LIMPOPO	3	1-4yrs	Female	Neg	Neg	No	Blank	Blank
2015	9	Sep	LIMPOPO	3	1-4yrs	Female	Neg	Neg	No	Blank	Blank
2015	9	Sep	LIMPOPO	3	1-4yrs	Female	Neg	Neg	No	Blank	Blank
2015	9	Sep	LIMPOPO	3	1-4yrs	Female	Neg	Pos	No	Blank	Blank
2015	9	Sep	LIMPOPO	3	1-4yrs	Male	Neg	Neg	No	Blank	Blank
2015	9	Sep	LIMPOPO	3	1-4yrs	Male	Neg	Neg	No	Blank	Blank
2015	9	Sep	LIMPOPO	3	1-4yrs	Male	Neg	Neg	Yes	Blank	Yes, 2/more doses
2015	9	Sep	LIMPOPO	3	1-4yrs	Male	Neg	Neg	No	Blank	Blank
2015	9	Sep	LIMPOPO	3	1-4yrs	Male	Neg	Pos	Yes	Yes	Yes, 2/more doses
2015	9	Sep	LIMPOPO	4	5-9yrs	Female	Neg	Neg	No	Blank	Blank
2015	9	Sep	LIMPOPO	4	5-9yrs	Female	Neg	Neg	No	Blank	Blank
2015	9	Sep	LIMPOPO	4	5-9yrs	Male	Neg	Neg	No	Blank	Blank
2015	9	Sep	LIMPOPO	4	5-9yrs	Male	Neg	Neg	No	Blank	Blank
2015	9	Sep	LIMPOPO	5	10-14yrs	Male	Neg	Neg	No	Blank	Blank
2015	9	Sep	LIMPOPO	6	15-19yrs	Female	Neg	Neg	No	Blank	Blank
2015	9	Sep	LIMPOPO	7	20-44yrs	Male	Neg	Neg	No	Blank	Blank
2015	9	Sep	LIMPOPO	8	>45yrs	Male	Neg	Neg	No	Blank	Blank
2015	9	Sep	MP	1	<6m	Male	Neg	Neg	No	Blank	Blank
2015	9	Sep	MP	1	<6m	Male	Neg	Neg	No	Blank	Blank
2015	9	Sep	MP	2	6-12m	Female	Neg	Neg	No	Blank	Blank
2015	9	Sep	MP	2	6-12m	Male	Neg	Neg	Yes	Yes	No
2015	9	Sep	MP	3	1-4yrs	Female	Neg	Neg	No	Blank	Blank
2015	9	Sep	MP	3	1-4yrs	Female	Neg	Neg	No	Blank	Blank
2015	9	Sep	MP	3	1-4yrs	Female	Neg	Neg	Yes	Blank	Yes, dose not reported
2015	9	Sep	MP	3	1-4yrs	Female	Neg	Neg	No	Blank	Blank
2015	9	Sep	MP	3	1-4yrs	Female	Neg	Neg	Yes	Blank	Yes, dose not reported
2015	9	Sep	MP	3	1-4yrs	Female	Neg	Neg	No	Blank	Blank
2015	9	Sep	MP	3	1-4yrs	Female	Neg	Pos	Yes	Blank	Unk
2015	9	Sep	MP	3	1-4yrs	Female	Neg	Pos	Yes	Blank	Blank
2015	9	Sep	MP	3	1-4yrs	Male	Neg	Neg	No	Blank	Blank
2015	9	Sep	MP	3	1-4yrs	Male	Neg	Neg	Yes	Blank	Yes, 2/more doses
2015	9	Sep	MP	3	1-4yrs	Male	Neg	Neg	Yes	Blank	No
2015	9	Sep	MP	3	1-4yrs	Male	Neg	Neg	No	Blank	Blank
2015	9	Sep	MP	3	1-4yrs	Male	Neg	Pos	Yes	Blank	Yes, 2/more doses
2015	9	Sep	MP	3	1-4yrs	Male	Neg	Pos	No	Blank	Blank
2015	9	Sep	MP	3	1-4yrs	Male	Neg	Pos	No	Blank	Blank
2015	9	Sep	MP	3	1-4yrs	Male	Neg	Pos	Yes	Blank	Yes, 2/more doses
2015	9	Sep	MP	4	5-9yrs	Female	Neg	Neg	Yes	Blank	Yes, 2/more doses
2015	9	Sep	MP	4	5-9yrs	Female	Neg	Neg	No	Blank	Blank
2015	9	Sep	MP	4	5-9yrs	Female	Neg	Neg	No	Blank	Blank
2015	9	Sep	MP	4	5-9yrs	Female	Neg	Neg	No	Blank	Blank
2015	9	Sep	MP	4	5-9yrs	Female	Neg	Neg	No	Blank	Blank
2015	9	Sep	MP	4	5-9yrs	Female	Neg	Pos	No	Blank	Blank
2015	9	Sep	MP	4	5-9yrs	Male	Neg	Neg	No	Blank	Blank
2015	9	Sep	MP	4	5-9yrs	Male	Neg	Neg	Yes	Blank	Yes, 2/more doses
2015	9	Sep	MP	4	5-9yrs	Male	Neg	Neg	Yes	Blank	Yes, 2/more doses
2015	9	Sep	MP	4	5-9yrs	Male	Neg	Neg	Yes	Blank	Yes, 1 dose
2015	9	Sep	MP	4	5-9yrs	Male	Neg	Neg	Yes	Blank	Yes, 2/more doses
2015	9	Sep	MP	4	5-9yrs	Male	Neg	Neg	Yes	Blank	Yes, 2/more doses
2015	9	Sep	MP	4	5-9yrs	Male	Neg	Pos	No	Blank	Blank
2015	9	Sep	MP	4	5-9yrs	Male	Neg	Pos	No	Blank	Blank
2015	9	Sep	MP	4	5-9Yrs	Male	Neg	Pos	No	Blank	Blank
2015	9	Sep	MP	4	5-9yrs	Male	Neg	Pos	No	Blank	Blank
2015	9	Sep	MP	4	5-9yrs	Unk	Neg	Neg	No	Blank	Blank
2015	9	Sep	MP	5	10-14yrs	Female	Neg	Neg	No	Blank	Blank
2015	9	Sep	MP	5	10-14yrs	Female	Neg	Neg	No	Blank	Blank
2015	9	Sep	NCP	3	1-4yrs	Female	Neg	Eq	No	Blank	Blank
2015	9	Sep	NCP	3	1-4yrs	Male	Neg	Neg	No	Blank	Blank
2015	9	Sep	NCP	4	5-9yrs	Female	Neg	Eq	No	Blank	Blank
2015	9	Sep	NCP	4	5-9yrs	Female	Neg	Neg	No	Blank	Blank
2015	9	Sep	NCP	4	5-9yrs	Female	Neg	Neg	No	Blank	Blank
2015	9	Sep	NCP	4	5-9yrs	Female	Neg	Neg	No	Blank	Blank
2015	9	Sep	NCP	4	5-9yrs	Male	Neg	Pos	Yes	Blank	Blank
2015	9	Sep	NCP	5	10-14yrs	Female	Neg	Neg	No	Blank	Blank
2015	9	Sep	NCP	5	10-14yrs	Female	Neg	Neg	No	Blank	Blank
2015	9	Sep	NCP	6	15-19yrs	Female	Neg	Neg	No	Blank	Blank
2015	9	Sep	NCP	6	15-19yrs	Female	Neg	Neg	No	Blank	Blank
2015	9	Sep	NCP	7	20-44yrs	Female	Neg	Neg	Yes	Blank	Blank
2015	9	Sep	NCP	7	20-44yrs	Male	Neg	Eq	No	Blank	Blank
2015	9	Sep	NCP	8	>45yrs	Female	Neg	Neg	No	Blank	Blank
2015	9	Sep	NWP	1	<6m	Female	Neg	Neg	No	Blank	Blank
2015	9	Sep	NWP	1	<6m	Male	Neg	Neg	No	Blank	Blank
2015	9	Sep	NWP	1	<6m	Unk	Neg	Neg	No	Blank	Blank
2015	9	Sep	NWP	3	1-4yrs	Female	Neg	Neg	No	Blank	Blank
2015	9	Sep	NWP	3	1-4yrs	Female	Neg	Neg	Yes	Blank	Blank
2015	9	Sep	NWP	3	1-4yrs	Female	Neg	Neg	Yes	Blank	Yes, 2/more doses
2015	9	Sep	NWP	3	1-4yrs	Female	Neg	Pos	Yes	Blank	Blank
2015	9	Sep	NWP	3	1-4yrs	Female	Neg	Pos	Yes	Blank	Yes, 2/more doses
2015	9	Sep	NWP	3	1-4yrs	Female	Neg	Pos	No	Blank	Blank
2015	9	Sep	NWP	3	1-4yrs	Female	Neg	Pos	No	Blank	Blank
2015	9	Sep	NWP	3	1-4yrs	Female	Neg	Pos	No	Blank	Blank
2015	9	Sep	NWP	3	1-4yrs	Male	Neg	Neg	No	Blank	Blank
2015	9	Sep	NWP	3	1-4yrs	Male	Neg	Neg	No	Blank	Blank
2015	9	Sep	NWP	3	1-4yrs	Male	Neg	Neg	Yes	Blank	Yes, 2/more doses
2015	9	Sep	NWP	3	1-4yrs	Male	Neg	Neg	No	Blank	Blank
2015	9	Sep	NWP	3	1-4yrs	Male	Neg	Pos	No	Blank	Blank
2015	9	Sep	NWP	3	1-4yrs	Male	Neg	Pos	No	Blank	Blank
2015	9	Sep	NWP	3	1-4yrs	Male	Neg	Pos	No	Blank	Blank
2015	9	Sep	NWP	3	1-4yrs	Unk	Neg	Neg	Yes	Blank	Yes, 2/more doses
2015	9	Sep	NWP	4	5-9yrs	Female	Neg	Eq	Yes	Blank	Blank
2015	9	Sep	NWP	4	5-9yrs	Female	Neg	Neg	Yes	Blank	Yes, 1 dose
2015	9	Sep	NWP	4	5-9yrs	Female	Neg	Neg	No	Blank	Blank
2015	9	Sep	NWP	4	5-9yrs	Male	Neg	Eq	No	Blank	Blank
2015	9	Sep	NWP	4	5-9yrs	Male	Neg	Neg	No	Blank	Blank
2015	9	Sep	NWP	4	5-9yrs	Male	Neg	Neg	No	Blank	Blank
2015	9	Sep	NWP	4	5-9yrs	Male	Neg	Neg	Yes	Blank	Yes, 2/more doses
2015	9	Sep	NWP	4	5-9yrs	Male	Neg	Neg	Yes	Blank	Blank
2015	9	Sep	NWP	4	5-9yrs	Male	Neg	Neg	Yes	Blank	Blank
2015	9	Sep	NWP	4	5-9yrs	Male	Neg	Neg	No	Blank	Blank
2015	9	Sep	NWP	4	5-9yrs	Male	Neg	Neg	No	Blank	Blank
2015	9	Sep	NWP	4	5-9yrs	Male	Neg	Neg	No	Blank	Blank
2015	9	Sep	NWP	4	5-9yrs	Male	Neg	Neg	No	Blank	Blank
2015	9	Sep	NWP	4	5-9yrs	Male	Neg	Pos	No	Blank	Blank
2015	9	Sep	NWP	4	5-9yrs	Male	Neg	Pos	No	Blank	Blank
2015	9	Sep	NWP	4	5-9yrs	Male	Neg	Pos	Yes	Blank	Yes, 2/more doses
2015	9	Sep	NWP	4	5-9yrs	Male	Neg	Pos	No	Blank	Blank
2015	9	Sep	NWP	4	5-9yrs	Male	Neg	Pos	Yes	Blank	Yes, dose not reported
2015	9	Sep	NWP	5	10-14yrs	Female	Neg	Neg	No	Blank	Blank
2015	9	Sep	NWP	5	10-14yrs	Female	Neg	Neg	No	Blank	Blank
2015	9	Sep	NWP	5	10-14yrs	Female	Neg	Pos	Yes	Blank	Yes, 2/more doses
2015	9	Sep	NWP	5	10-14yrs	Male	Neg	Neg	Yes	Blank	No
2015	9	Sep	NWP	5	10-14yrs	Unk	Neg	Neg	No	Blank	Blank
2015	9	Sep	NWP	6	15-19yrs	Female	Neg	Neg	No	Blank	Blank
2015	9	Sep	NWP	6	15-19yrs	Male	Neg	Neg	No	Blank	Blank
2015	9	Sep	NWP	6	15-19yrs	Male	Neg	Neg	Yes	Blank	Blank
2015	9	Sep	WCP	1	<6m	Female	Neg	Neg	Yes	Blank	No
2015	9	Sep	WCP	1	<6m	Unk	Neg	Neg	No	Blank	Blank
2015	9	Sep	WCP	2	6-12m	Female	Neg	Neg	Yes	Blank	No
2015	9	Sep	WCP	2	6-12m	Female	Neg	Neg	Yes	Yes	No
2015	9	Sep	WCP	2	6-12m	Male	Neg	Neg	Yes	Yes	No
2015	9	Sep	WCP	2	6-12m	Male	Neg	Neg	Yes	Yes	No
2015	9	Sep	WCP	2	6-12m	Male	Neg	Neg	Yes	Yes	Yes, 1 dose
2015	9	Sep	WCP	3	1-4yrs	Female	Neg	Eq	No	Blank	Blank
2015	9	Sep	WCP	3	1-4yrs	Female	Neg	Neg	Yes	Yes	Yes, 2/more doses
2015	9	Sep	WCP	3	1-4yrs	Female	Neg	Neg	No	Blank	Blank
2015	9	Sep	WCP	3	1-4yrs	Female	Neg	Neg	Yes	Yes	Yes, 2/more doses
2015	9	Sep	WCP	3	1-4yrs	Female	Neg	Neg	Yes	Yes	Yes, 2/more doses
2015	9	Sep	WCP	3	1-4yrs	Female	Neg	Neg	Yes	Yes	Yes, 2/more doses
2015	9	Sep	WCP	3	1-4yrs	Female	Neg	Pos	No	Blank	Blank
2015	9	Sep	WCP	3	1-4yrs	Male	Neg	Eq	No	Blank	Blank
2015	9	Sep	WCP	3	1-4yrs	Male	Neg	Neg	No	Blank	Blank
2015	9	Sep	WCP	3	1-4yrs	Male	Neg	Pos	Yes	Yes	Yes, 2/more doses
2015	9	Sep	WCP	3	1-4yrs	Male	Neg	Pos	Yes	Yes	Yes, 1 dose
2015	9	Sep	WCP	3	1-4yrs	Male	Neg	Pos	Yes	Yes	Yes, dose not reported
2015	9	Sep	WCP	4	5-9yrs	Female	Neg	Neg	No	Blank	Blank
2015	9	Sep	WCP	4	5-9yrs	Female	Neg	Pos	Yes	Yes	Yes, 1 dose
2015	9	Sep	WCP	4	5-9yrs	Female	Neg	Pos	Yes	Blank	Blank
2015	9	Sep	WCP	4	5-9yrs	Male	Neg	Pos	Yes	Yes	Yes, 2/more doses
2015	9	Sep	WCP	4	5-9yrs	Male	Neg	Pos	Yes	Yes	Blank
2015	9	Sep	WCP	5	10-14yrs	Female	Neg	Neg	No	Blank	Blank
2015	9	Sep	WCP	5	10-14yrs	Female	Neg	Neg	Yes	Yes	Yes, dose not reported
2015	9	Sep	WCP	5	10-14yrs	Female	Neg	Neg	Yes	Yes	Yes, dose not reported
2015	9	Sep	WCP	5	10-14yrs	Female	Neg	Pos	Yes	Yes	Yes, dose not reported
2015	9	Sep	WCP	5	10-14yrs	Male	Neg	Neg	Yes	Yes	Blank
2015	9	Sep	WCP	5	10-14yrs	Male	Neg	Neg	Yes	Yes	Blank
2015	9	Sep	WCP	5	10-14yrs	Male	Neg	Neg	Yes	Yes	Blank
2015	9	Sep	WCP	6	15-19yrs	Female	Neg	Pos	Yes	Yes	Unk
2015	9	Sep	WCP	6	15-19yrs	Male	Neg	Neg	No	Blank	Blank
2015	9	Sep	WCP	7	20-44yrs	Female	Neg	Neg	No	Blank	Blank
2015	10	Oct	ECP	1	<6m	Female	Neg	Pos	No	Blank	Blank
2015	10	Oct	ECP	1	<6m	Male	Neg	Neg	No	Blank	Blank
2015	10	Oct	ECP	2	6-12m	Female	Neg	Neg	Yes	Yes	Yes, 1 dose
2015	10	Oct	ECP	2	6-12m	Male	Neg	Neg	Yes	Yes	No
2015	10	Oct	ECP	3	1-4yrs	Female	Neg	Eq	No	Blank	Blank
2015	10	Oct	ECP	3	1-4yrs	Female	Neg	Eq	Yes	Blank	Yes, 2/more doses
2015	10	Oct	ECP	3	1-4yrs	Female	Neg	Neg	Yes	Yes	Yes, 2/more doses
2015	10	Oct	ECP	3	1-4yrs	Female	Neg	Neg	Yes	Yes	Yes, 2/more doses
2015	10	Oct	ECP	3	1-4yrs	Female	Neg	Neg	Yes	Blank	Unk
2015	10	Oct	ECP	3	1-4yrs	Female	Neg	Neg	Yes	Yes	Yes, 2/more doses
2015	10	Oct	ECP	3	1-4yrs	Female	Neg	Neg	Yes	Yes	Yes, 2/more doses
2015	10	Oct	ECP	3	1-4yrs	Female	Neg	Neg	Yes	Blank	Yes, 2/more doses
2015	10	Oct	ECP	3	1-4yrs	Female	Neg	Pos	Yes	Yes	Yes, 2/more doses
2015	10	Oct	ECP	3	1-4yrs	Female	Neg	Pos	Yes	Yes	Yes, dose not reported
2015	10	Oct	ECP	3	1-4yrs	Male	Neg	Neg	Yes	Yes	Blank
2015	10	Oct	ECP	3	1-4yrs	Male	Neg	Neg	Yes	Yes	Yes, 1 dose
2015	10	Oct	ECP	3	1-4yrs	Male	Neg	Neg	Yes	Yes	Yes, 2/more doses
2015	10	Oct	ECP	3	1-4yrs	Male	Neg	Pos	Yes	Yes	Yes, 2/more doses
2015	10	Oct	ECP	3	1-4yrs	Male	Neg	Pos	Yes	Blank	Yes, 2/more doses
2015	10	Oct	ECP	3	1-4yrs	Male	Neg	Pos	Yes	Yes	Yes, dose not reported
2015	10	Oct	ECP	3	1-4yrs	Unk	Neg	Neg	No	Blank	Blank
2015	10	Oct	ECP	4	5-9yrs	Female	Neg	Eq	Yes	Yes	Unk
2015	10	Oct	ECP	4	5-9yrs	Female	Neg	Neg	Yes	Yes	Yes, 2/more doses
2015	10	Oct	ECP	4	5-9yrs	Female	Neg	Neg	Yes	Yes	Unk
2015	10	Oct	ECP	4	5-9yrs	Female	Neg	Neg	Yes	Yes	No
2015	10	Oct	ECP	4	5-9yrs	Female	Neg	Neg	Yes	Blank	Yes, 2/more doses
2015	10	Oct	ECP	4	5-9yrs	Female	Neg	Neg	No	Blank	Blank
2015	10	Oct	ECP	4	5-9yrs	Female	Neg	Neg	No	Blank	Blank
2015	10	Oct	ECP	4	5-9yrs	Female	Neg	Neg	No	Blank	Blank
2015	10	Oct	ECP	4	5-9yrs	Female	Neg	Neg	No	Blank	Blank
2015	10	Oct	ECP	4	5-9yrs	Female	Neg	Neg	Yes	Yes	Yes, 2/more doses
2015	10	Oct	ECP	4	5-9yrs	Female	Neg	Pos	Yes	Yes	Yes, 2/more doses
2015	10	Oct	ECP	4	5-9yrs	Female	Neg	Pos	Yes	Blank	Yes, 2/more doses
2015	10	Oct	ECP	4	5-9yrs	Male	Neg	Eq	Yes	Yes	Yes, 2/more doses
2015	10	Oct	ECP	4	5-9yrs	Male	Neg	Eq	No	Blank	Blank
2015	10	Oct	ECP	4	5-9yrs	Male	Neg	Eq	Yes	Blank	Unk
2015	10	Oct	ECP	4	5-9yrs	Male	Neg	Neg	Yes	Yes	Blank
2015	10	Oct	ECP	4	5-9yrs	Male	Neg	Neg	Yes	Yes	Yes, 1 dose
2015	10	Oct	ECP	4	5-9yrs	Male	Neg	Neg	Yes	Yes	Yes, 2/more doses
2015	10	Oct	ECP	4	5-9yrs	Male	Neg	Neg	No	Blank	Blank
2015	10	Oct	ECP	4	5-9yrs	Male	Neg	Neg	Yes	Blank	Yes, 2/more doses
2015	10	Oct	ECP	4	5-9yrs	Male	Neg	Neg	Yes	Yes	Blank
2015	10	Oct	ECP	4	5-9yrs	Male	Neg	Neg	Yes	Yes	Yes, 2/more doses
2015	10	Oct	ECP	4	5-9yrs	Male	Neg	Neg	Yes	Blank	Yes, 2/more doses
2015	10	Oct	ECP	4	5-9yrs	Male	Neg	Neg	Yes	Blank	No
2015	10	Oct	ECP	4	5-9yrs	Male	Neg	Pos	Yes	Yes	Yes, 2/more doses
2015	10	Oct	ECP	4	5-9yrs	Male	Neg	Pos	Yes	Yes	Unk
2015	10	Oct	ECP	4	5-9yrs	Male	Neg	Pos	Yes	Yes	Yes, dose not reported
2015	10	Oct	ECP	4	5-9yrs	Male	Eq	Pos	Yes	Yes	Yes, 2/more doses
2015	10	Oct	ECP	4	5-9yrs	Male	Neg	Pos	No	Blank	Blank
2015	10	Oct	ECP	4	5-9yrs	Male	Neg	Pos	Yes	Yes	Yes, 2/more doses
2015	10	Oct	ECP	5	10-14yrs	Female	Neg	Eq	Yes	Yes	Yes, 2/more doses
2015	10	Oct	ECP	5	10-14yrs	Female	Neg	Eq	Yes	Yes	Yes, 2/more doses
2015	10	Oct	ECP	5	10-14yrs	Female	Neg	Neg	No	Blank	Blank
2015	10	Oct	ECP	5	10-14yrs	Female	Neg	Pos	No	Blank	Blank
2015	10	Oct	ECP	5	10-14yrs	Female	Neg	Pos	Yes	Yes	Blank
2015	10	Oct	ECP	5	10-14yrs	Male	Neg	Neg	No	Blank	Blank
2015	10	Oct	ECP	5	10-14yrs	Male	Neg	Neg	Yes	Yes	Yes, 2/more doses
2015	10	Oct	ECP	5	10-14yrs	Male	Neg	Neg	Yes	Yes	Yes, 2/more doses
2015	10	Oct	ECP	5	10-14yrs	Male	Neg	Neg	No	Blank	Blank
2015	10	Oct	ECP	5	10-14yrs	Male	Neg	Pos	Yes	Yes	Unk
2015	10	Oct	ECP	6	15-19yrs	Female	Neg	Neg	Yes	Yes	Blank
2015	10	Oct	ECP	6	15-19yrs	Male	Neg	Eq	No	Blank	Blank
2015	10	Oct	ECP	6	15-19yrs	Male	Neg	Neg	Yes	Yes	Yes, 2/more doses
2015	10	Oct	ECP	7	20-44yrs	Female	Neg	Neg	No	Blank	Blank
2015	10	Oct	ECP	7	20-44yrs	Female	Neg	Neg	Yes	Yes	Yes, 2/more doses
2015	10	Oct	ECP	9	Unk	Male	Neg	Neg	No	Blank	Blank
2015	10	Oct	FSP	1	<6m	Female	Neg	Neg	No	Blank	Blank
2015	10	Oct	FSP	1	<6m	Unk	Neg	Eq	Yes	Blank	Yes, 2/more doses
2015	10	Oct	FSP	2	6-12m	Female	Neg	Neg	No	Blank	Blank
2015	10	Oct	FSP	3	1-4yrs	Female	Eq	Neg	No	Blank	Blank
2015	10	Oct	FSP	3	1-4yrs	Male	Neg	Neg	No	Blank	Blank
2015	10	Oct	FSP	3	1-4yrs	Male	Neg	Neg	No	Blank	Blank
2015	10	Oct	FSP	3	1-4yrs	Male	Neg	Neg	Yes	Blank	Yes, dose not reported
2015	10	Oct	FSP	4	5-9yrs	Female	Neg	Neg	Yes	Blank	Yes, 1 dose
2015	10	Oct	FSP	4	5-9yrs	Male	Neg	Neg	No	Blank	Blank
2015	10	Oct	FSP	4	5-9yrs	Male	Neg	Neg	Yes	Blank	Yes, dose not reported
2015	10	Oct	FSP	4	5-9yrs	Male	Neg	Neg	No	Blank	Blank
2015	10	Oct	FSP	4	5-9yrs	Male	Neg	Pos	Yes	Blank	Yes, 2/more doses
2015	10	Oct	FSP	4	5-9yrs	Male	Neg	Pos	Yes	Blank	Yes, 2/more doses
2015	10	Oct	FSP	5	10-14yrs	Female	Neg	Neg	Yes	Blank	Yes, dose not reported
2015	10	Oct	FSP	5	10-14yrs	Male	Neg	Pos	No	Blank	Blank
2015	10	Oct	FSP	9	Unk	Male	Neg	Neg	No	Blank	Blank
2015	10	Oct	GP	1	<6m	Female	Neg	Neg	No	Blank	Blank
2015	10	Oct	GP	1	<6m	Female	Neg	Neg	Yes	Blank	Unk
2015	10	Oct	GP	1	<6m	Female	Neg	Neg	No	Blank	Blank
2015	10	Oct	GP	1	<6m	Male	Neg	Neg	No	Blank	Blank
2015	10	Oct	GP	1	<6m	Male	Neg	Neg	No	Blank	Blank
2015	10	Oct	GP	1	<6m	Male	Neg	Neg	No	Blank	Blank
2015	10	Oct	GP	2	6-12m	Female	Pos	Neg	No	Blank	Blank
2015	10	Oct	GP	2	6-12m	Female	Neg	Neg	No	Blank	Blank
2015	10	Oct	GP	2	6-12m	Female	Neg	Neg	Yes	Blank	Blank
2015	10	Oct	GP	2	6-12m	Male	Pos	Neg	Yes	Blank	Blank
2015	10	Oct	GP	2	6-12m	Male	Neg	Neg	No	Blank	Blank
2015	10	Oct	GP	2	6-12m	Male	Neg	Neg	No	Blank	Blank
2015	10	Oct	GP	3	1-4yrs	Female	Neg	Eq	Yes	Blank	Yes, 2/more doses
2015	10	Oct	GP	3	1-4yrs	Female	Pos	Neg	No	Blank	Blank
2015	10	Oct	GP	3	1-4yrs	Female	Eq	Neg	Yes	Blank	Yes, 2/more doses
2015	10	Oct	GP	3	1-4yrs	Female	Neg	Neg	Yes	Blank	Yes, 2/more doses
2015	10	Oct	GP	3	1-4yrs	Female	Neg	Neg	No	Blank	Blank
2015	10	Oct	GP	3	1-4yrs	Female	Neg	Neg	Yes	Blank	Yes, 2/more doses
2015	10	Oct	GP	3	1-4yrs	Female	Neg	Neg	No	Blank	Blank
2015	10	Oct	GP	3	1-4yrs	Female	Neg	Neg	Yes	Blank	Yes, 2/more doses
2015	10	Oct	GP	3	1-4yrs	Female	Neg	Neg	Yes	Blank	Blank
2015	10	Oct	GP	3	1-4yrs	Female	Neg	Neg	Yes	Blank	Yes, 1 dose
2015	10	Oct	GP	3	1-4yrs	Female	Neg	Neg	No	Blank	Blank
2015	10	Oct	GP	3	1-4yrs	Female	Neg	Neg	Yes	Blank	Yes, 2/more doses
2015	10	Oct	GP	3	1-4yrs	Female	Neg	Neg	Yes	Blank	Yes, 2/more doses
2015	10	Oct	GP	3	1-4yrs	Female	Neg	Neg	Yes	Blank	Unk
2015	10	Oct	GP	3	1-4yrs	Female	Neg	Neg	No	Blank	Blank
2015	10	Oct	GP	3	1-4yrs	Female	Neg	Neg	No	Blank	Blank
2015	10	Oct	GP	3	1-4yrs	Female	Neg	Neg	No	Blank	Blank
2015	10	Oct	GP	3	1-4yrs	Female	Neg	Neg	Yes	Blank	Yes, dose not reported
2015	10	Oct	GP	3	1-4yrs	Female	Neg	Neg	No	Blank	Blank
2015	10	Oct	GP	3	1-4yrs	Female	Neg	Neg	No	Blank	Blank
2015	10	Oct	GP	3	1-4yrs	Female	Neg	Pos	No	Blank	Blank
2015	10	Oct	GP	3	1-4yrs	Female	Neg	Pos	Yes	Blank	Yes, 2/more doses
2015	10	Oct	GP	3	1-4yrs	Female	Neg	Pos	Yes	Blank	Blank
2015	10	Oct	GP	3	1-4yrs	Female	Neg	Pos	Yes	Blank	Yes, 2/more doses
2015	10	Oct	GP	3	1-4yrs	Female	Neg	Pos	No	Blank	Blank
2015	10	Oct	GP	3	1-4yrs	Female	Neg	Pos	Yes	Blank	Yes, 2/more doses
2015	10	Oct	GP	3	1-4yrs	Female	Neg	Pos	No	Blank	Blank
2015	10	Oct	GP	3	1-4yrs	Male	Neg	Eq	No	Blank	Blank
2015	10	Oct	GP	3	1-4yrs	Male	Neg	Eq	Yes	Blank	No
2015	10	Oct	GP	3	1-4yrs	Male	Neg	Neg	Yes	Blank	Yes, dose not reported
2015	10	Oct	GP	3	1-4yrs	Male	Neg	Neg	No	Blank	Blank
2015	10	Oct	GP	3	1-4yrs	Male	Neg	Neg	No	Blank	Blank
2015	10	Oct	GP	3	1-4yrs	Male	Neg	Neg	Yes	Blank	Yes, 2/more doses
2015	10	Oct	GP	3	1-4yrs	Male	Neg	Neg	Yes	Blank	Yes, 1 dose
2015	10	Oct	GP	3	1-4yrs	Male	Neg	Neg	Yes	Blank	Yes, 2/more doses
2015	10	Oct	GP	3	1-4yrs	Male	Neg	Neg	No	Blank	Blank
2015	10	Oct	GP	3	1-4yrs	Male	Neg	Neg	No	Blank	Blank
2015	10	Oct	GP	3	1-4yrs	Male	Neg	Neg	Yes	Blank	Yes, 1 dose
2015	10	Oct	GP	3	1-4yrs	Male	Neg	Neg	No	Blank	Blank
2015	10	Oct	GP	3	1-4yrs	Male	Neg	Neg	Yes	Blank	Yes, 2/more doses
2015	10	Oct	GP	3	1-4yrs	Male	Neg	Neg	No	Blank	Blank
2015	10	Oct	GP	3	1-4yrs	Male	Neg	Neg	No	Blank	Blank
2015	10	Oct	GP	3	1-4yrs	Male	Neg	Neg	No	Blank	Blank
2015	10	Oct	GP	3	1-4yrs	Male	Neg	Neg	No	Blank	Blank
2015	10	Oct	GP	3	1-4yrs	Male	Neg	Neg	No	Blank	Blank
2015	10	Oct	GP	3	1-4yrs	Male	Neg	Neg	Yes	Blank	Yes, 2/more doses
2015	10	Oct	GP	3	1-4yrs	Male	Neg	Neg	Yes	Blank	Unk
2015	10	Oct	GP	3	1-4yrs	Male	Neg	Neg	No	Blank	Blank
2015	10	Oct	GP	3	1-4yrs	Male	Neg	Neg	No	Blank	Blank
2015	10	Oct	GP	3	1-4yrs	Male	Neg	Neg	Yes	Blank	Yes, 2/more doses
2015	10	Oct	GP	3	1-4yrs	Male	Neg	Pos	Yes	Blank	Yes, dose not reported
2015	10	Oct	GP	3	1-4yrs	Male	Neg	Pos	Yes	Blank	Yes, 2/more doses
2015	10	Oct	GP	3	1-4yrs	Male	Neg	Pos	No	Blank	Blank
2015	10	Oct	GP	3	1-4yrs	Male	Neg	Pos	No	Blank	Blank
2015	10	Oct	GP	3	1-4yrs	Male	Neg	Pos	No	Blank	Blank
2015	10	Oct	GP	3	1-4yrs	Male	Neg	Pos	Yes	Blank	Yes, 2/more doses
2015	10	Oct	GP	3	1-4yrs	Unk	Neg	Pos	No	Blank	Blank
2015	10	Oct	GP	4	5-9yrs	Female	Neg	Eq	No	Blank	Blank
2015	10	Oct	GP	4	5-9yrs	Female	Neg	Neg	Yes	Blank	Yes, 2/more doses
2015	10	Oct	GP	4	5-9yrs	Female	Neg	Neg	Yes	Blank	Yes, 2/more doses
2015	10	Oct	GP	4	5-9yrs	Female	Neg	Neg	No	Blank	Blank
2015	10	Oct	GP	4	5-9yrs	Female	Neg	Neg	No	Blank	Blank
2015	10	Oct	GP	4	5-9yrs	Female	Neg	Neg	No	Blank	Blank
2015	10	Oct	GP	4	5-9yrs	Female	Neg	Neg	Yes	Blank	Yes, 1 dose
2015	10	Oct	GP	4	5-9yrs	Female	Neg	Neg	Yes	Blank	Yes, 2/more doses
2015	10	Oct	GP	4	5-9yrs	Female	Neg	Neg	Yes	Blank	Yes, 2/more doses
2015	10	Oct	GP	4	5-9yrs	Female	Neg	Neg	Yes	Blank	Yes, dose not reported
2015	10	Oct	GP	4	5-9yrs	Female	Neg	Neg	No	Blank	Blank
2015	10	Oct	GP	4	5-9yrs	Female	Neg	Neg	No	Blank	Blank
2015	10	Oct	GP	4	5-9yrs	Female	Neg	Neg	No	Blank	Blank
2015	10	Oct	GP	4	5-9yrs	Female	Neg	Neg	No	Blank	Blank
2015	10	Oct	GP	4	5-9yrs	Female	Neg	Neg	Yes	Blank	Yes, 2/more doses
2015	10	Oct	GP	4	5-9yrs	Female	Neg	Pos	No	Blank	Blank
2015	10	Oct	GP	4	5-9yrs	Female	Neg	Pos	No	Blank	Blank
2015	10	Oct	GP	4	5-9yrs	Female	Neg	Pos	No	Blank	Blank
2015	10	Oct	GP	4	5-9yrs	Female	Neg	Pos	Yes	Blank	Blank
2015	10	Oct	GP	4	5-9yrs	Male	Neg	Eq	No	Blank	Blank
2015	10	Oct	GP	4	5-9yrs	Male	Neg	Neg	No	Blank	Blank
2015	10	Oct	GP	4	5-9yrs	Male	Neg	Neg	No	Blank	Blank
2015	10	Oct	GP	4	5-9yrs	Male	Neg	Neg	No	Blank	Blank
2015	10	Oct	GP	4	5-9yrs	Male	Neg	Neg	Yes	Blank	Yes, 2/more doses
2015	10	Oct	GP	4	5-9yrs	Male	Neg	Neg	Yes	Blank	Blank
2015	10	Oct	GP	4	5-9yrs	Male	Neg	Neg	Yes	Blank	Blank
2015	10	Oct	GP	4	5-9yrs	Male	Neg	Neg	No	Blank	Blank
2015	10	Oct	GP	4	5-9yrs	Male	Neg	Neg	No	Blank	Blank
2015	10	Oct	GP	4	5-9yrs	Male	Neg	Neg	Yes	Blank	Yes, 1 dose
2015	10	Oct	GP	4	5-9yrs	Male	Neg	Neg	Yes	Blank	Yes, 2/more doses
2015	10	Oct	GP	4	5-9yrs	Male	Neg	Neg	No	Blank	Blank
2015	10	Oct	GP	4	5-9yrs	Male	Neg	Neg	No	Blank	Blank
2015	10	Oct	GP	4	5-9yrs	Male	Neg	Neg	Yes	Blank	Yes, 2/more doses
2015	10	Oct	GP	4	5-9yrs	Male	Neg	Neg	No	Blank	Blank
2015	10	Oct	GP	4	5-9yrs	Male	Neg	Neg	Yes	Blank	Yes, 2/more doses
2015	10	Oct	GP	4	5-9yrs	Male	Neg	Neg	Yes	Yes	Yes, 2/more doses
2015	10	Oct	GP	4	5-9yrs	Male	Neg	Neg	No	Blank	Blank
2015	10	Oct	GP	4	5-9yrs	Male	Neg	Pos	No	Blank	Blank
2015	10	Oct	GP	4	5-9yrs	Male	Neg	Pos	No	Blank	Blank
2015	10	Oct	GP	4	5-9yrs	Unk	Neg	Neg	No	Blank	Blank
2015	10	Oct	GP	5	10-14yrs	Female	Neg	Neg	No	Blank	Blank
2015	10	Oct	GP	5	10-14yrs	Female	Neg	Pos	No	Blank	Blank
2015	10	Oct	GP	5	10-14yrs	Male	Neg	Neg	No	Blank	Blank
2015	10	Oct	GP	5	10-14yrs	Male	Neg	Neg	Yes	Yes	Yes, 2/more doses
2015	10	Oct	GP	5	10-14yrs	Male	Neg	Neg	No	Blank	Blank
2015	10	Oct	GP	6	15-19yrs	Female	Neg	Neg	No	Blank	Blank
2015	10	Oct	GP	6	15-19yrs	Male	Neg	Neg	No	Blank	Blank
2015	10	Oct	GP	7	20-44yrs	Female	Neg	Neg	No	Blank	Blank
2015	10	Oct	GP	7	20-44yrs	Female	Neg	Neg	No	Blank	Blank
2015	10	Oct	GP	7	20-44yrs	Female	Neg	Neg	No	Blank	Blank
2015	10	Oct	GP	7	20-44yrs	Female	Neg	Neg	Yes	Blank	Yes, dose not reported
2015	10	Oct	GP	7	20-44yrs	Female	Neg	Neg	Yes	Blank	Unk
2015	10	Oct	GP	7	20-44yrs	Female	Neg	Neg	Yes	Blank	Blank
2015	10	Oct	GP	7	20-44yrs	Male	Neg	Neg	No	Blank	Blank
2015	10	Oct	GP	8	>45yrs	Female	Neg	Neg	No	Blank	Blank
2015	10	Oct	GP	8	>45yrs	Male	Neg	Neg	No	Blank	Blank
2015	10	Oct	GP	9	Unk	Female	Neg	Neg	No	Blank	Blank
2015	10	Oct	KZP	1	<6m	Female	Neg	Neg	No	Blank	Blank
2015	10	Oct	KZP	1	<6m	Female	Neg	Neg	No	Blank	Blank
2015	10	Oct	KZP	1	<6m	Male	Neg	Neg	No	Blank	Blank
2015	10	Oct	KZP	2	6-12m	Female	Neg	Neg	Yes	Yes	No
2015	10	Oct	KZP	3	1-4yrs	Female	Neg	Neg	Yes	Yes	Yes, 1 dose
2015	10	Oct	KZP	3	1-4yrs	Female	Neg	Neg	Yes	Yes	Yes, 2/more doses
2015	10	Oct	KZP	3	1-4yrs	Female	Neg	Neg	Yes	Yes	Yes, 2/more doses
2015	10	Oct	KZP	3	1-4yrs	Female	Neg	Neg	Yes	Yes	Yes, 1 dose
2015	10	Oct	KZP	3	1-4yrs	Female	Neg	Neg	Yes	Yes	Yes, 1 dose
2015	10	Oct	KZP	3	1-4yrs	Female	Neg	Neg	No	Blank	Blank
2015	10	Oct	KZP	3	1-4yrs	Female	Neg	Neg	Yes	Yes	Yes, 2/more doses
2015	10	Oct	KZP	3	1-4yrs	Female	Neg	Pos	Yes	Yes	Yes, 2/more doses
2015	10	Oct	KZP	3	1-4yrs	Female	Neg	Pos	No	Blank	Blank
2015	10	Oct	KZP	3	1-4yrs	Female	Neg	Pos	No	Blank	Blank
2015	10	Oct	KZP	3	1-4yrs	Female	Pos	Pos	Yes	Blank	Unk
2015	10	Oct	KZP	3	1-4yrs	Male	Neg	Eq	Yes	Blank	Yes, 1 dose
2015	10	Oct	KZP	3	1-4yrs	Male	Neg	Eq	Yes	Blank	Yes, 2/more doses
2015	10	Oct	KZP	3	1-4yrs	Male	Neg	Neg	Yes	Yes	Yes, 2/more doses
2015	10	Oct	KZP	3	1-4yrs	Male	Neg	Neg	No	Blank	Blank
2015	10	Oct	KZP	3	1-4yrs	Male	Neg	Neg	Yes	Yes	Yes, 2/more doses
2015	10	Oct	KZP	3	1-4yrs	Male	Neg	Neg	Yes	Yes	No
2015	10	Oct	KZP	3	1-4yrs	Male	Neg	Neg	Yes	Yes	Yes, 2/more doses
2015	10	Oct	KZP	3	1-4yrs	Male	Neg	Neg	Yes	Yes	Yes, 1 dose
2015	10	Oct	KZP	3	1-4yrs	Male	Neg	Neg	Yes	Yes	Yes, 2/more doses
2015	10	Oct	KZP	3	1-4yrs	Male	Neg	Neg	Yes	Yes	Yes, 2/more doses
2015	10	Oct	KZP	3	1-4yrs	Male	Neg	Pos	Yes	Yes	Yes, 2/more doses
2015	10	Oct	KZP	3	1-4yrs	Male	Neg	Pos	No	Blank	Blank
2015	10	Oct	KZP	4	5-9yrs	Female	Neg	Neg	Yes	Yes	Yes, 2/more doses
2015	10	Oct	KZP	4	5-9yrs	Female	Neg	Neg	Yes	Yes	Yes, dose not reported
2015	10	Oct	KZP	4	5-9yrs	Female	Neg	Neg	Yes	Yes	Unk
2015	10	Oct	KZP	4	5-9yrs	Female	Neg	Neg	Yes	Yes	Yes, 2/more doses
2015	10	Oct	KZP	4	5-9yrs	Female	Neg	Pos	Yes	Yes	Unk
2015	10	Oct	KZP	4	5-9yrs	Male	Neg	Neg	Yes	Yes	Yes, 2/more doses
2015	10	Oct	KZP	4	5-9yrs	Male	Neg	Neg	Yes	Yes	Yes, 2/more doses
2015	10	Oct	KZP	4	5-9yrs	Male	Neg	Neg	Yes	Yes	Yes, 2/more doses
2015	10	Oct	KZP	4	5-9yrs	Male	Neg	Neg	Yes	Yes	Unk
2015	10	Oct	KZP	4	5-9yrs	Male	Neg	Neg	Yes	Yes	Yes, 2/more doses
2015	10	Oct	KZP	4	5-9yrs	Male	Neg	Pos	No	Blank	Blank
2015	10	Oct	KZP	5	10-14yrs	Female	Neg	Neg	Yes	Yes	Yes, 2/more doses
2015	10	Oct	KZP	5	10-14yrs	Female	Neg	Neg	Yes	Yes	Yes, 2/more doses
2015	10	Oct	KZP	5	10-14yrs	Female	Neg	Neg	Yes	Yes	Unk
2015	10	Oct	KZP	5	10-14yrs	Female	Neg	Pos	Yes	Blank	Unk
2015	10	Oct	KZP	6	15-19yrs	Male	Neg	Neg	Yes	Yes	Unk
2015	10	Oct	KZP	7	20-44yrs	Female	Neg	Neg	Yes	Blank	Yes, 2/more doses
2015	10	Oct	KZP	8	>45yrs	Male	Neg	Neg	No	Blank	Blank
2015	10	Oct	LIMPOPO	2	6-12m	Female	Neg	Neg	No	Blank	Blank
2015	10	Oct	LIMPOPO	2	6-12m	Male	Neg	Neg	No	Blank	Blank
2015	10	Oct	LIMPOPO	3	1-4yrs	Female	Neg	Neg	No	Blank	Blank
2015	10	Oct	LIMPOPO	3	1-4yrs	Female	Neg	Neg	No	Blank	Blank
2015	10	Oct	LIMPOPO	3	1-4yrs	Female	Neg	Neg	No	Blank	Blank
2015	10	Oct	LIMPOPO	3	1-4yrs	Female	Neg	Neg	Yes	Blank	Yes, 2/more doses
2015	10	Oct	LIMPOPO	3	1-4yrs	Female	Neg	Neg	No	Blank	Blank
2015	10	Oct	LIMPOPO	3	1-4yrs	Female	Neg	Pos	No	Blank	Blank
2015	10	Oct	LIMPOPO	3	1-4yrs	Male	Neg	Neg	No	Blank	Blank
2015	10	Oct	LIMPOPO	3	1-4yrs	Male	Neg	Neg	No	Blank	Blank
2015	10	Oct	LIMPOPO	3	1-4yrs	Male	Neg	Neg	No	Blank	Blank
2015	10	Oct	LIMPOPO	3	1-4yrs	Male	Neg	Pos	No	Blank	Blank
2015	10	Oct	LIMPOPO	4	5-9yrs	Female	Neg	Eq	Yes	Blank	Yes, 2/more doses
2015	10	Oct	LIMPOPO	4	5-9yrs	Female	Neg	Neg	No	Blank	Blank
2015	10	Oct	LIMPOPO	4	5-9yrs	Female	Neg	Neg	Yes	Yes	Yes, dose not reported
2015	10	Oct	LIMPOPO	4	5-9yrs	Female	Neg	Neg	Yes	Blank	Yes, 2/more doses
2015	10	Oct	LIMPOPO	4	5-9yrs	Female	Neg	Neg	No	Blank	Blank
2015	10	Oct	LIMPOPO	4	5-9yrs	Female	Neg	Pos	Yes	Blank	Blank
2015	10	Oct	LIMPOPO	4	5-9yrs	Male	Neg	Eq	No	Blank	Blank
2015	10	Oct	LIMPOPO	4	5-9yrs	Male	Neg	Neg	Yes	Blank	Yes, 2/more doses
2015	10	Oct	LIMPOPO	4	5-9yrs	Male	Neg	Neg	No	Blank	Blank
2015	10	Oct	LIMPOPO	4	5-9yrs	Male	Neg	Neg	Yes	Yes	Blank
2015	10	Oct	LIMPOPO	4	5-9yrs	Male	Neg	Neg	Yes	Blank	Unk
2015	10	Oct	LIMPOPO	4	5-9yrs	Male	Neg	Neg	No	Blank	Blank
2015	10	Oct	LIMPOPO	4	5-9yrs	Male	Neg	Neg	No	Blank	Blank
2015	10	Oct	LIMPOPO	4	5-9yrs	Male	Neg	Neg	No	Blank	Blank
2015	10	Oct	LIMPOPO	4	5-9yrs	Male	Neg	Neg	No	Blank	Blank
2015	10	Oct	LIMPOPO	4	5-9yrs	Male	Neg	Neg	Yes	Yes	Yes, 2/more doses
2015	10	Oct	LIMPOPO	5	10-14yrs	Male	Neg	Neg	No	Blank	Blank
2015	10	Oct	LIMPOPO	5	10-14yrs	Male	Neg	Neg	No	Blank	Blank
2015	10	Oct	MP	1	<6m	Female	Neg	Neg	No	Blank	Blank
2015	10	Oct	MP	2	6-12m	Female	Neg	Neg	No	Blank	Blank
2015	10	Oct	MP	2	6-12m	Male	Pos	Neg	Yes	Blank	Yes, 1 dose
2015	10	Oct	MP	2	6-12m	Male	Neg	Neg	No	Blank	Blank
2015	10	Oct	MP	2	6-12m	Male	Neg	Neg	No	Blank	Blank
2015	10	Oct	MP	3	1-4yrs	Female	Neg	Neg	Yes	Yes	Yes, 1 dose
2015	10	Oct	MP	3	1-4yrs	Female	Neg	Neg	Yes	Blank	Unk
2015	10	Oct	MP	3	1-4yrs	Female	Neg	Neg	Yes	Blank	Yes, 2/more doses
2015	10	Oct	MP	3	1-4yrs	Male	Neg	Neg	Yes	Blank	Yes, 2/more doses
2015	10	Oct	MP	3	1-4yrs	Male	Neg	Neg	Yes	Blank	Yes, 2/more doses
2015	10	Oct	MP	3	1-4yrs	Male	Neg	Neg	No	Blank	Blank
2015	10	Oct	MP	3	1-4yrs	Male	Neg	Neg	Yes	Blank	Yes, 2/more doses
2015	10	Oct	MP	3	1-4yrs	Male	Neg	Neg	Yes	Blank	No
2015	10	Oct	MP	3	1-4yrs	Male	Neg	Neg	Yes	Blank	Yes, 2/more doses
2015	10	Oct	MP	3	1-4yrs	Male	Neg	Neg	No	Blank	Blank
2015	10	Oct	MP	3	1-4yrs	Male	Neg	Neg	Yes	Blank	Yes, 2/more doses
2015	10	Oct	MP	3	1-4yrs	Male	Neg	Neg	No	Blank	Blank
2015	10	Oct	MP	3	1-4yrs	Male	Neg	Neg	Yes	Yes	Yes, 2/more doses
2015	10	Oct	MP	3	1-4yrs	Male	Neg	Neg	Yes	Blank	Yes, 2/more doses
2015	10	Oct	MP	3	1-4yrs	Male	Neg	Neg	Yes	Blank	Yes, 2/more doses
2015	10	Oct	MP	4	5-9yrs	Female	Neg	Neg	No	Blank	Blank
2015	10	Oct	MP	4	5-9yrs	Female	Neg	Neg	No	Blank	Blank
2015	10	Oct	MP	4	5-9yrs	Female	Neg	Neg	No	Blank	Blank
2015	10	Oct	MP	4	5-9yrs	Female	Eq	Pos	Yes	Blank	Unk
2015	10	Oct	MP	4	5-9yrs	Female	Neg	Pos	Yes	Blank	Unk
2015	10	Oct	MP	4	5-9yrs	Female	Neg	Pos	No	Blank	Blank
2015	10	Oct	MP	4	5-9yrs	Female	Neg	Pos	No	Blank	Blank
2015	10	Oct	MP	4	5-9yrs	Male	Neg	Neg	Yes	Blank	Yes, 1 dose
2015	10	Oct	MP	4	5-9yrs	Male	Neg	Neg	No	Blank	Blank
2015	10	Oct	MP	4	5-9yrs	Male	Neg	Neg	No	Blank	Blank
2015	10	Oct	MP	4	5-9yrs	Male	Neg	Neg	Yes	Blank	Yes, 2/more doses
2015	10	Oct	MP	4	5-9yrs	Male	Neg	Neg	Yes	Blank	Blank
2015	10	Oct	MP	4	5-9yrs	Male	Neg	Neg	No	Blank	Blank
2015	10	Oct	MP	4	5-9yrs	Male	Neg	Pos	No	Blank	Blank
2015	10	Oct	MP	4	5-9yrs	Male	Neg	Pos	No	Blank	Blank
2015	10	Oct	MP	4	5-9yrs	Male	Neg	Pos	No	Blank	Blank
2015	10	Oct	MP	4	5-9yrs	Male	Neg	Pos	Yes	Blank	Yes, dose not reported
2015	10	Oct	MP	4	5-9yrs	Unk	Neg	Neg	No	Blank	Blank
2015	10	Oct	MP	4	5-9yrs	Unk	Neg	Pos	No	Blank	Blank
2015	10	Oct	MP	7	20-44yrs	Female	Neg	Neg	Yes	Blank	Blank
2015	10	Oct	MP	7	20-44yrs	Male	Neg	Neg	No	Blank	Blank
2015	10	Oct	NCP	2	6-12m	Male	Neg	Neg	No	Blank	Blank
2015	10	Oct	NCP	3	1-4yrs	Female	Neg	Neg	No	Blank	Blank
2015	10	Oct	NCP	3	1-4yrs	Female	Neg	Neg	No	Blank	Blank
2015	10	Oct	NCP	3	1-4yrs	Female	Neg	Neg	No	Blank	Blank
2015	10	Oct	NCP	3	1-4yrs	Female	Neg	Pos	Yes	Blank	No
2015	10	Oct	NCP	3	1-4yrs	Male	Neg	Eq	No	Blank	Blank
2015	10	Oct	NCP	3	1-4yrs	Male	Neg	Neg	No	Blank	Blank
2015	10	Oct	NCP	3	1-4yrs	Male	Neg	Neg	Yes	Blank	Yes, 1 dose
2015	10	Oct	NCP	3	1-4yrs	Male	Neg	Neg	No	Blank	Blank
2015	10	Oct	NCP	3	1-4yrs	Male	Neg	Neg	No	Blank	Blank
2015	10	Oct	NCP	4	5-9yrs	Female	Neg	Eq	No	Blank	Blank
2015	10	Oct	NCP	4	5-9yrs	Female	Eq	Neg	No	Blank	Blank
2015	10	Oct	NCP	4	5-9yrs	Female	Neg	Neg	No	Blank	Blank
2015	10	Oct	NCP	4	5-9yrs	Female	Neg	Neg	No	Blank	Blank
2015	10	Oct	NCP	4	5-9yrs	Female	Neg	Neg	No	Blank	Blank
2015	10	Oct	NCP	4	5-9yrs	Male	Neg	Neg	No	Blank	Blank
2015	10	Oct	NCP	4	5-9yrs	Male	Neg	Neg	Yes	Blank	Yes, 2/more doses
2015	10	Oct	NCP	4	5-9yrs	Male	Neg	Pos	No	Blank	Blank
2015	10	Oct	NCP	5	10-14yrs	Female	Neg	Neg	No	Blank	Blank
2015	10	Oct	NCP	5	10-14yrs	Male	Neg	Eq	No	Blank	Blank
2015	10	Oct	NCP	6	15-19yrs	Female	Neg	Pos	No	Blank	Blank
2015	10	Oct	NCP	6	15-19yrs	Male	Neg	Neg	No	Blank	Blank
2015	10	Oct	NCP	7	20-44yrs	Female	Neg	Eq	No	Blank	Blank
2015	10	Oct	NCP	7	20-44yrs	Female	Neg	Pos	Yes	Blank	No
2015	10	Oct	NCP	7	20-44yrs	Male	Neg	Neg	No	Blank	Blank
2015	10	Oct	NCP	7	20-44yrs	Male	Neg	Neg	No	Blank	Blank
2015	10	Oct	NCP	8	>45yrs	Male	Neg	Neg	No	Blank	Blank
2015	10	Oct	NCP	9	Unk	Female	Eq	Pos	No	Blank	Blank
2015	10	Oct	NCP	9	Unk	Unk	Neg	Pos	No	Blank	Blank
2015	10	Oct	NWP	1	<6m	Female	Neg	Neg	No	Blank	Blank
2015	10	Oct	NWP	2	6-12m	Male	Neg	Neg	Yes	Blank	Yes, 1 dose
2015	10	Oct	NWP	3	1-4yrs	Female	Neg	Neg	No	Blank	Blank
2015	10	Oct	NWP	3	1-4yrs	Female	Neg	Neg	Yes	Blank	Yes, 2/more doses
2015	10	Oct	NWP	3	1-4yrs	Female	Neg	Neg	No	Blank	Blank
2015	10	Oct	NWP	3	1-4yrs	Female	Neg	Neg	No	Blank	Blank
2015	10	Oct	NWP	3	1-4yrs	Female	Neg	Neg	No	Blank	Blank
2015	10	Oct	NWP	3	1-4yrs	Female	Neg	Pos	No	Blank	Blank
2015	10	Oct	NWP	3	1-4yrs	Female	Neg	Pos	No	Blank	Blank
2015	10	Oct	NWP	3	1-4yrs	Female	Neg	Pos	No	Blank	Blank
2015	10	Oct	NWP	3	1-4yrs	Female	Neg	Pos	Yes	Blank	Yes, 2/more doses
2015	10	Oct	NWP	3	1-4yrs	Male	Neg	Neg	No	Blank	Blank
2015	10	Oct	NWP	3	1-4yrs	Male	Neg	Neg	No	Blank	Blank
2015	10	Oct	NWP	3	1-4yrs	Male	Neg	Pos	Yes	Blank	Yes, 2/more doses
2015	10	Oct	NWP	4	5-9yrs	Female	Neg	Neg	Yes	Blank	Unk
2015	10	Oct	NWP	4	5-9yrs	Female	Neg	Neg	No	Blank	Blank
2015	10	Oct	NWP	4	5-9yrs	Male	Neg	Neg	No	Blank	Blank
2015	10	Oct	NWP	4	5-9yrs	Male	Neg	Neg	Yes	Blank	No
2015	10	Oct	NWP	4	5-9yrs	Male	Neg	Neg	No	Blank	Blank
2015	10	Oct	NWP	4	5-9yrs	Male	Neg	Neg	Yes	Blank	Yes, 2/more doses
2015	10	Oct	NWP	4	5-9yrs	Male	Neg	Neg	No	Blank	Blank
2015	10	Oct	NWP	4	5-9yrs	Male	Neg	Pos	Yes	Blank	Unk
2015	10	Oct	NWP	4	5-9yrs	Male	Neg	Pos	Yes	Yes	Yes, 2/more doses
2015	10	Oct	NWP	4	5-9yrs	Male	Eq	Pos	No	Blank	Blank
2015	10	Oct	NWP	4	5-9yrs	Male	Neg	Pos	Yes	Blank	Unk
2015	10	Oct	NWP	4	5-9yrs	Unk	Neg	Neg	No	Blank	Blank
2015	10	Oct	NWP	5	10-14yrs	Female	Neg	Neg	Yes	Blank	No
2015	10	Oct	NWP	5	10-14yrs	Male	Neg	Neg	No	Blank	Blank
2015	10	Oct	NWP	5	10-14yrs	Male	Neg	Neg	Yes	Blank	Unk
2015	10	Oct	NWP	5	10-14yrs	Male	Neg	Neg	Yes	Blank	Blank
2015	10	Oct	NWP	5	10-14yrs	Unk	Neg	Neg	Yes	Blank	Unk
2015	10	Oct	NWP	6	15-19yrs	Male	Neg	Eq	Yes	Blank	Yes, 1 dose
2015	10	Oct	NWP	7	20-44yrs	Female	Neg	Neg	No	Blank	Blank
2015	10	Oct	NWP	8	>45yrs	Female	Neg	Neg	No	Blank	Blank
2015	10	Oct	NWP	8	>45yrs	Male	Neg	Neg	No	Blank	Blank
2015	10	Oct	WCP	1	<6m	Male	Neg	Neg	Yes	Yes	No
2015	10	Oct	WCP	2	6-12m	Male	Neg	Neg	Yes	Yes	No
2015	10	Oct	WCP	2	6-12m	Unk	Neg	Neg	Yes	Yes	Yes, 1 dose
2015	10	Oct	WCP	3	1-4yrs	Female	Neg	Neg	Yes	Yes	Yes, 2/more doses
2015	10	Oct	WCP	3	1-4yrs	Female	Neg	Neg	No	Blank	Blank
2015	10	Oct	WCP	3	1-4yrs	Female	Neg	Neg	No	Blank	Blank
2015	10	Oct	WCP	3	1-4yrs	Female	Neg	Neg	Yes	Yes	Yes, 2/more doses
2015	10	Oct	WCP	3	1-4yrs	Female	Neg	Neg	No	Blank	Blank
2015	10	Oct	WCP	3	1-4yrs	Female	Neg	Neg	No	Blank	Blank
2015	10	Oct	WCP	3	1-4yrs	Female	Neg	Pos	No	Blank	Blank
2015	10	Oct	WCP	3	1-4yrs	Female	Neg	Pos	No	Blank	Blank
2015	10	Oct	WCP	3	1-4yrs	Male	Neg	Neg	Yes	Yes	Yes, 2/more doses
2015	10	Oct	WCP	3	1-4yrs	Male	Neg	Neg	Yes	Yes	Yes, 2/more doses
2015	10	Oct	WCP	3	1-4yrs	Male	Neg	Neg	Yes	Yes	Yes, 2/more doses
2015	10	Oct	WCP	3	1-4yrs	Male	Neg	Neg	Yes	Yes	Yes, 2/more doses
2015	10	Oct	WCP	3	1-4yrs	Male	Neg	Neg	No	Blank	Blank
2015	10	Oct	WCP	3	1-4yrs	Male	Neg	Neg	Yes	Yes	Yes, 2/more doses
2015	10	Oct	WCP	3	1-4yrs	Male	Neg	Neg	Yes	Yes	Yes, 1 dose
2015	10	Oct	WCP	3	1-4yrs	Male	Neg	Pos	Yes	Yes	Yes, 2/more doses
2015	10	Oct	WCP	3	1-4yrs	Male	Neg	Pos	No	Blank	Blank
2015	10	Oct	WCP	4	5-9yrs	Female	Neg	Neg	Yes, NMC	Yes	Yes, 2/more doses
2015	10	Oct	WCP	4	5-9yrs	Female	Neg	Neg	Yes	Yes	Unk
2015	10	Oct	WCP	4	5-9yrs	Female	Neg	Neg	No	Blank	Blank
2015	10	Oct	WCP	4	5-9yrs	Female	Neg	Neg	No	Blank	Blank
2015	10	Oct	WCP	4	5-9yrs	Female	Neg	Neg	No	Blank	Blank
2015	10	Oct	WCP	4	5-9yrs	Female	Neg	Pos	No	Blank	Blank
2015	10	Oct	WCP	4	5-9yrs	Male	Neg	Eq	No	Blank	Blank
2015	10	Oct	WCP	4	5-9yrs	Male	Neg	Neg	Yes	Yes	Yes, 2/more doses
2015	10	Oct	WCP	4	5-9yrs	Male	Neg	Pos	Yes	Yes	Yes, 1 dose
2015	10	Oct	WCP	5	10-14yrs	Female	Neg	Neg	No	Blank	Blank
2015	10	Oct	WCP	6	15-19yrs	Female	Neg	Neg	No	Blank	Blank
2015	10	Oct	WCP	6	15-19yrs	Male	Neg	Neg	Yes	Yes	Yes, 2/more doses
2015	10	Oct	WCP	6	15-19yrs	Male	Neg	Neg	No	Blank	Blank
2015	10	Oct	WCP	7	20-44yrs	Female	Neg	Neg	Yes	Yes	Unk
2015	10	Oct	WCP	7	20-44yrs	Male	Neg	Neg	Yes	Yes	Blank
2015	11	Nov	ECP	1	<6m	Female	Neg	Neg	No	Blank	Blank
2015	11	Nov	ECP	1	<6m	Female	Neg	Neg	No	Blank	Blank
2015	11	Nov	ECP	3	1-4yrs	Female	Neg	Eq	Yes	Yes	Yes, 2/more doses
2015	11	Nov	ECP	3	1-4yrs	Female	Neg	Eq	Yes	Yes	Yes, 2/more doses
2015	11	Nov	ECP	3	1-4yrs	Female	Neg	Neg	Yes	Blank	Yes, 1 dose
2015	11	Nov	ECP	3	1-4yrs	Female	Neg	Neg	Yes	Blank	Yes, 2/more doses
2015	11	Nov	ECP	3	1-4yrs	Female	Neg	Neg	Yes	Yes	Yes, dose not reported
2015	11	Nov	ECP	3	1-4yrs	Female	Neg	Neg	Yes	Blank	Yes, 2/more doses
2015	11	Nov	ECP	3	1-4yrs	Female	Neg	Pos	Yes	Yes	Blank
2015	11	Nov	ECP	3	1-4yrs	Female	Neg	Pos	Yes	Yes	Yes, 2/more doses
2015	11	Nov	ECP	3	1-4yrs	Female	Neg	Pos	Yes	Yes	Yes, 2/more doses
2015	11	Nov	ECP	3	1-4yrs	Male	Neg	Eq	Yes	Yes	Yes, 2/more doses
2015	11	Nov	ECP	3	1-4yrs	Male	Neg	Neg	Yes	Yes	Yes, 2/more doses
2015	11	Nov	ECP	3	1-4yrs	Male	Neg	Neg	Yes	Blank	Yes, 2/more doses
2015	11	Nov	ECP	3	1-4yrs	Male	Neg	Neg	Yes	Blank	Yes, 2/more doses
2015	11	Nov	ECP	3	1-4yrs	Male	Neg	Neg	Yes	Yes	Yes, 2/more doses
2015	11	Nov	ECP	3	1-4yrs	Male	Neg	Neg	No	Blank	Blank
2015	11	Nov	ECP	3	1-4yrs	Male	Neg	Neg	No	Blank	Blank
2015	11	Nov	ECP	3	1-4yrs	Male	Neg	Neg	No	Blank	Blank
2015	11	Nov	ECP	3	1-4yrs	Male	Neg	Neg	No	Blank	Blank
2015	11	Nov	ECP	3	1-4yrs	Male	Neg	Neg	No	Blank	Blank
2015	11	Nov	ECP	3	1-4yrs	Male	Neg	Pos	Yes	Yes	Yes, 2/more doses
2015	11	Nov	ECP	3	1-4yrs	Male	Neg	Pos	Yes	Yes	Yes, 2/more doses
2015	11	Nov	ECP	3	1-4yrs	Male	Neg	Pos	Yes	Yes	Yes, 2/more doses
2015	11	Nov	ECP	3	1-4yrs	Male	Neg	Pos	Yes	Yes	Yes, 2/more doses
2015	11	Nov	ECP	4	5-9yrs	Female	Neg	Neg	Yes	Yes	Yes, 2/more doses
2015	11	Nov	ECP	4	5-9yrs	Female	Neg	Neg	No	Blank	Blank
2015	11	Nov	ECP	4	5-9yrs	Female	Neg	Pos	Yes	Yes	Blank
2015	11	Nov	ECP	4	5-9yrs	Female	Neg	Pos	Yes	Yes	Yes, 2/more doses
2015	11	Nov	ECP	4	5-9yrs	Female	Neg	Pos	Yes	Yes	Yes, 2/more doses
2015	11	Nov	ECP	4	5-9yrs	Male	Neg	Neg	No	Blank	Blank
2015	11	Nov	ECP	4	5-9yrs	Male	Neg	Neg	Yes	Blank	Blank
2015	11	Nov	ECP	4	5-9yrs	Male	Neg	Neg	Yes	Yes	Yes, 1 dose
2015	11	Nov	ECP	4	5-9yrs	Male	Neg	Neg	Yes	Yes	Yes, 2/more doses
2015	11	Nov	ECP	4	5-9yrs	Male	Neg	Neg	No	Blank	Blank
2015	11	Nov	ECP	4	5-9yrs	Male	Neg	Neg	Yes	Yes	Yes, 2/more doses
2015	11	Nov	ECP	4	5-9yrs	Male	Neg	Neg	Yes	Yes	Yes, 2/more doses
2015	11	Nov	ECP	4	5-9yrs	Male	Neg	Pos	Yes	Yes	Yes, 2/more doses
2015	11	Nov	ECP	4	5-9yrs	Male	Neg	Pos	Yes	Yes	Yes, 2/more doses
2015	11	Nov	ECP	4	5-9yrs	Male	Neg	Pos	Yes	Yes	Yes, 2/more doses
2015	11	Nov	ECP	4	5-9yrs	Male	Neg	Pos	Yes	Blank	Yes, 2/more doses
2015	11	Nov	ECP	4	5-9yrs	Male	Neg	Pos	Yes	Yes	Yes, dose not reported
2015	11	Nov	ECP	4	5-9yrs	Male	Neg	Pos	No	Blank	Blank
2015	11	Nov	ECP	5	10-14yrs	Female	Neg	Neg	Yes	Blank	Yes, 1 dose
2015	11	Nov	ECP	5	10-14yrs	Female	Neg	Neg	Yes	Yes	Yes, dose not reported
2015	11	Nov	ECP	5	10-14yrs	Female	Neg	Neg	No	Blank	Blank
2015	11	Nov	ECP	5	10-14yrs	Male	Neg	Eq	Yes	Yes	Yes, 2/more doses
2015	11	Nov	ECP	5	10-14yrs	Male	Neg	Neg	Yes	Yes	Yes, 2/more doses
2015	11	Nov	ECP	5	10-14yrs	Male	Neg	Neg	Yes	Yes	Blank
2015	11	Nov	ECP	5	10-14yrs	Male	Neg	Neg	Yes, NMC	Blank	Blank
2015	11	Nov	ECP	5	10-14yrs	Male	Neg	Pos	No	Blank	Blank
2015	11	Nov	ECP	6	15-19yrs	Female	Neg	Neg	Yes	Yes	Blank
2015	11	Nov	ECP	7	20-44yrs	Female	Neg	Neg	No	Blank	Blank
2015	11	Nov	ECP	7	20-44yrs	Female	Neg	Neg	No	Blank	Blank
2015	11	Nov	ECP	7	20-44yrs	Female	Neg	Neg	No	Blank	Blank
2015	11	Nov	ECP	7	20-44yrs	Female	Neg	Neg	No	Blank	Blank
2015	11	Nov	ECP	9	Unk	Male	Pos	Neg	Yes	Yes	Blank
2015	11	Nov	FSP	2	6-12m	Female	Neg	Neg	No	Blank	Blank
2015	11	Nov	FSP	2	6-12m	Male	Neg	Neg	No	Blank	Blank
2015	11	Nov	FSP	3	1-4yrs	Female	Neg	Neg	Yes	Blank	Yes, 2/more doses
2015	11	Nov	FSP	3	1-4yrs	Female	Neg	Neg	No	Blank	Blank
2015	11	Nov	FSP	3	1-4yrs	Female	Neg	Neg	No	Blank	Blank
2015	11	Nov	FSP	3	1-4yrs	Female	Neg	Neg	No	Blank	Blank
2015	11	Nov	FSP	3	1-4yrs	Female	Neg	Neg	Yes	Blank	Yes, 2/more doses
2015	11	Nov	FSP	3	1-4yrs	Female	Neg	Pos	No	Blank	Blank
2015	11	Nov	FSP	3	1-4yrs	Female	Neg	Pos	No	Blank	Blank
2015	11	Nov	FSP	3	1-4yrs	Male	Neg	Neg	No	Blank	Blank
2015	11	Nov	FSP	3	1-4yrs	Male	Neg	Neg	No	Blank	Blank
2015	11	Nov	FSP	3	1-4yrs	Male	Neg	Pos	No	Blank	Blank
2015	11	Nov	FSP	4	5-9yrs	Female	Neg	Neg	No	Blank	Blank
2015	11	Nov	FSP	4	5-9yrs	Female	Neg	Neg	No	Blank	Blank
2015	11	Nov	FSP	4	5-9yrs	Female	Neg	Neg	No	Blank	Blank
2015	11	Nov	FSP	4	5-9yrs	Female	Neg	Neg	No	Blank	Blank
2015	11	Nov	FSP	4	5-9yrs	Male	Neg	Neg	Yes	Blank	Blank
2015	11	Nov	FSP	4	5-9yrs	Male	Neg	Neg	Yes	Blank	Blank
2015	11	Nov	FSP	4	5-9yrs	Unk	Neg	Neg	No	Blank	Blank
2015	11	Nov	FSP	5	10-14yrs	Female	Neg	Neg	No	Blank	Blank
2015	11	Nov	FSP	7	20-44yrs	Female	Neg	Neg	Yes	Blank	Blank
2015	11	Nov	GP	1	<6m	Female	Neg	Neg	Yes	Blank	No
2015	11	Nov	GP	1	<6m	Female	Neg	Neg	Yes	Blank	Yes, 2/more doses
2015	11	Nov	GP	1	<6m	Male	Neg	Neg	Yes	Blank	Yes, dose not reported
2015	11	Nov	GP	2	6-12m	Female	Neg	Neg	No	Blank	Blank
2015	11	Nov	GP	2	6-12m	Female	Neg	Neg	No	Blank	Blank
2015	11	Nov	GP	2	6-12m	Female	Neg	Neg	Yes	Blank	Yes, 1 dose
2015	11	Nov	GP	2	6-12m	Male	Neg	Neg	Yes	Blank	Yes, 1 dose
2015	11	Nov	GP	2	6-12m	Male	Neg	Neg	No	Blank	Blank
2015	11	Nov	GP	3	1-4yrs	Female	Neg	Eq	No	Blank	Blank
2015	11	Nov	GP	3	1-4yrs	Female	Neg	Eq	No	Blank	Blank
2015	11	Nov	GP	3	1-4yrs	Female	Neg	Neg	No	Blank	Blank
2015	11	Nov	GP	3	1-4yrs	Female	Neg	Neg	Yes	Blank	Yes, 2/more doses
2015	11	Nov	GP	3	1-4yrs	Female	Neg	Neg	No	Blank	Blank
2015	11	Nov	GP	3	1-4yrs	Female	Neg	Neg	No	Blank	Blank
2015	11	Nov	GP	3	1-4yrs	Female	Neg	Neg	Yes	Blank	Yes, 2/more doses
2015	11	Nov	GP	3	1-4yrs	Female	Neg	Neg	Yes	Blank	Yes, 2/more doses
2015	11	Nov	GP	3	1-4yrs	Female	Neg	Neg	No	Blank	Blank
2015	11	Nov	GP	3	1-4yrs	Female	Neg	Neg	No	Blank	Blank
2015	11	Nov	GP	3	1-4yrs	Female	Neg	Neg	No	Blank	Blank
2015	11	Nov	GP	3	1-4yrs	Female	Neg	Neg	No	Blank	Blank
2015	11	Nov	GP	3	1-4yrs	Female	Neg	Neg	Yes	Blank	Yes, 2/more doses
2015	11	Nov	GP	3	1-4yrs	Female	Neg	Neg	No	Blank	Blank
2015	11	Nov	GP	3	1-4yrs	Female	Neg	Neg	No	Blank	Blank
2015	11	Nov	GP	3	1-4yrs	Female	Neg	Neg	No	Blank	Blank
2015	11	Nov	GP	3	1-4yrs	Female	Neg	Neg	No	Blank	Blank
2015	11	Nov	GP	3	1-4yrs	Female	Neg	Neg	No	Blank	Blank
2015	11	Nov	GP	3	1-4yrs	Female	Neg	Neg	No	Blank	Blank
2015	11	Nov	GP	3	1-4yrs	Female	Neg	Neg	Yes	Blank	Yes, dose not reported
2015	11	Nov	GP	3	1-4yrs	Female	Neg	Pos	Yes	Blank	Yes, 2/more doses
2015	11	Nov	GP	3	1-4yrs	Female	Neg	Pos	Yes	Blank	Yes, dose not reported
2015	11	Nov	GP	3	1-4yrs	Female	Neg	Pos	No	Blank	Blank
2015	11	Nov	GP	3	1-4yrs	Female	Neg	Pos	No	Blank	Blank
2015	11	Nov	GP	3	1-4yrs	Female	Neg	Pos	No	Blank	Blank
2015	11	Nov	GP	3	1-4yrs	Female	Neg	Pos	No	Blank	Blank
2015	11	Nov	GP	3	1-4yrs	Female	Neg	Pos	No	Blank	Blank
2015	11	Nov	GP	3	1-4yrs	Male	Neg	Neg	Yes	Blank	Yes, 2/more doses
[truncated: 598 more rows]
