# Supplementary material for: A retrospective 5-year review of rubella in South Africa prior to the introduction of a rubella-containing vaccine
Source: PLoS One. 2022 May 5;17(5):e0265870. doi: 10.1371/journal.pone.0265870 (PMC9071131; doi:10.1371/journal.pone.0265870)
Supplement: S5 Table — ECP, Eastern Cape Province; FSP, Free State Province; GAP, Gauteng Province; KZP, KwaZulu-Natal province; LPP, Limpopo province; MPP, Mpumalanga Province; NCP, Northern Cape Province; NWP, northwest province; WCP, Western Cape Province. (XLSX) [file pone.0265870.s005.xlsx]

## Sheet: S5 Table
S5 Table. National febrile rash surveillance data in South Africa for 2017 (N=6272)
Year	TEST_MONTH	Month	PROVINCE	Age	Age group	Sex	Measles IgM	Rubella IgM	CIF	EPID Number	Vaccination status
2017	1	Jan	ECP	3	1-4yrs	Male	Neg	Neg	Yes	Yes	Yes, 2/more doses
2017	1	Jan	ECP	3	1-4yrs	Male	Neg	Pos	Yes	Blank	Blank
2017	1	Jan	ECP	3	1-4yrs	Unk	Neg	Neg	No	Blank	Blank
2017	1	Jan	ECP	4	5-9yrs	Female	Neg	Neg	Yes	Yes	Yes, 2/more doses
2017	1	Jan	ECP	4	5-9yrs	Female	Neg	Neg	Yes	Yes	Blank
2017	1	Jan	ECP	4	5-9yrs	Male	Neg	EQ	Yes	Blank	Yes, 2/more doses
2017	1	Jan	ECP	4	5-9yrs	Male	Neg	Neg	No	Blank	Blank
2017	1	Jan	ECP	4	5-9yrs	Male	Neg	Neg	No	Blank	Blank
2017	1	Jan	ECP	5	10-14yrs	Female	Neg	Neg	Yes	Blank	Blank
2017	1	Jan	ECP	5	10-14yrs	Female	Neg	Pos	Yes	Blank	Yes, 2/more doses
2017	1	Jan	ECP	5	10-14yrs	Male	Neg	Neg	Yes	Blank	Yes, 2/more doses
2017	1	Jan	ECP	5	10-14yrs	Male	Neg	Pos	Yes	Blank	Blank
2017	1	Jan	ECP	7	20-44yrs	Female	Neg	Neg	No	Blank	Blank
2017	1	Jan	ECP	7	20-44yrs	Male	Neg	Neg	No	Blank	Blank
2017	1	Jan	FSP	2	6-12m	Male	Neg	Neg	Yes	Yes	Yes, 1 dose
2017	1	Jan	FSP	7	20-44yrs	Female	Neg	Neg	No	Yes	Blank
2017	1	Jan	GP	1	<6m	Female	Neg	Neg	No	Blank	Blank
2017	1	Jan	GP	1	<6m	Male	Neg	Neg	No	Yes	Blank
2017	1	Jan	GP	1	<6m	Male	Neg	Neg	No	Yes	Blank
2017	1	Jan	GP	1	<6m	Unk	Neg	Pos	No	Yes	Blank
2017	1	Jan	GP	2	6-12m	Female	Neg	Neg	No	Yes	Blank
2017	1	Jan	GP	2	6-12m	Female	Neg	Neg	No	Yes	Blank
2017	1	Jan	GP	2	6-12m	Female	Neg	Neg	No	Blank	Blank
2017	1	Jan	GP	2	6-12m	Female	Pos	Neg	Yes	Yes	Yes, dose not reported
2017	1	Jan	GP	2	6-12m	Female	Neg	Neg	No	Blank	Blank
2017	1	Jan	GP	2	6-12m	Female	Neg	Pos	No	Blank	Blank
2017	1	Jan	GP	2	6-12m	Male	Neg	Neg	Yes	Blank	Blank
2017	1	Jan	GP	2	6-12m	Male	Neg	Neg	Yes	Blank	Yes, 1 dose
2017	1	Jan	GP	3	1-4yrs	Female	Neg	EQ	No	Blank	Blank
2017	1	Jan	GP	3	1-4yrs	Female	Neg	Neg	No	Yes	Blank
2017	1	Jan	GP	3	1-4yrs	Female	Neg	Neg	No	Yes	Blank
2017	1	Jan	GP	3	1-4yrs	Female	Pos	Neg	Yes	Yes	Yes, dose not reported
2017	1	Jan	GP	3	1-4yrs	Female	Neg	Neg	Yes	Yes	Yes, 2/more doses
2017	1	Jan	GP	3	1-4yrs	Female	Neg	Neg	No	Yes	Blank
2017	1	Jan	GP	3	1-4yrs	Female	Neg	Neg	Yes	Blank	Yes, 2/more doses
2017	1	Jan	GP	3	1-4yrs	Female	Neg	Pos	No	Yes	Blank
2017	1	Jan	GP	3	1-4yrs	Female	Neg	Pos	No	Yes	Blank
2017	1	Jan	GP	3	1-4yrs	Female	Neg	Pos	No	Yes	Blank
2017	1	Jan	GP	3	1-4yrs	Male	Neg	EQ	No	Blank	Blank
2017	1	Jan	GP	3	1-4yrs	Male	Neg	EQ	No	Yes	Blank
2017	1	Jan	GP	3	1-4yrs	Male	Neg	Neg	No	Blank	Blank
2017	1	Jan	GP	3	1-4yrs	Male	Neg	Neg	Yes	Blank	Blank
2017	1	Jan	GP	3	1-4yrs	Male	Neg	Neg	No	Blank	Blank
2017	1	Jan	GP	3	1-4yrs	Male	Neg	Neg	No	Yes	Blank
2017	1	Jan	GP	3	1-4yrs	Male	Neg	Neg	No	Yes	Blank
2017	1	Jan	GP	3	1-4yrs	Male	Neg	Neg	Yes	Yes	Yes, dose not reported
2017	1	Jan	GP	3	1-4yrs	Male	Neg	Neg	No	Blank	Blank
2017	1	Jan	GP	3	1-4yrs	Male	Neg	Neg	No	Blank	Blank
2017	1	Jan	GP	3	1-4yrs	Male	Neg	Pos	No	Yes	Blank
2017	1	Jan	GP	3	1-4yrs	Male	Neg	Pos	Yes	Blank	Unk
2017	1	Jan	GP	3	1-4yrs	Male	Neg	Pos	No	Yes	Blank
2017	1	Jan	GP	4	5-9yrs	Female	Neg	EQ	No	Yes	Blank
2017	1	Jan	GP	4	5-9yrs	Female	EQ	EQ	No	Blank	Blank
2017	1	Jan	GP	4	5-9yrs	Female	Neg	Neg	Yes	Yes	Blank
2017	1	Jan	GP	4	5-9yrs	Female	Neg	Neg	Yes	Yes	Yes, 2/more doses
2017	1	Jan	GP	4	5-9yrs	Female	Neg	Neg	Yes	Yes	Unk
2017	1	Jan	GP	4	5-9yrs	Female	Neg	Neg	No	Blank	Blank
2017	1	Jan	GP	4	5-9yrs	Female	Neg	Neg	No	Yes	Blank
2017	1	Jan	GP	4	5-9yrs	Female	Neg	Pos	Yes	Yes	Blank
2017	1	Jan	GP	4	5-9yrs	Female	Neg	Pos	Yes	Yes	Blank
2017	1	Jan	GP	4	5-9yrs	Male	Neg	Neg	No	Yes	Blank
2017	1	Jan	GP	4	5-9yrs	Male	Neg	Pos	No	Yes	Blank
2017	1	Jan	GP	5	10-14yrs	Male	Neg	Neg	No	Yes	Blank
2017	1	Jan	GP	6	15-19yrs	Male	Neg	Neg	No	Blank	Blank
2017	1	Jan	GP	7	20-44yrs	Female	Neg	Neg	No	Blank	Blank
2017	1	Jan	GP	7	20-44yrs	Female	Neg	Pos	Yes	Blank	Unk
2017	1	Jan	GP	7	20-44yrs	Male	Neg	Neg	No	Blank	Blank
2017	1	Jan	GP	9	Unk	Female	Neg	Neg	No	Blank	Blank
2017	1	Jan	GP	9	Unk	Female	Neg	Neg	No	Blank	Blank
2017	1	Jan	GP	9	Unk	Male	Neg	Neg	No	Yes	Blank
2017	1	Jan	KZP	3	1-4yrs	Female	Neg	Neg	Yes	Yes	Blank
2017	1	Jan	KZP	3	1-4yrs	Female	Neg	Neg	Yes	Yes	Yes, 2/more doses
2017	1	Jan	KZP	4	5-9yrs	Female	Neg	Neg	Yes	Yes	Yes, 2/more doses
2017	1	Jan	KZP	4	5-9yrs	Male	Neg	Neg	Yes	Blank	Blank
2017	1	Jan	KZP	4	5-9yrs	Male	Neg	Neg	Yes	Yes	Yes, 2/more doses
2017	1	Jan	KZP	4	5-9yrs	Male	Neg	Neg	Yes	Yes	Yes, 2/more doses
2017	1	Jan	LP	2	6-12m	Female	Neg	Neg	No	Blank	Blank
2017	1	Jan	LP	3	1-4yrs	Male	Neg	Neg	Yes	Yes	Yes, 2/more doses
2017	1	Jan	LP	3	1-4yrs	Male	Neg	Neg	No	Blank	Blank
2017	1	Jan	LP	3	1-4yrs	Male	Neg	Pos	No	Blank	Blank
2017	1	Jan	LP	4	5-9yrs	Female	Neg	Neg	No	Blank	Blank
2017	1	Jan	LP	4	5-9yrs	Female	Neg	Neg	No	Blank	Blank
2017	1	Jan	LP	4	5-9yrs	Female	Neg	Neg	No	Blank	Blank
2017	1	Jan	LP	5	10-14yrs	Male	Neg	Neg	No	Blank	Blank
2017	1	Jan	MP	3	1-4yrs	Female	Neg	Neg	Yes	Yes	Yes, 2/more doses
2017	1	Jan	MP	3	1-4yrs	Female	Neg	Neg	No	Yes	Blank
2017	1	Jan	MP	3	1-4yrs	Female	Neg	Neg	No	Yes	Blank
2017	1	Jan	MP	3	1-4yrs	Female	Neg	Pos	No	Yes	Blank
2017	1	Jan	MP	3	1-4yrs	Female	Neg	Pos	No	Yes	Blank
2017	1	Jan	MP	3	1-4yrs	Female	Neg	Pos	Yes	Yes	Blank
2017	1	Jan	MP	3	1-4yrs	Male	Neg	Neg	No	Yes	Yes, 2/more doses
2017	1	Jan	MP	3	1-4yrs	Male	Neg	Neg	Yes	Yes	Blank
2017	1	Jan	MP	3	1-4yrs	Male	Neg	Neg	No	Yes	Blank
2017	1	Jan	MP	3	1-4yrs	Male	Neg	Neg	No	Yes	Blank
2017	1	Jan	MP	3	1-4yrs	Male	Neg	Pos	No	Yes	Blank
2017	1	Jan	MP	4	5-9yrs	Female	Neg	Neg	No	Yes	Blank
2017	1	Jan	MP	4	5-9yrs	Female	Neg	Neg	No	Yes	Blank
2017	1	Jan	MP	4	5-9yrs	Male	Neg	Neg	Yes	Yes	Blank
2017	1	Jan	MP	4	5-9yrs	Male	Neg	Pos	No	Yes	Blank
2017	1	Jan	MP	5	10-14yrs	Female	Neg	Neg	Yes	Yes	Blank
2017	1	Jan	MP	5	10-14yrs	Female	Neg	Neg	Yes	Yes	Blank
2017	1	Jan	MP	5	10-14yrs	Female	Neg	Neg	No	Yes	Blank
2017	1	Jan	MP	7	20-44yrs	Female	Neg	Neg	No	Yes	Blank
2017	1	Jan	NCP	3	1-4yrs	Female	Neg	Neg	No	Blank	Blank
2017	1	Jan	NCP	3	1-4yrs	Female	Neg	Neg	No	Blank	Blank
2017	1	Jan	NCP	3	1-4yrs	Female	Neg	Pos	No	Blank	Blank
2017	1	Jan	NCP	3	1-4yrs	Male	Neg	Pos	Yes	Blank	Blank
2017	1	Jan	NCP	4	5-9yrs	Female	Neg	Neg	Yes	Blank	Blank
2017	1	Jan	NCP	4	5-9yrs	Female	Neg	Neg	Yes	Blank	Blank
2017	1	Jan	NCP	4	5-9yrs	Male	Neg	Neg	No	Blank	Blank
2017	1	Jan	NCP	5	10-14yrs	Male	Neg	Neg	Yes	Blank	Blank
2017	1	Jan	NCP	5	10-14yrs	Male	Neg	Neg	Yes	Blank	Blank
2017	1	Jan	NCP	5	10-14yrs	Male	Neg	Neg	Yes	Blank	Yes, dose not reported
2017	1	Jan	NCP	8	>45yrs	Female	Neg	Pos	Yes	Blank	Blank
2017	1	Jan	NWP	3	1-4yrs	Female	Neg	Neg	Yes	Yes	Yes, 2/more doses
2017	1	Jan	NWP	3	1-4yrs	Male	Neg	Neg	No	Yes	Yes, 2/more doses
2017	1	Jan	NWP	4	5-9yrs	Female	Neg	Neg	No	Yes	Blank
2017	1	Jan	NWP	4	5-9yrs	Female	Neg	Neg	No	Yes	Blank
2017	1	Jan	NWP	5	10-14yrs	Male	Neg	Neg	No	Yes	Blank
2017	1	Jan	NWP	5	10-14yrs	Unk	Neg	Neg	No	Yes	Blank
2017	1	Jan	NWP	6	15-19yrs	Female	Neg	Neg	No	Yes	Blank
2017	1	Jan	NWP	7	20-44yrs	Unk	Neg	Neg	No	Yes	Blank
2017	1	Jan	WCP	1	<6m	Male	Neg	Neg	Yes	Yes	Yes, 2/more doses
2017	1	Jan	WCP	2	6-12m	Male	Neg	Neg	No	Blank	Blank
2017	1	Jan	WCP	3	1-4yrs	Female	Neg	Neg	No	Yes	Blank
2017	1	Jan	WCP	3	1-4yrs	Female	Neg	Pos	Yes	Yes	Yes, 2/more doses
2017	1	Jan	WCP	3	1-4yrs	Female	Neg	Pos	Yes	Yes	Yes, 2/more doses
2017	1	Jan	WCP	3	1-4yrs	Female	Neg	Pos	No	Blank	Blank
2017	1	Jan	WCP	3	1-4yrs	Male	Neg	Neg	No	Blank	Blank
2017	1	Jan	WCP	3	1-4yrs	Male	Neg	Neg	Yes	Yes	Yes, 1 dose
2017	1	Jan	WCP	4	5-9yrs	Female	Neg	EQ	Yes	Yes	Blank
2017	1	Jan	WCP	4	5-9yrs	Female	Neg	EQ	Yes	Yes	Yes, 1 dose
2017	1	Jan	WCP	4	5-9yrs	Female	Neg	Pos	Yes	Yes	Yes, 2/more doses
2017	1	Jan	WCP	4	5-9yrs	Male	Neg	Neg	Yes	Yes	Yes, 2/more doses
2017	1	Jan	WCP	4	5-9yrs	Male	Neg	Neg	Yes	Yes	Yes, 2/more doses
2017	1	Jan	WCP	4	5-9yrs	Male	Neg	Pos	Yes	Yes	Yes, 2/more doses
2017	1	Jan	WCP	5	10-14yrs	Female	Neg	Neg	Yes	Yes	Blank
2017	1	Jan	WCP	5	10-14yrs	Female	Neg	Pos	No	Blank	Blank
2017	1	Jan	WCP	5	10-14yrs	Female	Neg	Pos	Yes	Yes	Blank
2017	1	Jan	WCP	6	15-19yrs	Female	Neg	Neg	Yes	Yes	Blank
2017	1	Jan	WCP	6	15-19yrs	Male	Pos	Neg	Yes	Yes	Yes, dose not reported
2017	1	Jan	WCP	7	20-44yrs	Female	Neg	Neg	No	Blank	Blank
2017	1	Jan	WCP	7	20-44yrs	Female	Neg	Neg	No	Blank	Blank
2017	1	Jan	WCP	7	20-44yrs	Male	Neg	Neg	No	Blank	Blank
2017	1	Jan	WCP	7	20-44yrs	Male	Null	Null	Yes	Yes	Unk
2017	1	Jan	WCP	9	Unk	Female	Neg	Neg	Yes	Yes	Yes, 2/more doses
2017	2	Feb	ECP	1	<6m	Male	Neg	Neg	No	Blank	Blank
2017	2	Feb	ECP	2	6-12m	Male	Neg	Neg	Yes	Yes	Yes, 1 dose
2017	2	Feb	ECP	3	1-4yrs	Male	Neg	Neg	No	Blank	Blank
2017	2	Feb	ECP	3	1-4yrs	Unk	Neg	Neg	Yes	Yes	Yes, 2/more doses
2017	2	Feb	ECP	4	5-9yrs	Female	Neg	Pos	Yes	Blank	Blank
2017	2	Feb	ECP	4	5-9yrs	Female	Neg	Pos	Yes	Blank	Yes, 2/more doses
2017	2	Feb	ECP	4	5-9yrs	Male	Neg	EQ	No	Blank	Blank
2017	2	Feb	ECP	4	5-9yrs	Male	Neg	Neg	Yes	Yes	Yes, 2/more doses
2017	2	Feb	ECP	4	5-9yrs	Male	Neg	Neg	Yes	Yes	Blank
2017	2	Feb	ECP	5	10-14yrs	Female	Neg	Neg	No	Blank	Blank
2017	2	Feb	FSP	1	<6m	Female	Neg	Neg	Yes	Yes	Blank
2017	2	Feb	FSP	2	6-12m	Female	Neg	Neg	No	Yes	Blank
2017	2	Feb	FSP	2	6-12m	Male	Neg	Neg	No	Yes	Blank
2017	2	Feb	FSP	3	1-4yrs	Female	Neg	Neg	Yes	Yes	Blank
2017	2	Feb	FSP	3	1-4yrs	Female	Neg	Neg	No	Yes	Blank
2017	2	Feb	FSP	3	1-4yrs	Male	Neg	Neg	Yes	Yes	Blank
2017	2	Feb	FSP	3	1-4yrs	Male	Neg	Neg	No	Blank	Blank
2017	2	Feb	FSP	4	5-9yrs	Female	Neg	Neg	No	Yes	Blank
2017	2	Feb	FSP	4	5-9yrs	Male	Neg	EQ	No	Yes	Blank
2017	2	Feb	FSP	5	10-14yrs	Male	Neg	Neg	No	Yes	Blank
2017	2	Feb	FSP	5	10-14yrs	Male	Neg	Neg	No	Yes	Blank
2017	2	Feb	FSP	7	20-44yrs	Female	Neg	Neg	No	Yes	Blank
2017	2	Feb	GP	1	<6m	Female	Neg	Neg	No	Blank	Blank
2017	2	Feb	GP	1	<6m	Male	Neg	Neg	No	Blank	Blank
2017	2	Feb	GP	1	<6m	Male	Neg	Neg	No	Blank	Blank
2017	2	Feb	GP	2	6-12m	Male	Neg	Neg	No	Yes	Blank
2017	2	Feb	GP	2	6-12m	Male	EQ	Neg	Yes	Blank	Blank
2017	2	Feb	GP	3	1-4yrs	Female	Neg	Neg	No	Blank	Blank
2017	2	Feb	GP	3	1-4yrs	Female	Neg	Neg	No	Blank	Blank
2017	2	Feb	GP	3	1-4yrs	Female	Neg	Neg	No	Blank	Blank
2017	2	Feb	GP	3	1-4yrs	Female	Neg	Neg	No	Yes	Blank
2017	2	Feb	GP	3	1-4yrs	Female	Neg	Neg	Yes	Yes	Yes, 2/more doses
2017	2	Feb	GP	3	1-4yrs	Female	Neg	Neg	No	Blank	Blank
2017	2	Feb	GP	3	1-4yrs	Female	Neg	Neg	No	Blank	Blank
2017	2	Feb	GP	3	1-4yrs	Female	Neg	Neg	No	Blank	Blank
2017	2	Feb	GP	3	1-4yrs	Female	Neg	Neg	No	Yes	Blank
2017	2	Feb	GP	3	1-4yrs	Female	Neg	Pos	No	Yes	Blank
2017	2	Feb	GP	3	1-4yrs	Male	Neg	Neg	No	Blank	Blank
2017	2	Feb	GP	3	1-4yrs	Male	Neg	Neg	Yes	Yes	Yes, 2/more doses
2017	2	Feb	GP	3	1-4yrs	Male	Neg	Neg	Yes	Yes	Yes, 1 dose
2017	2	Feb	GP	3	1-4yrs	Male	Neg	Neg	Yes	Yes	Yes, 2/more doses
2017	2	Feb	GP	3	1-4yrs	Male	Neg	Neg	No	Yes	Blank
2017	2	Feb	GP	3	1-4yrs	Male	Neg	Neg	No	Blank	Blank
2017	2	Feb	GP	3	1-4yrs	Male	Neg	Neg	No	Blank	Blank
2017	2	Feb	GP	3	1-4yrs	Male	Neg	Neg	No	Yes	Blank
2017	2	Feb	GP	3	1-4yrs	Male	Neg	Neg	No	Blank	Blank
2017	2	Feb	GP	3	1-4yrs	Male	Neg	Pos	Yes	Yes	Yes, 1 dose
2017	2	Feb	GP	3	1-4yrs	Unk	EQ	Neg	Yes	Yes	Blank
2017	2	Feb	GP	4	5-9yrs	Female	Neg	Neg	Yes	Blank	Yes, 1 dose
2017	2	Feb	GP	4	5-9yrs	Female	Neg	Neg	No	Yes	Blank
2017	2	Feb	GP	4	5-9yrs	Female	Neg	Neg	Yes	Yes	Yes, 2/more doses
2017	2	Feb	GP	4	5-9yrs	Female	Neg	Neg	No	Blank	Blank
2017	2	Feb	GP	4	5-9yrs	Male	Neg	Neg	Yes	Yes	Yes, 1 dose
2017	2	Feb	GP	4	5-9yrs	Male	Neg	Neg	No	Yes	Blank
2017	2	Feb	GP	4	5-9yrs	Male	Neg	Neg	No	Yes	Blank
2017	2	Feb	GP	4	5-9yrs	Male	Neg	Neg	No	Yes	Blank
2017	2	Feb	GP	4	5-9yrs	Male	Neg	Neg	No	Blank	Blank
2017	2	Feb	GP	4	5-9yrs	Male	Neg	Neg	Yes	Yes	Blank
2017	2	Feb	GP	4	5-9yrs	Male	Neg	Pos	Yes	Yes	Yes, 2/more doses
2017	2	Feb	GP	5	10-14yrs	Female	Neg	Neg	No	Blank	Blank
2017	2	Feb	GP	5	10-14yrs	Female	Neg	Neg	No	Blank	Blank
2017	2	Feb	GP	5	10-14yrs	Female	Neg	Neg	No	Blank	Blank
2017	2	Feb	GP	5	10-14yrs	Female	Neg	Neg	No	Blank	Blank
2017	2	Feb	GP	5	10-14yrs	Male	Neg	Neg	No	Blank	Blank
2017	2	Feb	GP	6	15-19yrs	Female	Neg	Neg	No	Blank	Blank
2017	2	Feb	GP	7	20-44yrs	Female	Neg	Neg	No	Blank	Blank
2017	2	Feb	GP	7	20-44yrs	Female	Neg	Neg	No	Blank	Blank
2017	2	Feb	GP	7	20-44yrs	Female	Neg	Neg	No	Blank	Blank
2017	2	Feb	GP	7	20-44yrs	Female	Neg	Neg	No	Yes	Blank
2017	2	Feb	GP	7	20-44yrs	Male	Neg	Neg	No	Blank	Blank
2017	2	Feb	GP	7	20-44yrs	Male	Neg	Neg	No	Blank	Blank
2017	2	Feb	GP	7	20-44yrs	Male	Neg	Neg	Yes	Yes	Blank
2017	2	Feb	GP	7	20-44yrs	Male	Neg	Neg	No	Yes	Blank
2017	2	Feb	GP	7	20-44yrs	Male	Neg	Neg	Yes	Yes	Unk
2017	2	Feb	GP	7	20-44yrs	Male	Neg	Neg	No	Yes	Blank
2017	2	Feb	GP	7	20-44yrs	Male	Neg	Pos	No	Yes	Blank
2017	2	Feb	GP	8	>45yrs	Female	Neg	Neg	No	Blank	Blank
2017	2	Feb	GP	8	>45yrs	Female	Neg	Neg	No	Blank	Blank
2017	2	Feb	GP	8	>45yrs	Female	Neg	Neg	No	Blank	Blank
2017	2	Feb	GP	9	Unk	Female	Neg	Neg	No	Blank	Blank
2017	2	Feb	GP	9	Unk	Male	Neg	Neg	No	Blank	Blank
2017	2	Feb	GP	9	Unk	Male	Neg	Neg	No	Blank	Blank
2017	2	Feb	KZP	1	<6m	Male	Neg	Neg	Yes	Yes	Yes, 2/more doses
2017	2	Feb	KZP	2	6-12m	Male	Neg	Neg	Yes	Yes	Blank
2017	2	Feb	KZP	2	6-12m	Male	Neg	Neg	Yes	Yes	Yes, 1 dose
2017	2	Feb	KZP	3	1-4yrs	Female	Neg	Neg	Yes	Yes	Yes, 1 dose
2017	2	Feb	KZP	3	1-4yrs	Female	Neg	Neg	Yes	Yes	Yes, 2/more doses
2017	2	Feb	KZP	3	1-4yrs	Female	Neg	Neg	Yes	Yes	Yes, 2/more doses
2017	2	Feb	KZP	3	1-4yrs	Male	Neg	Neg	No	Blank	Blank
2017	2	Feb	KZP	3	1-4yrs	Male	Neg	Neg	No	Yes	Blank
2017	2	Feb	KZP	3	1-4yrs	Male	Neg	Neg	Yes	Yes	Yes, 2/more doses
2017	2	Feb	KZP	3	1-4yrs	Male	Neg	Neg	Yes	Yes	Yes, 2/more doses
2017	2	Feb	KZP	3	1-4yrs	Male	Neg	Neg	Yes	Yes	Yes, 2/more doses
2017	2	Feb	KZP	3	1-4yrs	Male	Neg	Neg	No	Blank	Blank
2017	2	Feb	KZP	4	5-9yrs	Female	Neg	Neg	Yes	Yes	Blank
2017	2	Feb	KZP	4	5-9yrs	Female	Neg	Neg	Yes	Yes	Yes, 1 dose
2017	2	Feb	KZP	4	5-9yrs	Male	Neg	Neg	No	Yes	Blank
2017	2	Feb	KZP	4	5-9yrs	Male	Neg	Neg	Yes	Yes	Yes, 1 dose
2017	2	Feb	KZP	4	5-9yrs	Male	Neg	Neg	Yes	Yes	Unk
2017	2	Feb	KZP	4	5-9yrs	Male	Neg	Neg	Yes	Yes	Yes, 2/more doses
2017	2	Feb	KZP	4	5-9yrs	Male	Neg	Neg	Yes	Yes	Blank
2017	2	Feb	KZP	4	5-9yrs	Male	Neg	Neg	Yes	Yes	Blank
2017	2	Feb	KZP	4	5-9yrs	Male	Neg	Neg	Yes	Yes	Blank
2017	2	Feb	KZP	5	10-14yrs	Female	Neg	Neg	Yes	Yes	Blank
2017	2	Feb	KZP	5	10-14yrs	Male	Neg	Neg	No	Blank	Blank
2017	2	Feb	KZP	7	20-44yrs	Male	Neg	Neg	No	Blank	Blank
2017	2	Feb	LP	3	1-4yrs	Female	Neg	Neg	Yes	Blank	Yes, 2/more doses
2017	2	Feb	LP	3	1-4yrs	Female	Neg	Neg	No	Blank	Blank
2017	2	Feb	LP	3	1-4yrs	Female	Neg	Neg	Yes	Blank	Blank
2017	2	Feb	LP	3	1-4yrs	Female	Neg	Pos	No	Blank	Blank
2017	2	Feb	LP	3	1-4yrs	Male	Neg	Neg	No	Blank	Blank
2017	2	Feb	LP	3	1-4yrs	Male	Neg	Neg	No	Yes	Blank
2017	2	Feb	LP	3	1-4yrs	Male	Neg	Neg	No	Blank	Blank
2017	2	Feb	LP	3	1-4yrs	Male	Neg	Neg	No	Blank	Blank
2017	2	Feb	LP	4	5-9yrs	Female	Neg	Neg	No	Blank	Blank
2017	2	Feb	LP	4	5-9yrs	Female	Neg	Neg	Yes	Blank	Blank
2017	2	Feb	LP	4	5-9yrs	Male	Neg	Neg	Yes	Yes	Blank
2017	2	Feb	LP	4	5-9yrs	Male	Neg	Neg	Yes	Blank	Blank
2017	2	Feb	LP	5	10-14yrs	Female	Neg	Neg	Yes	Blank	Unk
2017	2	Feb	LP	5	10-14yrs	Male	Neg	Pos	No	Blank	Blank
2017	2	Feb	LP	5	10-14yrs	Male	Neg	Pos	No	Blank	Blank
2017	2	Feb	LP	8	>45yrs	Female	Neg	Neg	No	Blank	Blank
2017	2	Feb	MP	2	6-12m	Male	Neg	Neg	No	Yes	Blank
2017	2	Feb	MP	3	1-4yrs	Female	Neg	Neg	No	Yes	Blank
2017	2	Feb	MP	3	1-4yrs	Female	Neg	Neg	No	Yes	Blank
2017	2	Feb	MP	3	1-4yrs	Female	Neg	Neg	Yes	Yes	Yes, 2/more doses
2017	2	Feb	MP	3	1-4yrs	Female	Neg	Neg	Yes	Yes	Blank
2017	2	Feb	MP	3	1-4yrs	Female	Neg	Pos	Yes	Yes	No
2017	2	Feb	MP	3	1-4yrs	Male	Neg	Neg	No	Yes	Blank
2017	2	Feb	MP	3	1-4yrs	Male	Neg	Neg	No	Yes	Blank
2017	2	Feb	MP	3	1-4yrs	Male	Neg	Neg	No	Yes	Blank
2017	2	Feb	MP	3	1-4yrs	Male	Neg	Neg	No	Yes	Blank
2017	2	Feb	MP	3	1-4yrs	Male	Neg	Neg	Yes	Yes	Blank
2017	2	Feb	MP	3	1-4yrs	Male	Neg	Pos	No	Yes	Blank
2017	2	Feb	MP	4	5-9yrs	Male	Neg	Neg	Yes	Yes	Yes, 2/more doses
2017	2	Feb	MP	4	5-9yrs	Male	Neg	Neg	No	Yes	Blank
2017	2	Feb	MP	4	5-9yrs	Male	Neg	Neg	Yes	Yes	Yes, 2/more doses
2017	2	Feb	MP	4	5-9yrs	Unk	Neg	EQ	No	Yes	Blank
2017	2	Feb	MP	5	10-14yrs	Male	Neg	Neg	No	Yes	Blank
2017	2	Feb	MP	6	15-19yrs	Female	Neg	Neg	No	Blank	Blank
2017	2	Feb	MP	7	20-44yrs	Female	Neg	Neg	No	Yes	Blank
2017	2	Feb	MP	7	20-44yrs	Female	Neg	Neg	No	Yes	Blank
2017	2	Feb	MP	9	Unk	Unk	Neg	Neg	No	Yes	Blank
2017	2	Feb	NCP	3	1-4yrs	Female	EQ	Pos	Yes	Blank	Blank
2017	2	Feb	NCP	3	1-4yrs	Male	Neg	Neg	No	Blank	Blank
2017	2	Feb	NCP	4	5-9yrs	Female	Neg	Neg	No	Blank	Blank
2017	2	Feb	NCP	4	5-9yrs	Female	EQ	Neg	No	Blank	Blank
2017	2	Feb	NCP	4	5-9yrs	Male	Neg	Neg	No	Blank	Blank
2017	2	Feb	NCP	4	5-9yrs	Male	Neg	Pos	No	Blank	Blank
2017	2	Feb	NCP	4	5-9yrs	Male	Neg	Pos	No	Blank	Blank
2017	2	Feb	NCP	5	10-14yrs	Female	Neg	Neg	No	Blank	Blank
2017	2	Feb	NCP	5	10-14yrs	Male	Neg	Neg	No	Blank	Blank
2017	2	Feb	NCP	8	>45yrs	Male	Neg	Neg	No	Blank	Blank
2017	2	Feb	NWP	1	<6m	Male	Neg	Neg	No	Yes	Blank
2017	2	Feb	NWP	2	6-12m	Female	Neg	Neg	No	Yes	Blank
2017	2	Feb	NWP	3	1-4yrs	Female	Neg	Neg	No	Yes	Blank
2017	2	Feb	NWP	3	1-4yrs	Female	Neg	Neg	No	Yes	Blank
2017	2	Feb	NWP	3	1-4yrs	Female	Neg	Neg	Yes	Yes	Blank
2017	2	Feb	NWP	3	1-4yrs	Female	Neg	Pos	No	Yes	Blank
2017	2	Feb	NWP	3	1-4yrs	Male	Neg	Neg	No	Yes	Blank
2017	2	Feb	NWP	3	1-4yrs	Male	Neg	Pos	No	Yes	Blank
2017	2	Feb	NWP	4	5-9yrs	Female	Neg	Pos	No	Yes	Blank
2017	2	Feb	NWP	4	5-9yrs	Male	Neg	Neg	Yes	Yes	Yes, 2/more doses
2017	2	Feb	NWP	4	5-9yrs	Male	Neg	Neg	No	Yes	Blank
2017	2	Feb	NWP	6	15-19yrs	Male	EQ	Neg	No	Yes	Blank
2017	2	Feb	NWP	7	20-44yrs	Female	Neg	Neg	No	Yes	Blank
2017	2	Feb	NWP	7	20-44yrs	Female	Neg	Neg	No	Yes	Blank
2017	2	Feb	NWP	7	20-44yrs	Male	Neg	Neg	No	Yes	Blank
2017	2	Feb	WCP	1	<6m	Female	Neg	Neg	Yes	Yes	Blank
2017	2	Feb	WCP	1	<6m	Male	Neg	Neg	Yes	Yes	Blank
2017	2	Feb	WCP	2	6-12m	Female	Neg	Neg	Yes	Blank	Blank
2017	2	Feb	WCP	2	6-12m	Female	Neg	Neg	Yes	Yes	Blank
2017	2	Feb	WCP	2	6-12m	Female	Neg	Neg	Yes	Yes	Blank
2017	2	Feb	WCP	2	6-12m	Male	Neg	Neg	No	Blank	Blank
2017	2	Feb	WCP	2	6-12m	Male	Neg	Neg	No	Blank	Blank
2017	2	Feb	WCP	2	6-12m	Male	Neg	Neg	Yes	Yes	Yes, 1 dose
2017	2	Feb	WCP	2	6-12m	Male	Neg	Neg	Yes	Yes	Yes, 1 dose
2017	2	Feb	WCP	3	1-4yrs	Female	Neg	EQ	Yes	Yes	Yes, 2/more doses
2017	2	Feb	WCP	3	1-4yrs	Female	Neg	EQ	Yes	Yes	Yes, 2/more doses
2017	2	Feb	WCP	3	1-4yrs	Female	Neg	EQ	No	Blank	Blank
2017	2	Feb	WCP	3	1-4yrs	Female	Neg	Neg	No	Blank	Blank
2017	2	Feb	WCP	3	1-4yrs	Female	Neg	Neg	Yes	Yes	Yes, 2/more doses
2017	2	Feb	WCP	3	1-4yrs	Female	Neg	Neg	Yes	Yes	Yes, 1 dose
2017	2	Feb	WCP	3	1-4yrs	Female	Neg	Neg	Yes	Yes	Yes, 2/more doses
2017	2	Feb	WCP	3	1-4yrs	Female	Neg	Neg	Yes	Yes	Yes, 2/more doses
2017	2	Feb	WCP	3	1-4yrs	Female	Neg	Neg	Yes	Yes	Yes, 2/more doses
2017	2	Feb	WCP	3	1-4yrs	Female	Neg	Neg	Yes	Blank	Yes, 2/more doses
2017	2	Feb	WCP	3	1-4yrs	Female	Neg	Neg	Yes	Yes	Yes, dose not reported
2017	2	Feb	WCP	3	1-4yrs	Female	EQ	Neg	Yes	Yes	Yes, 2/more doses
2017	2	Feb	WCP	3	1-4yrs	Female	Neg	Neg	Yes	Yes	Yes, 2/more doses
2017	2	Feb	WCP	3	1-4yrs	Female	Neg	Neg	Yes	Blank	Blank
2017	2	Feb	WCP	3	1-4yrs	Female	Pos	Neg	Yes	Yes	Unk
2017	2	Feb	WCP	3	1-4yrs	Female	Neg	Neg	Yes	Yes	Yes, 2/more doses
2017	2	Feb	WCP	3	1-4yrs	Female	Neg	Neg	Yes	Yes	Yes, 2/more doses
2017	2	Feb	WCP	3	1-4yrs	Female	Neg	Neg	Yes	Blank	Blank
2017	2	Feb	WCP	3	1-4yrs	Female	Neg	Pos	No	Blank	Blank
2017	2	Feb	WCP	3	1-4yrs	Female	Neg	Pos	No	Blank	Blank
2017	2	Feb	WCP	3	1-4yrs	Male	Neg	EQ	Yes	Yes	Yes, 2/more doses
2017	2	Feb	WCP	3	1-4yrs	Male	Neg	EQ	Yes	Yes	Blank
2017	2	Feb	WCP	3	1-4yrs	Male	Neg	Neg	Yes	Yes	Yes, 2/more doses
2017	2	Feb	WCP	3	1-4yrs	Male	Neg	Neg	Yes	Yes	Yes, 2/more doses
2017	2	Feb	WCP	3	1-4yrs	Male	Neg	Neg	Yes	Yes	Yes, 2/more doses
2017	2	Feb	WCP	3	1-4yrs	Male	Neg	Neg	Yes	Yes	Yes, 2/more doses
2017	2	Feb	WCP	3	1-4yrs	Male	Neg	Neg	Yes	Yes	Yes, 2/more doses
2017	2	Feb	WCP	3	1-4yrs	Male	Neg	Neg	Yes	Yes	Yes, 2/more doses
2017	2	Feb	WCP	3	1-4yrs	Male	Neg	Neg	Yes	Yes	Blank
2017	2	Feb	WCP	3	1-4yrs	Male	Neg	Neg	Yes	Blank	Unk
2017	2	Feb	WCP	3	1-4yrs	Male	Neg	Neg	Yes	Yes	Blank
2017	2	Feb	WCP	3	1-4yrs	Male	Neg	Neg	Yes	Blank	Blank
2017	2	Feb	WCP	3	1-4yrs	Male	Neg	Neg	Yes	Yes	Yes, 2/more doses
2017	2	Feb	WCP	3	1-4yrs	Male	Neg	Neg	Yes	Yes	Yes, 2/more doses
2017	2	Feb	WCP	3	1-4yrs	Male	Neg	Neg	Yes	Yes	Blank
2017	2	Feb	WCP	3	1-4yrs	Male	Neg	Neg	Yes	Yes	Yes, 1 dose
2017	2	Feb	WCP	3	1-4yrs	Male	Neg	Neg	Yes	Blank	Yes, 2/more doses
2017	2	Feb	WCP	3	1-4yrs	Male	Neg	Neg	Yes	Yes	Blank
2017	2	Feb	WCP	3	1-4yrs	Male	Neg	Neg	Yes	Yes	Yes, 2/more doses
2017	2	Feb	WCP	3	1-4yrs	Male	Neg	Neg	Yes	Yes	Yes, 2/more doses
2017	2	Feb	WCP	3	1-4yrs	Male	Neg	Neg	No	Blank	Blank
2017	2	Feb	WCP	3	1-4yrs	Male	Neg	Neg	Yes	Yes	Yes, 2/more doses
2017	2	Feb	WCP	3	1-4yrs	Male	Neg	Neg	Yes	Yes	Yes, 2/more doses
2017	2	Feb	WCP	3	1-4yrs	Male	Neg	Neg	Yes	Yes	Blank
2017	2	Feb	WCP	3	1-4yrs	Male	Neg	Neg	Yes	Yes	Yes, 2/more doses
2017	2	Feb	WCP	3	1-4yrs	Male	Neg	Neg	No	Blank	Blank
2017	2	Feb	WCP	3	1-4yrs	Male	Pos	Neg	Yes	Yes	Yes, dose not reported
2017	2	Feb	WCP	3	1-4yrs	Male	Neg	Neg	Yes	Yes	Yes, 2/more doses
2017	2	Feb	WCP	3	1-4yrs	Male	Neg	Neg	Yes	Yes	Yes, 2/more doses
2017	2	Feb	WCP	3	1-4yrs	Male	Null	Null	Yes	Blank	Blank
2017	2	Feb	WCP	3	1-4yrs	Male	Null	Null	Yes	Blank	Yes, dose not reported
2017	2	Feb	WCP	4	5-9yrs	Female	Neg	EQ	Yes	Yes	Blank
2017	2	Feb	WCP	4	5-9yrs	Female	Neg	EQ	No	Blank	Blank
2017	2	Feb	WCP	4	5-9yrs	Female	Neg	Neg	Yes	Yes	Yes, 1 dose
2017	2	Feb	WCP	4	5-9yrs	Female	Neg	Neg	Yes	Yes	Yes, 2/more doses
2017	2	Feb	WCP	4	5-9yrs	Female	Neg	Neg	Yes	Yes	Yes, 2/more doses
2017	2	Feb	WCP	4	5-9yrs	Female	Neg	Neg	Yes	Yes	Yes, 2/more doses
2017	2	Feb	WCP	4	5-9yrs	Female	Neg	Neg	Yes	Yes	Yes, 2/more doses
2017	2	Feb	WCP	4	5-9yrs	Female	Neg	Neg	Yes	Yes	Yes, 2/more doses
2017	2	Feb	WCP	4	5-9yrs	Female	Neg	Neg	Yes	Yes	Yes, 2/more doses
2017	2	Feb	WCP	4	5-9yrs	Female	Neg	Neg	Yes	Yes	Blank
2017	2	Feb	WCP	4	5-9yrs	Female	Neg	Neg	Yes	Yes	Yes, 1 dose
2017	2	Feb	WCP	4	5-9yrs	Female	Neg	Neg	Yes	Blank	Unk
2017	2	Feb	WCP	4	5-9yrs	Female	Neg	Pos	Yes	Yes	Blank
2017	2	Feb	WCP	4	5-9yrs	Female	Neg	Pos	Yes	Blank	Unk
2017	2	Feb	WCP	4	5-9yrs	Female	Neg	Pos	Yes	Yes	Yes, 2/more doses
2017	2	Feb	WCP	4	5-9yrs	Female	Neg	Pos	Yes	Yes	Yes, 2/more doses
2017	2	Feb	WCP	4	5-9yrs	Male	Neg	Neg	Yes	Yes	Yes, 2/more doses
2017	2	Feb	WCP	4	5-9yrs	Male	Neg	Neg	No	Blank	Blank
2017	2	Feb	WCP	4	5-9yrs	Male	Neg	Neg	Yes	Yes	Blank
2017	2	Feb	WCP	4	5-9yrs	Male	Neg	Neg	Yes	Yes	No
2017	2	Feb	WCP	4	5-9yrs	Male	Neg	Neg	Yes	Yes	Yes, 1 dose
2017	2	Feb	WCP	4	5-9yrs	Male	Neg	Neg	Yes	Yes	Blank
2017	2	Feb	WCP	4	5-9yrs	Male	Neg	Neg	Yes	Yes	Blank
2017	2	Feb	WCP	4	5-9yrs	Male	Neg	Neg	Yes	Yes	Yes, 2/more doses
2017	2	Feb	WCP	4	5-9yrs	Male	Neg	Pos	Yes	Yes	Yes, 2/more doses
2017	2	Feb	WCP	4	5-9yrs	Male	Neg	Pos	Yes	Yes	Yes, 2/more doses
2017	2	Feb	WCP	4	5-9yrs	Male	Neg	Pos	Yes	Yes	Yes, 1 dose
2017	2	Feb	WCP	4	5-9yrs	Male	Neg	Pos	No	Blank	Blank
2017	2	Feb	WCP	5	10-14yrs	Female	Neg	Neg	No	Blank	Blank
2017	2	Feb	WCP	5	10-14yrs	Female	Neg	Neg	Yes	Yes	Blank
2017	2	Feb	WCP	5	10-14yrs	Female	Neg	Neg	No	Blank	Blank
2017	2	Feb	WCP	5	10-14yrs	Male	EQ	Neg	No	Yes	Yes, dose not reported
2017	2	Feb	WCP	5	10-14yrs	Male	Neg	Neg	Yes	Yes	Yes, 2/more doses
2017	2	Feb	WCP	5	10-14yrs	Male	EQ	Neg	No	Blank	Blank
2017	2	Feb	WCP	5	10-14yrs	Male	Null	Null	No	Blank	Blank
2017	2	Feb	WCP	5	10-14yrs	Male	Null	Null	No	Blank	Unk
2017	2	Feb	WCP	6	15-19yrs	Female	Neg	Neg	Yes	Yes	Yes, 2/more doses
2017	2	Feb	WCP	6	15-19yrs	Female	Neg	Neg	Yes	Blank	No
2017	2	Feb	WCP	6	15-19yrs	Female	Neg	Neg	Yes	Blank	Unk
2017	2	Feb	WCP	6	15-19yrs	Male	Pos	EQ	No	Blank	Unk
2017	2	Feb	WCP	6	15-19yrs	Male	Pos	Neg	Yes	Yes	Yes, dose not reported
2017	2	Feb	WCP	6	15-19yrs	Male	Pos	Neg	Yes	Yes	Yes, dose not reported
2017	2	Feb	WCP	6	15-19yrs	Male	EQ	Neg	Yes	Yes	Yes, dose not reported
2017	2	Feb	WCP	6	15-19yrs	Male	EQ	Neg	Yes	Blank	Blank
2017	2	Feb	WCP	6	15-19yrs	Male	Neg	Neg	Yes	Yes	Blank
2017	2	Feb	WCP	6	15-19yrs	Male	Pos	Neg	Yes	Blank	Yes, dose not reported
2017	2	Feb	WCP	6	15-19yrs	Male	Null	Null	No	Yes	Yes, dose not reported
2017	2	Feb	WCP	6	15-19yrs	Male	Null	Null	No	Blank	Unk
2017	2	Feb	WCP	6	15-19yrs	Male	Null	Null	No	Blank	Unk
2017	2	Feb	WCP	6	15-19yrs	Male	Null	Null	Yes	Blank	Yes, dose not reported
2017	2	Feb	WCP	6	15-19yrs	Male	Null	Null	Yes	Yes	No
2017	2	Feb	WCP	6	15-19yrs	Male	Null	Null	Yes	Blank	Yes, dose not reported
2017	2	Feb	WCP	6	15-19yrs	Male	Pos	Pos	Yes	Yes	Yes, dose not reported
2017	2	Feb	WCP	7	20-44yrs	Female	Neg	Neg	Yes	Yes	Yes, 2/more doses
2017	2	Feb	WCP	7	20-44yrs	Female	Neg	Neg	No	Blank	Blank
2017	2	Feb	WCP	7	20-44yrs	Female	Neg	Neg	Yes	Blank	Unk
2017	2	Feb	WCP	7	20-44yrs	Female	Neg	Neg	No	Blank	Blank
2017	2	Feb	WCP	7	20-44yrs	Female	Neg	Neg	No	Blank	Blank
2017	2	Feb	WCP	7	20-44yrs	Female	Neg	Neg	Yes	Yes	Blank
2017	2	Feb	WCP	7	20-44yrs	Female	Neg	Neg	Yes	Yes	Yes, dose not reported
2017	2	Feb	WCP	7	20-44yrs	Female	Neg	Neg	Yes	Yes	Blank
2017	2	Feb	WCP	7	20-44yrs	Female	Neg	Neg	No	Blank	Blank
2017	2	Feb	WCP	7	20-44yrs	Female	Null	Null	Yes	Yes	Unk
2017	2	Feb	WCP	7	20-44yrs	Female	Null	Null	Yes	Blank	Yes, dose not reported
2017	2	Feb	WCP	7	20-44yrs	Female	Neg	Pos	Yes	Yes	Blank
2017	2	Feb	WCP	7	20-44yrs	Male	Neg	Neg	No	Yes	Unk
2017	2	Feb	WCP	7	20-44yrs	Male	Pos	Neg	Yes	Yes	Unk
2017	2	Feb	WCP	7	20-44yrs	Male	Neg	Neg	No	Blank	Unk
2017	2	Feb	WCP	7	20-44yrs	Male	Neg	Neg	Yes	Yes	Blank
2017	2	Feb	WCP	7	20-44yrs	Male	Neg	Neg	Yes	Yes	Blank
2017	2	Feb	WCP	7	20-44yrs	Male	Neg	Neg	Yes	Yes	Blank
2017	2	Feb	WCP	7	20-44yrs	Male	Neg	Neg	Yes	Yes	Blank
2017	2	Feb	WCP	7	20-44yrs	Male	Neg	Neg	Yes	Yes	Blank
2017	2	Feb	WCP	7	20-44yrs	Male	Null	Null	No	Blank	Blank
2017	2	Feb	WCP	7	20-44yrs	Male	Null	Null	Yes	Blank	Blank
2017	2	Feb	WCP	7	20-44yrs	Male	Null	Null	No	Yes	Blank
2017	2	Feb	WCP	8	>45yrs	Female	Neg	Neg	No	Blank	Blank
2017	2	Feb	WCP	8	>45yrs	Male	Neg	Neg	No	Blank	Blank
2017	2	Feb	WCP	9	Unk	Unk	Null	Null	No	Blank	Blank
2017	2	Feb	WCP	9	Unk	Unk	Null	Null	No	Blank	Blank
2017	2	Feb	WCP	9	Unk	Unk	Null	Null	No	Blank	Blank
2017	2	Feb	WCP	9	Unk	Unk	Null	Null	No	Blank	Blank
2017	2	Feb	WCP	9	Unk	Unk	Null	Null	No	Blank	Blank
2017	2	Feb	WCP	9	Unk	Unk	Null	Null	No	Blank	Blank
2017	2	Feb	WCP	9	Unk	Unk	Null	Null	No	Blank	Blank
2017	2	Feb	WCP	9	Unk	Unk	Null	Null	No	Blank	Blank
2017	2	Feb	WCP	9	Unk	Unk	Null	Null	No	Blank	Blank
2017	2	Feb	WCP	9	Unk	Unk	Null	Null	No	Blank	Blank
2017	2	Feb	WCP	9	Unk	Unk	Null	Null	No	Blank	Blank
2017	2	Feb	WCP	9	Unk	Unk	Null	Null	No	Blank	Blank
2017	2	Feb	WCP	9	Unk	Unk	Null	Null	No	Blank	Blank
2017	3	Mar	ECP	3	1-4yrs	Female	Neg	Neg	No	Blank	Blank
2017	3	Mar	ECP	3	1-4yrs	Female	Neg	Neg	Yes	Blank	Yes, 2/more doses
2017	3	Mar	ECP	3	1-4yrs	Female	Neg	Neg	Yes	Blank	Yes, 2/more doses
2017	3	Mar	ECP	3	1-4yrs	Female	Neg	Neg	Yes	Blank	Yes, 2/more doses
2017	3	Mar	ECP	3	1-4yrs	Female	Neg	Neg	Yes	Blank	Yes, 2/more doses
2017	3	Mar	ECP	3	1-4yrs	Female	Neg	Neg	Yes	Yes	Yes, 2/more doses
2017	3	Mar	ECP	3	1-4yrs	Female	Neg	Pos	Yes	Yes	Yes, 2/more doses
2017	3	Mar	ECP	3	1-4yrs	Female	Neg	Pos	Yes	Yes	Yes, 2/more doses
2017	3	Mar	ECP	3	1-4yrs	Male	Neg	Neg	No	Blank	Blank
2017	3	Mar	ECP	3	1-4yrs	Male	Neg	Neg	No	Blank	Blank
2017	3	Mar	ECP	3	1-4yrs	Male	Neg	Neg	No	Blank	Blank
2017	3	Mar	ECP	3	1-4yrs	Male	Neg	Neg	No	Blank	Blank
2017	3	Mar	ECP	3	1-4yrs	Male	Neg	Neg	Yes	Yes	Yes, 2/more doses
2017	3	Mar	ECP	4	5-9yrs	Female	Neg	Neg	Yes	Yes	Yes, 2/more doses
2017	3	Mar	ECP	4	5-9yrs	Female	Neg	Neg	Yes	Blank	Blank
2017	3	Mar	ECP	4	5-9yrs	Female	Neg	Neg	No	Blank	Blank
2017	3	Mar	ECP	4	5-9yrs	Female	Neg	Pos	No	Blank	Blank
2017	3	Mar	ECP	4	5-9yrs	Female	Neg	Pos	No	Blank	Blank
2017	3	Mar	ECP	4	5-9yrs	Female	Neg	Pos	Yes	Yes	Blank
2017	3	Mar	ECP	4	5-9yrs	Female	Neg	Pos	No	Blank	Blank
2017	3	Mar	ECP	4	5-9yrs	Male	Neg	Neg	No	Blank	Blank
2017	3	Mar	ECP	4	5-9yrs	Male	Neg	Neg	No	Blank	Blank
2017	3	Mar	ECP	4	5-9yrs	Male	Neg	Neg	Yes	Yes	Blank
2017	3	Mar	ECP	4	5-9yrs	Male	Neg	Pos	Yes	Blank	Yes, 1 dose
2017	3	Mar	ECP	4	5-9yrs	Male	Neg	Pos	Yes	Blank	Blank
2017	3	Mar	ECP	4	5-9yrs	Male	Neg	Pos	Yes	Blank	Yes, 2/more doses
2017	3	Mar	ECP	5	10-14yrs	Female	Neg	Neg	No	Blank	Blank
2017	3	Mar	ECP	5	10-14yrs	Female	Neg	Neg	Yes	Yes	Yes, 2/more doses
2017	3	Mar	ECP	5	10-14yrs	Female	Neg	Neg	No	Blank	Blank
2017	3	Mar	ECP	5	10-14yrs	Female	Neg	Neg	Yes	Yes	Yes, 2/more doses
2017	3	Mar	FSP	3	1-4yrs	Female	Neg	EQ	No	Yes	Blank
2017	3	Mar	FSP	3	1-4yrs	Female	Neg	Neg	No	Yes	Blank
2017	3	Mar	FSP	3	1-4yrs	Female	EQ	Neg	Yes	Yes	Blank
2017	3	Mar	FSP	3	1-4yrs	Female	Neg	Neg	No	Yes	Blank
2017	3	Mar	FSP	3	1-4yrs	Female	Neg	Neg	Yes	Yes	Yes, 2/more doses
2017	3	Mar	FSP	3	1-4yrs	Female	Neg	Neg	No	Yes	Blank
2017	3	Mar	FSP	3	1-4yrs	Female	Neg	Pos	Yes	Yes	Yes, 2/more doses
2017	3	Mar	FSP	3	1-4yrs	Male	Neg	Neg	Yes	Blank	Yes, 2/more doses
2017	3	Mar	FSP	3	1-4yrs	Male	Neg	Neg	No	Yes	Blank
2017	3	Mar	FSP	3	1-4yrs	Male	Neg	Pos	No	Yes	Blank
2017	3	Mar	FSP	3	1-4yrs	Male	Neg	Pos	Yes	Yes	Yes, 2/more doses
2017	3	Mar	FSP	4	5-9yrs	Female	Neg	Neg	No	Yes	Blank
2017	3	Mar	FSP	4	5-9yrs	Male	Neg	Neg	Yes	Yes	Yes, 1 dose
2017	3	Mar	FSP	4	5-9yrs	Male	Neg	Neg	Yes	Yes	Blank
2017	3	Mar	FSP	4	5-9yrs	Male	Neg	Neg	No	Yes	Blank
2017	3	Mar	FSP	4	5-9yrs	Male	Neg	Pos	Yes	Yes	Blank
2017	3	Mar	FSP	5	10-14yrs	Female	Neg	Neg	Yes	Yes	Blank
2017	3	Mar	FSP	5	10-14yrs	Male	Neg	EQ	No	Yes	Blank
2017	3	Mar	FSP	7	20-44yrs	Female	Neg	Neg	No	Yes	Blank
2017	3	Mar	GP	2	6-12m	Female	Neg	Neg	No	Blank	Blank
2017	3	Mar	GP	2	6-12m	Female	Neg	Neg	No	Blank	Blank
2017	3	Mar	GP	2	6-12m	Female	Neg	Neg	No	Yes	Blank
2017	3	Mar	GP	2	6-12m	Male	Pos	Neg	Yes	Blank	Blank
2017	3	Mar	GP	2	6-12m	Male	Neg	Neg	Yes	Yes	Yes, 2/more doses
2017	3	Mar	GP	2	6-12m	Male	Neg	Neg	No	Blank	Blank
2017	3	Mar	GP	2	6-12m	Male	Pos	Neg	No	Blank	Unk
2017	3	Mar	GP	2	6-12m	Male	Pos	Neg	No	Blank	Unk
2017	3	Mar	GP	2	6-12m	Male	Neg	Neg	Yes	Blank	Yes, 1 dose
2017	3	Mar	GP	3	1-4yrs	Female	Neg	EQ	Yes	Yes	Blank
2017	3	Mar	GP	3	1-4yrs	Female	Neg	EQ	Yes	Yes	Yes, 2/more doses
2017	3	Mar	GP	3	1-4yrs	Female	Neg	Neg	No	Blank	Blank
2017	3	Mar	GP	3	1-4yrs	Female	Neg	Neg	No	Blank	Blank
2017	3	Mar	GP	3	1-4yrs	Female	EQ	Neg	No	Yes	Blank
2017	3	Mar	GP	3	1-4yrs	Female	Neg	Neg	No	Yes	Blank
2017	3	Mar	GP	3	1-4yrs	Female	Neg	Neg	Yes	Yes	Yes, 2/more doses
2017	3	Mar	GP	3	1-4yrs	Female	Neg	Neg	No	Yes	Blank
2017	3	Mar	GP	3	1-4yrs	Female	Neg	Neg	No	Blank	Blank
2017	3	Mar	GP	3	1-4yrs	Female	Pos	Neg	Yes	Yes	Unk
2017	3	Mar	GP	3	1-4yrs	Female	Neg	Neg	No	Blank	Blank
2017	3	Mar	GP	3	1-4yrs	Female	Neg	Neg	No	Blank	Blank
2017	3	Mar	GP	3	1-4yrs	Female	Neg	Neg	No	Yes	Blank
2017	3	Mar	GP	3	1-4yrs	Female	Neg	Neg	No	Blank	Blank
2017	3	Mar	GP	3	1-4yrs	Female	Neg	Neg	No	Yes	Blank
2017	3	Mar	GP	3	1-4yrs	Female	Neg	Neg	No	Yes	Blank
2017	3	Mar	GP	3	1-4yrs	Female	Neg	Neg	No	Blank	Blank
2017	3	Mar	GP	3	1-4yrs	Female	Neg	Pos	Yes	Blank	Yes, 2/more doses
2017	3	Mar	GP	3	1-4yrs	Female	Neg	Pos	No	Yes	Blank
2017	3	Mar	GP	3	1-4yrs	Female	Neg	Pos	Yes	Yes	Yes, 2/more doses
2017	3	Mar	GP	3	1-4yrs	Male	Neg	EQ	Yes	Yes	Blank
2017	3	Mar	GP	3	1-4yrs	Male	Neg	Neg	Yes	Yes	Yes, 2/more doses
2017	3	Mar	GP	3	1-4yrs	Male	Neg	Neg	Yes	Yes	Yes, 2/more doses
2017	3	Mar	GP	3	1-4yrs	Male	Neg	Neg	No	Blank	Blank
2017	3	Mar	GP	3	1-4yrs	Male	Neg	Neg	Yes	Yes	Yes, 2/more doses
2017	3	Mar	GP	3	1-4yrs	Male	Neg	Neg	Yes	Blank	Yes, 2/more doses
2017	3	Mar	GP	3	1-4yrs	Male	Neg	Neg	No	Blank	Blank
2017	3	Mar	GP	3	1-4yrs	Male	Neg	Neg	Yes	Yes	Yes, 2/more doses
2017	3	Mar	GP	3	1-4yrs	Male	Neg	Neg	No	Blank	Blank
2017	3	Mar	GP	3	1-4yrs	Male	Neg	Neg	No	Blank	Blank
2017	3	Mar	GP	3	1-4yrs	Male	Neg	Neg	No	Blank	Blank
2017	3	Mar	GP	3	1-4yrs	Male	Neg	Neg	No	Yes	Blank
2017	3	Mar	GP	3	1-4yrs	Male	Neg	Neg	Yes	Yes	Yes, 2/more doses
2017	3	Mar	GP	3	1-4yrs	Male	Neg	Neg	No	Yes	Blank
2017	3	Mar	GP	3	1-4yrs	Male	Neg	Neg	Yes	Yes	Yes, 2/more doses
2017	3	Mar	GP	3	1-4yrs	Male	Neg	Neg	No	Blank	Blank
2017	3	Mar	GP	3	1-4yrs	Male	Neg	Neg	No	Yes	Blank
2017	3	Mar	GP	3	1-4yrs	Male	Neg	Neg	No	Yes	Blank
2017	3	Mar	GP	3	1-4yrs	Male	Neg	Neg	No	Yes	Blank
2017	3	Mar	GP	3	1-4yrs	Male	Neg	Neg	No	Blank	Blank
2017	3	Mar	GP	3	1-4yrs	Male	Neg	Neg	No	Yes	Blank
2017	3	Mar	GP	3	1-4yrs	Male	Neg	Neg	Yes	Blank	Yes, 2/more doses
2017	3	Mar	GP	3	1-4yrs	Male	Neg	Pos	No	Blank	Blank
2017	3	Mar	GP	3	1-4yrs	Male	Neg	Pos	No	Yes	Blank
2017	3	Mar	GP	3	1-4yrs	Male	Neg	Pos	No	Yes	Blank
2017	3	Mar	GP	3	1-4yrs	Male	EQ	Pos	Yes	Yes	Yes, 2/more doses
2017	3	Mar	GP	3	1-4yrs	Unk	Neg	Neg	Yes	Yes	Blank
2017	3	Mar	GP	4	5-9yrs	Female	Pos	EQ	Yes	Blank	Unk
2017	3	Mar	GP	4	5-9yrs	Female	Neg	EQ	Yes	Yes	Yes, 2/more doses
2017	3	Mar	GP	4	5-9yrs	Female	Neg	Neg	No	Yes	Blank
2017	3	Mar	GP	4	5-9yrs	Female	Pos	Neg	Yes	Yes	Unk
2017	3	Mar	GP	4	5-9yrs	Female	Neg	Neg	Yes	Yes	Yes, 2/more doses
2017	3	Mar	GP	4	5-9yrs	Female	Neg	Neg	No	Blank	Blank
2017	3	Mar	GP	4	5-9yrs	Female	Pos	Neg	Yes	Yes	Unk
2017	3	Mar	GP	4	5-9yrs	Female	Neg	Neg	No	Yes	Blank
2017	3	Mar	GP	4	5-9yrs	Female	Neg	Neg	Yes	Yes	Blank
2017	3	Mar	GP	4	5-9yrs	Female	Neg	Neg	No	Yes	Blank
2017	3	Mar	GP	4	5-9yrs	Female	Neg	Neg	No	Yes	Blank
2017	3	Mar	GP	4	5-9yrs	Female	Neg	Neg	No	Yes	Blank
2017	3	Mar	GP	4	5-9yrs	Female	Neg	Pos	Yes	Yes	Blank
2017	3	Mar	GP	4	5-9yrs	Female	Neg	Pos	No	Yes	Blank
2017	3	Mar	GP	4	5-9yrs	Male	Neg	EQ	Yes	Yes	Blank
2017	3	Mar	GP	4	5-9yrs	Male	Neg	EQ	Yes	Yes	Yes, 2/more doses
2017	3	Mar	GP	4	5-9yrs	Male	Neg	Neg	No	Yes	Blank
2017	3	Mar	GP	4	5-9yrs	Male	Neg	Neg	No	Blank	Blank
2017	3	Mar	GP	4	5-9yrs	Male	Pos	Neg	Yes	Yes	No
2017	3	Mar	GP	4	5-9yrs	Male	Neg	Neg	No	Blank	Blank
2017	3	Mar	GP	4	5-9yrs	Male	Neg	Neg	No	Blank	Blank
2017	3	Mar	GP	4	5-9yrs	Male	Neg	Neg	Yes	Yes	Yes, 2/more doses
2017	3	Mar	GP	4	5-9yrs	Male	Neg	Neg	Yes	Yes	Yes, 2/more doses
2017	3	Mar	GP	4	5-9yrs	Male	Neg	Neg	Yes	Yes	Yes, 1 dose
2017	3	Mar	GP	4	5-9yrs	Male	Neg	Neg	No	Blank	Blank
2017	3	Mar	GP	4	5-9yrs	Male	Neg	Neg	No	Yes	Blank
2017	3	Mar	GP	4	5-9yrs	Male	Neg	Neg	No	Yes	Blank
2017	3	Mar	GP	4	5-9yrs	Male	Neg	Neg	Yes	Yes	Yes, 2/more doses
2017	3	Mar	GP	4	5-9yrs	Male	Pos	Neg	No	Blank	Unk
2017	3	Mar	GP	4	5-9yrs	Male	Neg	Neg	No	Yes	Blank
2017	3	Mar	GP	4	5-9yrs	Male	Neg	Neg	No	Blank	Blank
2017	3	Mar	GP	4	5-9yrs	Male	Neg	Pos	No	Blank	Blank
2017	3	Mar	GP	4	5-9yrs	Male	Neg	Pos	No	Yes	Blank
2017	3	Mar	GP	4	5-9yrs	Male	Neg	Pos	No	Yes	Blank
2017	3	Mar	GP	4	5-9yrs	Male	Neg	Pos	Yes	Blank	Blank
2017	3	Mar	GP	4	5-9yrs	Male	Neg	Pos	No	Yes	Blank
2017	3	Mar	GP	5	10-14yrs	Female	Pos	Neg	No	Blank	Blank
2017	3	Mar	GP	5	10-14yrs	Female	Neg	Neg	Yes	Blank	Blank
2017	3	Mar	GP	5	10-14yrs	Female	Neg	Neg	No	Blank	Blank
2017	3	Mar	GP	5	10-14yrs	Female	Neg	Pos	No	Blank	Blank
2017	3	Mar	GP	5	10-14yrs	Male	Neg	Neg	No	Blank	Blank
2017	3	Mar	GP	5	10-14yrs	Male	Pos	Neg	Yes	Blank	No
2017	3	Mar	GP	5	10-14yrs	Male	Pos	Neg	Yes	Blank	No
2017	3	Mar	GP	5	10-14yrs	Male	Neg	Neg	Yes	Yes	Blank
2017	3	Mar	GP	5	10-14yrs	Male	Neg	Neg	No	Blank	Blank
2017	3	Mar	GP	5	10-14yrs	Male	Neg	Neg	Yes	Yes	Blank
2017	3	Mar	GP	5	10-14yrs	Male	Neg	Neg	Yes	Yes	Yes, 1 dose
2017	3	Mar	GP	5	10-14yrs	Male	Neg	Pos	No	Blank	Blank
2017	3	Mar	GP	6	15-19yrs	Female	Neg	Neg	No	Yes	Blank
2017	3	Mar	GP	6	15-19yrs	Male	Neg	Neg	No	Blank	Blank
2017	3	Mar	GP	7	20-44yrs	Female	Neg	Neg	No	Yes	Yes, dose not reported
2017	3	Mar	GP	7	20-44yrs	Female	Neg	Neg	No	Yes	Blank
2017	3	Mar	GP	7	20-44yrs	Female	Neg	Neg	No	Blank	Blank
2017	3	Mar	GP	7	20-44yrs	Female	EQ	Neg	No	Blank	Blank
2017	3	Mar	GP	7	20-44yrs	Female	Neg	Neg	No	Blank	Blank
2017	3	Mar	GP	7	20-44yrs	Female	Neg	Neg	No	Yes	Blank
2017	3	Mar	GP	7	20-44yrs	Female	Neg	Neg	No	Blank	Blank
2017	3	Mar	GP	7	20-44yrs	Female	Neg	Pos	No	Yes	Blank
2017	3	Mar	GP	7	20-44yrs	Male	Neg	Neg	No	Yes	Blank
2017	3	Mar	GP	7	20-44yrs	Male	Neg	Neg	No	Blank	Blank
2017	3	Mar	GP	7	20-44yrs	Male	Neg	Neg	No	Yes	Blank
2017	3	Mar	GP	7	20-44yrs	Unk	Neg	Neg	No	Blank	Blank
2017	3	Mar	GP	8	>45yrs	Male	Neg	Neg	No	Blank	Blank
2017	3	Mar	GP	9	Unk	Female	Neg	Neg	No	Blank	Blank
2017	3	Mar	GP	9	Unk	Male	Neg	Neg	No	Blank	Blank
2017	3	Mar	GP	9	Unk	Male	Neg	Neg	No	Blank	Blank
2017	3	Mar	GP	9	Unk	Male	Neg	Neg	Yes	Yes	Blank
2017	3	Mar	GP	9	Unk	Male	Neg	Neg	No	Blank	Blank
2017	3	Mar	KZP	1	<6m	Female	Neg	Neg	Yes	Blank	Blank
2017	3	Mar	KZP	1	<6m	Female	Neg	Neg	Yes	Yes	Yes, 2/more doses
2017	3	Mar	KZP	1	<6m	Male	Neg	Neg	Yes	Yes	Blank
2017	3	Mar	KZP	2	6-12m	Female	Neg	Neg	Yes	Yes	Blank
2017	3	Mar	KZP	2	6-12m	Male	Neg	Neg	No	Blank	Blank
2017	3	Mar	KZP	2	6-12m	Male	Neg	Neg	No	Yes	Blank
2017	3	Mar	KZP	2	6-12m	Male	Neg	Pos	Yes	Yes	Yes, 2/more doses
2017	3	Mar	KZP	3	1-4yrs	Female	Neg	Neg	Yes	Yes	Yes, 1 dose
2017	3	Mar	KZP	3	1-4yrs	Female	Neg	Neg	Yes	Yes	Yes, 2/more doses
2017	3	Mar	KZP	3	1-4yrs	Female	Neg	Neg	Yes	Yes	Yes, 2/more doses
2017	3	Mar	KZP	3	1-4yrs	Female	Neg	Neg	No	Blank	Blank
2017	3	Mar	KZP	3	1-4yrs	Female	Neg	Neg	Yes	Blank	Yes, 1 dose
2017	3	Mar	KZP	3	1-4yrs	Female	Neg	Neg	Yes	Blank	Blank
2017	3	Mar	KZP	3	1-4yrs	Female	Neg	Neg	Yes	Yes	Yes, 2/more doses
2017	3	Mar	KZP	3	1-4yrs	Female	Neg	Neg	Yes	Yes	Yes, 2/more doses
2017	3	Mar	KZP	3	1-4yrs	Female	Neg	Pos	Yes	Yes	Yes, 2/more doses
2017	3	Mar	KZP	3	1-4yrs	Female	Neg	Pos	Yes	Yes	Yes, 2/more doses
2017	3	Mar	KZP	3	1-4yrs	Male	Neg	Neg	Yes	Yes	Yes, 2/more doses
2017	3	Mar	KZP	3	1-4yrs	Male	Neg	Neg	Yes	Yes	Yes, 1 dose
2017	3	Mar	KZP	3	1-4yrs	Male	Neg	Neg	Yes	Yes	Yes, 2/more doses
2017	3	Mar	KZP	3	1-4yrs	Male	Neg	Neg	Yes	Yes	Yes, 2/more doses
2017	3	Mar	KZP	3	1-4yrs	Male	Neg	Neg	Yes	Yes	Yes, 2/more doses
2017	3	Mar	KZP	3	1-4yrs	Male	Neg	Neg	Yes	Yes	Yes, 2/more doses
2017	3	Mar	KZP	3	1-4yrs	Male	Neg	Pos	Yes	Yes	Yes, 2/more doses
2017	3	Mar	KZP	3	1-4yrs	Unk	Neg	Neg	Yes	Yes	Blank
2017	3	Mar	KZP	4	5-9yrs	Female	Neg	Neg	Yes	Yes	Yes, 2/more doses
2017	3	Mar	KZP	4	5-9yrs	Female	Neg	Neg	Yes	Yes	Yes, 2/more doses
2017	3	Mar	KZP	4	5-9yrs	Female	Neg	Neg	Yes	Yes	Yes, 2/more doses
2017	3	Mar	KZP	4	5-9yrs	Female	Neg	Pos	Yes	Yes	Yes, 2/more doses
2017	3	Mar	KZP	4	5-9yrs	Female	Neg	Pos	Yes	Yes	Yes, 2/more doses
2017	3	Mar	KZP	4	5-9yrs	Female	Neg	Pos	Yes	Yes	Yes, 2/more doses
2017	3	Mar	KZP	4	5-9yrs	Female	Neg	Pos	Yes	Yes	Yes, 2/more doses
2017	3	Mar	KZP	4	5-9yrs	Male	Neg	Neg	Yes	Yes	Blank
2017	3	Mar	KZP	4	5-9yrs	Male	Neg	Neg	Yes	Yes	Yes, 1 dose
2017	3	Mar	KZP	4	5-9yrs	Male	Neg	Neg	Yes	Yes	Yes, 2/more doses
2017	3	Mar	KZP	4	5-9yrs	Male	Neg	Neg	Yes	Yes	Yes, 2/more doses
2017	3	Mar	KZP	4	5-9yrs	Male	Neg	Neg	Yes	Yes	Yes, 2/more doses
2017	3	Mar	KZP	4	5-9yrs	Male	Neg	Neg	Yes	Yes	Yes, 2/more doses
2017	3	Mar	KZP	4	5-9yrs	Male	Neg	Neg	Yes	Yes	Yes, 2/more doses
2017	3	Mar	KZP	4	5-9yrs	Male	Neg	Pos	Yes	Yes	Yes, 2/more doses
2017	3	Mar	KZP	4	5-9yrs	Male	Neg	Pos	Yes	Yes	Blank
2017	3	Mar	KZP	4	5-9yrs	Male	Neg	Pos	Yes	Yes	Yes, 2/more doses
2017	3	Mar	KZP	4	5-9yrs	Male	Neg	Pos	Yes	Yes	Yes, 2/more doses
2017	3	Mar	KZP	4	5-9yrs	Male	Neg	Pos	Yes	Yes	Yes, 2/more doses
2017	3	Mar	KZP	4	5-9yrs	Male	Neg	Pos	Yes	Yes	Blank
2017	3	Mar	KZP	5	10-14yrs	Female	Neg	Neg	Yes	Yes	Blank
2017	3	Mar	LP	3	1-4yrs	Female	Neg	EQ	Yes	Yes	Yes, 2/more doses
2017	3	Mar	LP	3	1-4yrs	Female	Neg	EQ	Yes	Yes	Yes, 2/more doses
2017	3	Mar	LP	3	1-4yrs	Female	Neg	Neg	No	Blank	Blank
2017	3	Mar	LP	3	1-4yrs	Female	Neg	Neg	No	Blank	Blank
2017	3	Mar	LP	3	1-4yrs	Female	Neg	Neg	No	Blank	Blank
2017	3	Mar	LP	3	1-4yrs	Female	Neg	Neg	No	Blank	Blank
2017	3	Mar	LP	3	1-4yrs	Female	Neg	Neg	No	Blank	Blank
2017	3	Mar	LP	3	1-4yrs	Female	Neg	Neg	No	Blank	Blank
2017	3	Mar	LP	3	1-4yrs	Female	Neg	Pos	Yes	Yes	Blank
2017	3	Mar	LP	3	1-4yrs	Female	Neg	Pos	Yes	Yes	Yes, 2/more doses
2017	3	Mar	LP	3	1-4yrs	Male	Neg	EQ	Yes	Blank	Blank
2017	3	Mar	LP	3	1-4yrs	Male	Neg	EQ	Yes	Blank	Yes, 2/more doses
2017	3	Mar	LP	3	1-4yrs	Male	Neg	Neg	No	Blank	Blank
2017	3	Mar	LP	3	1-4yrs	Male	Neg	Neg	Yes	Yes	Yes, 2/more doses
2017	3	Mar	LP	3	1-4yrs	Male	Neg	Neg	No	Blank	Blank
2017	3	Mar	LP	3	1-4yrs	Male	Neg	Neg	Yes	Yes	Yes, 2/more doses
2017	3	Mar	LP	3	1-4yrs	Male	Neg	Neg	No	Blank	Blank
2017	3	Mar	LP	3	1-4yrs	Male	Neg	Neg	No	Blank	Blank
2017	3	Mar	LP	3	1-4yrs	Male	Neg	Neg	No	Blank	Blank
2017	3	Mar	LP	3	1-4yrs	Male	Neg	Neg	Yes	Yes	Yes, 2/more doses
2017	3	Mar	LP	3	1-4yrs	Male	Neg	Neg	No	Blank	Blank
2017	3	Mar	LP	3	1-4yrs	Male	Neg	Neg	No	Blank	Blank
2017	3	Mar	LP	3	1-4yrs	Male	Neg	Neg	No	Blank	Blank
2017	3	Mar	LP	3	1-4yrs	Male	Neg	Pos	Yes	Yes	Yes, 2/more doses
2017	3	Mar	LP	3	1-4yrs	Male	Neg	Pos	No	Blank	Blank
2017	3	Mar	LP	4	5-9yrs	Female	Neg	EQ	No	Blank	Blank
2017	3	Mar	LP	4	5-9yrs	Female	Neg	Neg	Yes	Blank	Yes, 2/more doses
2017	3	Mar	LP	4	5-9yrs	Female	Neg	Pos	Yes	Yes	Blank
2017	3	Mar	LP	4	5-9yrs	Male	Neg	Neg	No	Blank	Blank
2017	3	Mar	LP	4	5-9yrs	Male	Neg	Neg	Yes	Yes	Yes, 2/more doses
2017	3	Mar	LP	4	5-9yrs	Male	Neg	Neg	No	Blank	Blank
2017	3	Mar	LP	4	5-9yrs	Male	Neg	Neg	No	Blank	Blank
2017	3	Mar	LP	4	5-9yrs	Male	Neg	Neg	Yes	Yes	Yes, 2/more doses
2017	3	Mar	LP	4	5-9yrs	Male	Neg	Neg	Yes	Blank	Blank
2017	3	Mar	LP	4	5-9yrs	Male	Neg	Neg	No	Blank	Blank
2017	3	Mar	LP	4	5-9yrs	Male	Neg	Neg	No	Blank	Blank
2017	3	Mar	LP	5	10-14yrs	Female	Neg	Neg	No	Blank	Blank
2017	3	Mar	LP	5	10-14yrs	Female	Neg	Neg	Yes	Blank	Yes, 2/more doses
2017	3	Mar	LP	5	10-14yrs	Female	Neg	Neg	No	Blank	Blank
2017	3	Mar	LP	5	10-14yrs	Male	Neg	Neg	Yes	Blank	Yes, 2/more doses
2017	3	Mar	LP	5	10-14yrs	Male	Neg	Neg	Yes	Yes	Blank
2017	3	Mar	LP	7	20-44yrs	Female	Neg	Neg	No	Blank	Blank
2017	3	Mar	MP	1	<6m	Male	Neg	Neg	No	Yes	Blank
2017	3	Mar	MP	3	1-4yrs	Female	Neg	EQ	No	Yes	Blank
2017	3	Mar	MP	3	1-4yrs	Female	Neg	Neg	No	Yes	Blank
2017	3	Mar	MP	3	1-4yrs	Female	Neg	Neg	Yes	Yes	Blank
2017	3	Mar	MP	3	1-4yrs	Female	Neg	Neg	No	Yes	Blank
2017	3	Mar	MP	3	1-4yrs	Female	Neg	Neg	No	Yes	Blank
2017	3	Mar	MP	3	1-4yrs	Female	Neg	Neg	No	Yes	Blank
2017	3	Mar	MP	3	1-4yrs	Female	Neg	Neg	No	Yes	Blank
2017	3	Mar	MP	3	1-4yrs	Female	Pos	Neg	No	Yes	Yes, dose not reported
2017	3	Mar	MP	3	1-4yrs	Male	Neg	Neg	No	Yes	Blank
2017	3	Mar	MP	3	1-4yrs	Male	Neg	Neg	No	Yes	Blank
2017	3	Mar	MP	3	1-4yrs	Male	Neg	Neg	Yes	Yes	Yes, 2/more doses
2017	3	Mar	MP	3	1-4yrs	Male	Neg	Neg	No	Yes	Blank
2017	3	Mar	MP	3	1-4yrs	Male	Neg	Neg	No	Yes	Blank
2017	3	Mar	MP	3	1-4yrs	Male	Neg	Neg	No	Yes	Blank
2017	3	Mar	MP	3	1-4yrs	Male	Neg	Neg	No	Yes	Blank
2017	3	Mar	MP	3	1-4yrs	Male	Neg	Neg	Yes	Yes	Yes, 2/more doses
2017	3	Mar	MP	3	1-4yrs	Male	Neg	Neg	Yes	Yes	Yes, 1 dose
2017	3	Mar	MP	3	1-4yrs	Male	Neg	Neg	No	Yes	Blank
2017	3	Mar	MP	3	1-4yrs	Male	Neg	Pos	Yes	Yes	Yes, 2/more doses
2017	3	Mar	MP	3	1-4yrs	Male	Neg	Pos	No	Yes	Blank
2017	3	Mar	MP	4	5-9yrs	Female	Neg	Neg	No	Blank	Blank
2017	3	Mar	MP	4	5-9yrs	Female	Neg	Neg	No	Yes	Blank
2017	3	Mar	MP	4	5-9yrs	Female	Neg	Neg	No	Yes	Blank
2017	3	Mar	MP	4	5-9yrs	Female	Neg	Neg	No	Yes	Blank
2017	3	Mar	MP	4	5-9yrs	Female	Neg	Neg	Yes	Yes	Yes, 2/more doses
2017	3	Mar	MP	4	5-9yrs	Female	Neg	Pos	No	Yes	Blank
2017	3	Mar	MP	4	5-9yrs	Male	Neg	Neg	No	Yes	Blank
2017	3	Mar	MP	4	5-9yrs	Male	Neg	Neg	No	Yes	Blank
2017	3	Mar	MP	4	5-9yrs	Male	Neg	Neg	Yes	Yes	Blank
2017	3	Mar	MP	4	5-9yrs	Male	Neg	Neg	Yes	Yes	Yes, 2/more doses
2017	3	Mar	MP	4	5-9yrs	Male	Neg	Neg	Yes	Yes	Yes, 2/more doses
2017	3	Mar	MP	4	5-9yrs	Male	Neg	Pos	Yes	Yes	Yes, 2/more doses
2017	3	Mar	MP	5	10-14yrs	Female	Neg	Neg	No	Yes	Blank
2017	3	Mar	MP	5	10-14yrs	Male	Neg	Neg	Yes	Yes	Blank
2017	3	Mar	MP	5	10-14yrs	Male	Neg	Neg	No	Yes	Blank
2017	3	Mar	MP	9	Unk	Male	Neg	Neg	No	Yes	Blank
2017	3	Mar	NCP	3	1-4yrs	Female	Neg	EQ	No	Blank	Blank
2017	3	Mar	NCP	3	1-4yrs	Female	Neg	Neg	No	Blank	Blank
2017	3	Mar	NCP	3	1-4yrs	Female	Neg	Pos	Yes	Blank	Yes, 2/more doses
2017	3	Mar	NCP	3	1-4yrs	Male	Neg	EQ	No	Blank	Blank
2017	3	Mar	NCP	3	1-4yrs	Male	Neg	Neg	Yes	Blank	Yes, 2/more doses
2017	3	Mar	NCP	3	1-4yrs	Male	Neg	Neg	Yes	Blank	Yes, 2/more doses
2017	3	Mar	NCP	4	5-9yrs	Female	Neg	Neg	No	Blank	Blank
2017	3	Mar	NCP	4	5-9yrs	Female	Neg	Neg	Yes	Blank	Blank
2017	3	Mar	NCP	4	5-9yrs	Male	Neg	EQ	Yes	Blank	Yes, 2/more doses
2017	3	Mar	NCP	4	5-9yrs	Male	Neg	Neg	Yes	Blank	Blank
2017	3	Mar	NCP	4	5-9yrs	Male	Neg	Neg	Yes	Blank	Yes, 2/more doses
2017	3	Mar	NCP	4	5-9yrs	Male	Neg	Pos	Yes	Blank	Unk
2017	3	Mar	NCP	4	5-9yrs	Male	Neg	Pos	Yes	Blank	Blank
2017	3	Mar	NCP	4	5-9yrs	Male	Neg	Pos	Yes	Blank	Yes, 2/more doses
2017	3	Mar	NCP	5	10-14yrs	Female	Neg	Neg	No	Blank	Blank
2017	3	Mar	NCP	5	10-14yrs	Female	Neg	Neg	No	Blank	Blank
2017	3	Mar	NCP	5	10-14yrs	Female	Neg	Neg	Yes	Blank	Yes, 1 dose
2017	3	Mar	NCP	5	10-14yrs	Male	Neg	Neg	No	Blank	Blank
2017	3	Mar	NCP	5	10-14yrs	Male	Neg	Neg	No	Blank	Blank
2017	3	Mar	NCP	6	15-19yrs	Female	Neg	Pos	No	Blank	Blank
2017	3	Mar	NCP	7	20-44yrs	Male	Neg	Neg	No	Blank	Blank
2017	3	Mar	NCP	9	Unk	Male	Neg	Neg	No	Blank	Blank
2017	3	Mar	NWP	1	<6m	Male	Neg	Neg	No	Yes	Blank
2017	3	Mar	NWP	3	1-4yrs	Female	Neg	EQ	No	Blank	Blank
2017	3	Mar	NWP	3	1-4yrs	Female	Neg	EQ	No	Yes	Blank
2017	3	Mar	NWP	3	1-4yrs	Female	Neg	Pos	No	Yes	Blank
2017	3	Mar	NWP	3	1-4yrs	Female	Neg	Pos	Yes	Yes	Yes, 2/more doses
2017	3	Mar	NWP	3	1-4yrs	Female	Neg	Pos	No	Yes	Blank
2017	3	Mar	NWP	3	1-4yrs	Male	Neg	Neg	No	Yes	Blank
2017	3	Mar	NWP	3	1-4yrs	Male	Neg	Neg	No	Yes	Blank
2017	3	Mar	NWP	3	1-4yrs	Male	Neg	Neg	No	Yes	Blank
2017	3	Mar	NWP	3	1-4yrs	Male	EQ	Pos	No	Yes	Blank
2017	3	Mar	NWP	3	1-4yrs	Male	Neg	Pos	No	Yes	Blank
2017	3	Mar	NWP	3	1-4yrs	Male	Neg	Pos	No	Yes	Blank
2017	3	Mar	NWP	3	1-4yrs	Unk	Neg	Pos	No	Yes	Blank
2017	3	Mar	NWP	4	5-9yrs	Female	Pos	Neg	Yes	Yes	Unk
2017	3	Mar	NWP	4	5-9yrs	Female	Neg	Neg	No	Yes	Blank
2017	3	Mar	NWP	4	5-9yrs	Female	Neg	Neg	No	Yes	Blank
2017	3	Mar	NWP	4	5-9yrs	Female	Neg	Neg	No	Yes	Blank
2017	3	Mar	NWP	4	5-9yrs	Male	Neg	Neg	No	Blank	Blank
2017	3	Mar	NWP	4	5-9yrs	Male	Neg	Neg	No	Yes	Blank
2017	3	Mar	NWP	4	5-9yrs	Male	Neg	Neg	Yes	Yes	Yes, 1 dose
2017	3	Mar	NWP	4	5-9yrs	Male	Neg	Neg	Yes	Yes	Yes, 2/more doses
2017	3	Mar	NWP	4	5-9yrs	Male	Neg	Neg	Yes	Yes	Yes, 2/more doses
2017	3	Mar	NWP	4	5-9yrs	Male	Neg	Pos	Yes	Yes	Yes, 2/more doses
2017	3	Mar	NWP	5	10-14yrs	Male	Neg	Neg	Yes	Yes	Blank
2017	3	Mar	WCP	1	<6m	Female	Neg	Neg	Yes	Blank	Blank
2017	3	Mar	WCP	1	<6m	Female	Neg	Neg	Yes	Yes	Blank
2017	3	Mar	WCP	1	<6m	Female	Neg	Neg	Yes	Yes	Blank
2017	3	Mar	WCP	1	<6m	Male	Neg	Neg	No	Blank	Blank
2017	3	Mar	WCP	1	<6m	Male	Neg	Neg	No	Blank	Blank
2017	3	Mar	WCP	1	<6m	Male	Neg	Neg	Yes	Yes	Blank
2017	3	Mar	WCP	1	<6m	Male	Neg	Neg	Yes	Yes	Yes, 1 dose
2017	3	Mar	WCP	2	6-12m	Female	Neg	Neg	Yes	Yes	Yes, 1 dose
2017	3	Mar	WCP	2	6-12m	Female	Neg	Neg	Yes	Yes	Yes, 1 dose
2017	3	Mar	WCP	2	6-12m	Female	Neg	Neg	Yes	Yes	Blank
2017	3	Mar	WCP	2	6-12m	Female	Pos	Neg	Yes	Yes	Yes, dose not reported
2017	3	Mar	WCP	2	6-12m	Female	Neg	Neg	Yes	Yes	Yes, 1 dose
2017	3	Mar	WCP	2	6-12m	Female	Neg	Neg	Yes	Yes	Yes, 1 dose
2017	3	Mar	WCP	2	6-12m	Female	Neg	Pos	No	Blank	Blank
2017	3	Mar	WCP	2	6-12m	Female	Neg	Pos	Yes	Yes	Yes, 2/more doses
2017	3	Mar	WCP	2	6-12m	Male	Neg	Neg	No	Blank	Blank
2017	3	Mar	WCP	2	6-12m	Male	Neg	Neg	Yes	Yes	Yes, 1 dose
2017	3	Mar	WCP	2	6-12m	Male	Neg	Neg	No	Blank	Blank
2017	3	Mar	WCP	2	6-12m	Male	Neg	Neg	No	Blank	Blank
2017	3	Mar	WCP	2	6-12m	Male	Neg	Neg	Yes	Yes	Yes, 1 dose
2017	3	Mar	WCP	2	6-12m	Male	Neg	Neg	No	Blank	Blank
2017	3	Mar	WCP	2	6-12m	Male	Neg	Neg	Yes	Yes	Yes, 2/more doses
2017	3	Mar	WCP	2	6-12m	Unk	Neg	Neg	No	Blank	Blank
2017	3	Mar	WCP	2	6-12m	Unk	Neg	Pos	Yes	Yes	Blank
2017	3	Mar	WCP	3	1-4yrs	Female	Neg	EQ	Yes	Yes	Yes, 2/more doses
2017	3	Mar	WCP	3	1-4yrs	Female	Neg	Neg	No	Blank	Blank
2017	3	Mar	WCP	3	1-4yrs	Female	Neg	Neg	No	Blank	Blank
2017	3	Mar	WCP	3	1-4yrs	Female	Neg	Neg	Yes	Yes	Yes, 2/more doses
2017	3	Mar	WCP	3	1-4yrs	Female	Neg	Neg	Yes	Yes	Yes, 2/more doses
2017	3	Mar	WCP	3	1-4yrs	Female	Neg	Neg	Yes	Yes	Yes, 1 dose
2017	3	Mar	WCP	3	1-4yrs	Female	Neg	Neg	Yes	Yes	Yes, 2/more doses
2017	3	Mar	WCP	3	1-4yrs	Female	Neg	Neg	No	Blank	Blank
2017	3	Mar	WCP	3	1-4yrs	Female	Neg	Neg	Yes	Yes	Yes, 2/more doses
2017	3	Mar	WCP	3	1-4yrs	Female	Neg	Neg	Yes	Blank	Blank
2017	3	Mar	WCP	3	1-4yrs	Female	Neg	Neg	Yes	Yes	Yes, 2/more doses
2017	3	Mar	WCP	3	1-4yrs	Female	Neg	Neg	Yes	Yes	Yes, 2/more doses
2017	3	Mar	WCP	3	1-4yrs	Female	Neg	Neg	No	Blank	Blank
2017	3	Mar	WCP	3	1-4yrs	Female	Neg	Neg	Yes	Yes	Yes, 1 dose
2017	3	Mar	WCP	3	1-4yrs	Female	Neg	Neg	Yes	Yes	Yes, 1 dose
2017	3	Mar	WCP	3	1-4yrs	Female	Neg	Neg	Yes	Yes	Blank
2017	3	Mar	WCP	3	1-4yrs	Female	Neg	Neg	Yes	Yes	Yes, 2/more doses
2017	3	Mar	WCP	3	1-4yrs	Female	Neg	Neg	Yes	Blank	Yes, 2/more doses
2017	3	Mar	WCP	3	1-4yrs	Female	Neg	Neg	Yes	Yes	Yes, 2/more doses
2017	3	Mar	WCP	3	1-4yrs	Female	Neg	Neg	Yes	Yes	Yes, 1 dose
2017	3	Mar	WCP	3	1-4yrs	Female	Neg	Neg	Yes	Blank	Yes, 2/more doses
2017	3	Mar	WCP	3	1-4yrs	Female	Neg	Pos	Yes	Yes	Yes, 2/more doses
2017	3	Mar	WCP	3	1-4yrs	Female	Neg	Pos	No	Blank	Blank
2017	3	Mar	WCP	3	1-4yrs	Female	Neg	Pos	No	Blank	Blank
2017	3	Mar	WCP	3	1-4yrs	Female	Neg	Pos	Yes	Yes	Yes, 2/more doses
2017	3	Mar	WCP	3	1-4yrs	Female	Neg	Pos	Yes	Yes	Yes, 2/more doses
2017	3	Mar	WCP	3	1-4yrs	Female	Neg	Pos	Yes	Yes	Yes, 2/more doses
2017	3	Mar	WCP	3	1-4yrs	Female	Neg	Pos	Yes	Yes	Yes, 2/more doses
2017	3	Mar	WCP	3	1-4yrs	Female	Neg	Pos	Yes	Yes	Yes, 2/more doses
2017	3	Mar	WCP	3	1-4yrs	Female	Neg	Pos	Yes	Yes	Yes, 2/more doses
2017	3	Mar	WCP	3	1-4yrs	Female	Neg	Pos	No	Blank	Blank
2017	3	Mar	WCP	3	1-4yrs	Male	Neg	EQ	No	Blank	Blank
2017	3	Mar	WCP	3	1-4yrs	Male	Neg	EQ	Yes	Yes	Yes, 2/more doses
2017	3	Mar	WCP	3	1-4yrs	Male	Neg	EQ	Yes	Yes	Yes, 2/more doses
2017	3	Mar	WCP	3	1-4yrs	Male	Neg	Neg	Yes	Yes	Yes, 2/more doses
2017	3	Mar	WCP	3	1-4yrs	Male	Neg	Neg	Yes	Yes	Blank
2017	3	Mar	WCP	3	1-4yrs	Male	Neg	Neg	Yes	Yes	Yes, 2/more doses
2017	3	Mar	WCP	3	1-4yrs	Male	Neg	Neg	Yes	Yes	Blank
2017	3	Mar	WCP	3	1-4yrs	Male	Neg	Neg	Yes	Blank	Yes, 2/more doses
2017	3	Mar	WCP	3	1-4yrs	Male	Neg	Neg	Yes	Yes	Yes, 2/more doses
2017	3	Mar	WCP	3	1-4yrs	Male	Neg	Neg	Yes	Yes	Yes, 2/more doses
2017	3	Mar	WCP	3	1-4yrs	Male	Neg	Neg	Yes	Yes	Yes, 2/more doses
2017	3	Mar	WCP	3	1-4yrs	Male	Neg	Neg	Yes	Yes	Yes, 2/more doses
2017	3	Mar	WCP	3	1-4yrs	Male	Neg	Neg	Yes	Yes	Yes, 1 dose
2017	3	Mar	WCP	3	1-4yrs	Male	Neg	Neg	Yes	Yes	Yes, 2/more doses
2017	3	Mar	WCP	3	1-4yrs	Male	Neg	Neg	Yes	Yes	Yes, 2/more doses
2017	3	Mar	WCP	3	1-4yrs	Male	Neg	Neg	No	Blank	Blank
2017	3	Mar	WCP	3	1-4yrs	Male	Neg	Neg	No	Blank	Blank
2017	3	Mar	WCP	3	1-4yrs	Male	Neg	Neg	Yes	Yes	Yes, 2/more doses
2017	3	Mar	WCP	3	1-4yrs	Male	Neg	Neg	Yes	Yes	Yes, 2/more doses
2017	3	Mar	WCP	3	1-4yrs	Male	Neg	Neg	Yes	Yes	Yes, 2/more doses
2017	3	Mar	WCP	3	1-4yrs	Male	Neg	Neg	Yes	Yes	Yes, 2/more doses
2017	3	Mar	WCP	3	1-4yrs	Male	Neg	Neg	Yes	Yes	Yes, 1 dose
2017	3	Mar	WCP	3	1-4yrs	Male	Neg	Neg	No	Blank	Blank
2017	3	Mar	WCP	3	1-4yrs	Male	Neg	Neg	Yes	Yes	Yes, 1 dose
2017	3	Mar	WCP	3	1-4yrs	Male	Neg	Neg	Yes	Yes	Blank
2017	3	Mar	WCP	3	1-4yrs	Male	Neg	Neg	Yes	Blank	Yes, 1 dose
2017	3	Mar	WCP	3	1-4yrs	Male	Neg	Neg	Yes	Yes	Yes, 2/more doses
2017	3	Mar	WCP	3	1-4yrs	Male	Neg	Neg	Yes	Yes	Yes, 2/more doses
2017	3	Mar	WCP	3	1-4yrs	Male	Neg	Neg	No	Blank	Blank
2017	3	Mar	WCP	3	1-4yrs	Male	Neg	Neg	Yes	Yes	Yes, 2/more doses
2017	3	Mar	WCP	3	1-4yrs	Male	Neg	Pos	Yes	Yes	Yes, 2/more doses
2017	3	Mar	WCP	3	1-4yrs	Male	Neg	Pos	No	Blank	Blank
2017	3	Mar	WCP	3	1-4yrs	Male	Neg	Pos	Yes	Yes	Yes, 1 dose
2017	3	Mar	WCP	3	1-4yrs	Male	Neg	Pos	Yes	Yes	Yes, 2/more doses
2017	3	Mar	WCP	3	1-4yrs	Male	Neg	Pos	Yes	Yes	Yes, 2/more doses
2017	3	Mar	WCP	3	1-4yrs	Male	EQ	Pos	Yes	Yes	Yes, 2/more doses
2017	3	Mar	WCP	3	1-4yrs	Male	Neg	Pos	Yes	Yes	Yes, 2/more doses
2017	3	Mar	WCP	3	1-4yrs	Male	Neg	Pos	Yes	Yes	Yes, 1 dose
2017	3	Mar	WCP	3	1-4yrs	Male	Neg	Pos	Yes	Yes	Yes, 2/more doses
2017	3	Mar	WCP	3	1-4yrs	Male	Neg	Pos	Yes	Blank	Yes, 2/more doses
2017	3	Mar	WCP	4	5-9yrs	Female	Neg	Neg	No	Blank	Blank
2017	3	Mar	WCP	4	5-9yrs	Female	Neg	Neg	Yes	Yes	Yes, 1 dose
2017	3	Mar	WCP	4	5-9yrs	Female	Neg	Neg	No	Blank	Blank
2017	3	Mar	WCP	4	5-9yrs	Female	Neg	Neg	Yes	Yes	Blank
2017	3	Mar	WCP	4	5-9yrs	Female	Neg	Neg	No	Blank	Blank
2017	3	Mar	WCP	4	5-9yrs	Female	Neg	Neg	Yes	Yes	Blank
2017	3	Mar	WCP	4	5-9yrs	Female	Neg	Neg	Yes	Yes	Blank
2017	3	Mar	WCP	4	5-9yrs	Female	Neg	Neg	Yes	Yes	Blank
2017	3	Mar	WCP	4	5-9yrs	Female	Neg	Neg	Yes	Yes	Blank
2017	3	Mar	WCP	4	5-9yrs	Female	Neg	Neg	No	Blank	Blank
2017	3	Mar	WCP	4	5-9yrs	Female	Neg	Neg	Yes	Yes	Yes, 2/more doses
2017	3	Mar	WCP	4	5-9yrs	Female	Neg	Neg	Yes	Blank	Blank
2017	3	Mar	WCP	4	5-9yrs	Female	Neg	Neg	Yes	Yes	Yes, 2/more doses
2017	3	Mar	WCP	4	5-9yrs	Female	Neg	Pos	Yes	Yes	Yes, 2/more doses
2017	3	Mar	WCP	4	5-9yrs	Female	Neg	Pos	Yes	Yes	Yes, 2/more doses
2017	3	Mar	WCP	4	5-9yrs	Female	Neg	Pos	Yes	Yes	Blank
2017	3	Mar	WCP	4	5-9yrs	Female	Neg	Pos	Yes	Yes	Blank
2017	3	Mar	WCP	4	5-9yrs	Female	Neg	Pos	Yes	Yes	Yes, 2/more doses
2017	3	Mar	WCP	4	5-9yrs	Female	EQ	Pos	Yes	Yes	Yes, 2/more doses
2017	3	Mar	WCP	4	5-9yrs	Male	Neg	Neg	Yes	Yes	Yes, 2/more doses
2017	3	Mar	WCP	4	5-9yrs	Male	Neg	Neg	Yes	Yes	Yes, 2/more doses
2017	3	Mar	WCP	4	5-9yrs	Male	Neg	Neg	Yes	Yes	Yes, 2/more doses
2017	3	Mar	WCP	4	5-9yrs	Male	Neg	Neg	Yes	Yes	Blank
2017	3	Mar	WCP	4	5-9yrs	Male	Neg	Neg	Yes	Blank	Yes, 2/more doses
2017	3	Mar	WCP	4	5-9yrs	Male	Neg	Neg	Yes	Yes	Blank
2017	3	Mar	WCP	4	5-9yrs	Male	Neg	Neg	No	Blank	Blank
2017	3	Mar	WCP	4	5-9yrs	Male	Neg	Neg	Yes	Yes	Yes, 2/more doses
2017	3	Mar	WCP	4	5-9yrs	Male	Neg	Neg	Yes	Yes	Blank
2017	3	Mar	WCP	4	5-9yrs	Male	Neg	Neg	Yes	Yes	Yes, 2/more doses
2017	3	Mar	WCP	4	5-9yrs	Male	Neg	Neg	Yes	Yes	Blank
2017	3	Mar	WCP	4	5-9yrs	Male	Neg	Neg	Yes	Yes	Blank
2017	3	Mar	WCP	4	5-9yrs	Male	Neg	Pos	Yes	Yes	Yes, 2/more doses
2017	3	Mar	WCP	4	5-9yrs	Male	Neg	Pos	Yes	Yes	Yes, 2/more doses
2017	3	Mar	WCP	5	10-14yrs	Female	Neg	EQ	Yes	Yes	Blank
2017	3	Mar	WCP	5	10-14yrs	Female	Neg	EQ	Yes	Yes	Blank
2017	3	Mar	WCP	5	10-14yrs	Female	Neg	Neg	Yes	Yes	Blank
2017	3	Mar	WCP	5	10-14yrs	Male	Neg	Neg	Yes	Yes	Blank
2017	3	Mar	WCP	5	10-14yrs	Male	Neg	Neg	Yes	Yes	Blank
2017	3	Mar	WCP	5	10-14yrs	Male	Neg	Pos	Yes	Yes	Yes, 2/more doses
2017	3	Mar	WCP	6	15-19yrs	Female	Neg	Neg	Yes	Yes	Blank
2017	3	Mar	WCP	6	15-19yrs	Female	Neg	Neg	No	Blank	Blank
2017	3	Mar	WCP	7	20-44yrs	Female	Pos	Neg	Yes	Yes	Unk
2017	3	Mar	WCP	7	20-44yrs	Female	Pos	Neg	Yes	Yes	Unk
2017	3	Mar	WCP	7	20-44yrs	Female	Neg	Neg	No	Blank	Blank
2017	3	Mar	WCP	7	20-44yrs	Female	Neg	Neg	Yes	Yes	Blank
2017	3	Mar	WCP	7	20-44yrs	Female	Neg	Pos	No	Blank	Blank
2017	3	Mar	WCP	7	20-44yrs	Male	EQ	Neg	No	Yes	Unk
2017	3	Mar	WCP	7	20-44yrs	Male	Neg	Neg	Yes	Yes	Blank
2017	3	Mar	WCP	8	>45yrs	Male	Neg	Neg	Yes	Blank	Blank
2017	3	Mar	WCP	9	Unk	Unk	Null	Null	No	Blank	Blank
2017	4	Apr	ECP	1	<6m	Female	Neg	Neg	No	Blank	Blank
2017	4	Apr	ECP	1	<6m	Female	Neg	Pos	Yes	Blank	Unk
2017	4	Apr	ECP	2	6-12m	Female	Neg	Neg	Yes	Yes	Yes, 1 dose
2017	4	Apr	ECP	3	1-4yrs	Female	Neg	Neg	Yes	Yes	Yes, 2/more doses
2017	4	Apr	ECP	3	1-4yrs	Female	Neg	Pos	Yes	Yes	Yes, 2/more doses
2017	4	Apr	ECP	3	1-4yrs	Male	Neg	Neg	Yes	Yes	Yes, 2/more doses
2017	4	Apr	ECP	3	1-4yrs	Male	Neg	Neg	Yes	Blank	Yes, 2/more doses
2017	4	Apr	ECP	3	1-4yrs	Male	Neg	Neg	Yes	Blank	Blank
2017	4	Apr	ECP	3	1-4yrs	Male	Neg	Neg	Yes	Yes	Yes, 2/more doses
2017	4	Apr	ECP	3	1-4yrs	Male	Neg	Neg	Yes	Yes	Yes, 2/more doses
2017	4	Apr	ECP	3	1-4yrs	Male	Neg	Neg	Yes	Blank	Unk
2017	4	Apr	ECP	3	1-4yrs	Male	Neg	Pos	Yes	Yes	Yes, 2/more doses
2017	4	Apr	ECP	3	1-4yrs	Male	Neg	Pos	No	Blank	Blank
2017	4	Apr	ECP	4	5-9yrs	Female	Neg	Neg	Yes	Yes	Yes, 2/more doses
2017	4	Apr	ECP	4	5-9yrs	Female	Neg	Neg	Yes	Yes	Yes, 2/more doses
2017	4	Apr	ECP	4	5-9yrs	Female	Neg	Neg	Yes	Yes	Blank
2017	4	Apr	ECP	4	5-9yrs	Male	Neg	Neg	No	Blank	Blank
2017	4	Apr	ECP	4	5-9yrs	Male	Neg	Neg	Yes	Yes	Yes, 2/more doses
2017	4	Apr	ECP	4	5-9yrs	Male	Neg	Neg	Yes	Yes	Yes, 2/more doses
2017	4	Apr	ECP	4	5-9yrs	Male	Neg	Neg	No	Blank	Blank
2017	4	Apr	ECP	4	5-9yrs	Male	Neg	Neg	Yes	Blank	Yes, 2/more doses
2017	4	Apr	ECP	4	5-9yrs	Male	Neg	Pos	Yes	Blank	Blank
2017	4	Apr	ECP	4	5-9yrs	Male	Neg	Pos	No	Blank	Blank
2017	4	Apr	ECP	4	5-9yrs	Male	Neg	Pos	Yes	Yes	Blank
2017	4	Apr	ECP	4	5-9yrs	Male	Neg	Pos	Yes	Blank	Blank
2017	4	Apr	ECP	7	20-44yrs	Female	Neg	Neg	No	Blank	Blank
2017	4	Apr	ECP	7	20-44yrs	Female	Neg	Pos	Yes	Blank	Yes, 1 dose
2017	4	Apr	ECP	7	20-44yrs	Male	Neg	Pos	Yes	Yes	Blank
2017	4	Apr	ECP	8	>45yrs	Female	Pos	Neg	Yes	Blank	Unk
2017	4	Apr	ECP	9	Unk	Female	Neg	Neg	No	Blank	Blank
2017	4	Apr	FSP	3	1-4yrs	Male	Neg	Neg	No	Yes	Blank
2017	4	Apr	FSP	4	5-9yrs	Male	Neg	EQ	No	Yes	Blank
2017	4	Apr	GP	1	<6m	Female	Neg	Neg	No	Blank	Blank
2017	4	Apr	GP	1	<6m	Male	Neg	Neg	Yes	Yes	Yes, 2/more doses
2017	4	Apr	GP	2	6-12m	Female	Neg	Neg	No	Blank	Blank
2017	4	Apr	GP	2	6-12m	Female	Pos	Neg	Yes	Yes	Unk
2017	4	Apr	GP	2	6-12m	Male	EQ	Neg	No	Blank	Unk
2017	4	Apr	GP	2	6-12m	Male	Neg	Neg	No	Yes	Blank
2017	4	Apr	GP	2	6-12m	Male	Neg	Neg	No	Yes	Blank
2017	4	Apr	GP	2	6-12m	Male	Neg	Neg	Yes	Yes	Unk
2017	4	Apr	GP	2	6-12m	Male	Neg	Neg	No	Yes	Blank
2017	4	Apr	GP	2	6-12m	Male	Neg	Pos	Yes	Blank	Yes, 1 dose
2017	4	Apr	GP	2	6-12m	Unk	Neg	Neg	Yes	Yes	Yes, 2/more doses
2017	4	Apr	GP	3	1-4yrs	Female	Neg	EQ	No	Blank	Blank
2017	4	Apr	GP	3	1-4yrs	Female	Neg	EQ	No	Yes	Blank
2017	4	Apr	GP	3	1-4yrs	Female	Neg	Neg	No	Yes	Blank
2017	4	Apr	GP	3	1-4yrs	Female	Pos	Neg	No	Blank	Blank
2017	4	Apr	GP	3	1-4yrs	Female	Pos	Neg	Yes	Yes	Yes, dose not reported
2017	4	Apr	GP	3	1-4yrs	Female	Neg	Neg	No	Blank	Blank
2017	4	Apr	GP	3	1-4yrs	Female	Neg	Neg	No	Blank	Blank
2017	4	Apr	GP	3	1-4yrs	Female	Neg	Neg	Yes	Blank	Yes, 2/more doses
2017	4	Apr	GP	3	1-4yrs	Female	Neg	Neg	Yes	Yes	Yes, 2/more doses
2017	4	Apr	GP	3	1-4yrs	Female	Neg	Neg	No	Blank	Blank
2017	4	Apr	GP	3	1-4yrs	Female	Neg	Pos	No	Blank	Blank
2017	4	Apr	GP	3	1-4yrs	Female	Neg	Pos	No	Yes	Blank
2017	4	Apr	GP	3	1-4yrs	Female	Neg	Pos	Yes	Yes	Yes, 2/more doses
2017	4	Apr	GP	3	1-4yrs	Male	Neg	Neg	Yes	Yes	Yes, 1 dose
2017	4	Apr	GP	3	1-4yrs	Male	Neg	Neg	Yes	Blank	Yes, dose not reported
2017	4	Apr	GP	3	1-4yrs	Male	Neg	Neg	No	Yes	Blank
2017	4	Apr	GP	3	1-4yrs	Male	Neg	Neg	No	Yes	Blank
2017	4	Apr	GP	3	1-4yrs	Male	Neg	Neg	No	Yes	Blank
2017	4	Apr	GP	3	1-4yrs	Male	EQ	Neg	Yes	Yes	Yes, dose not reported
2017	4	Apr	GP	3	1-4yrs	Male	Neg	Neg	No	Blank	Blank
2017	4	Apr	GP	3	1-4yrs	Male	Neg	Neg	Yes	Yes	Yes, 2/more doses
2017	4	Apr	GP	3	1-4yrs	Male	Neg	Pos	No	Blank	Blank
2017	4	Apr	GP	3	1-4yrs	Male	Neg	Pos	Yes	Yes	Yes, 2/more doses
2017	4	Apr	GP	3	1-4yrs	Male	Neg	Pos	No	Yes	Blank
2017	4	Apr	GP	3	1-4yrs	Unk	Neg	Neg	Yes	Yes	Yes, 2/more doses
2017	4	Apr	GP	4	5-9yrs	Female	Neg	EQ	No	Yes	Blank
2017	4	Apr	GP	4	5-9yrs	Female	Neg	EQ	Yes	Yes	Yes, dose not reported
2017	4	Apr	GP	4	5-9yrs	Female	Neg	EQ	No	Blank	Blank
2017	4	Apr	GP	4	5-9yrs	Female	Neg	Neg	No	Blank	Blank
2017	4	Apr	GP	4	5-9yrs	Female	Neg	Neg	No	Yes	Blank
2017	4	Apr	GP	4	5-9yrs	Female	Neg	Neg	Yes	Blank	Yes, 2/more doses
2017	4	Apr	GP	4	5-9yrs	Female	Neg	Neg	No	Yes	Blank
2017	4	Apr	GP	4	5-9yrs	Female	Neg	Neg	No	Yes	Blank
2017	4	Apr	GP	4	5-9yrs	Female	Neg	Neg	No	Yes	Blank
2017	4	Apr	GP	4	5-9yrs	Female	Neg	Neg	No	Blank	Blank
2017	4	Apr	GP	4	5-9yrs	Female	Neg	Pos	No	Blank	Blank
2017	4	Apr	GP	4	5-9yrs	Female	Neg	Pos	Yes	Blank	Yes, 2/more doses
2017	4	Apr	GP	4	5-9yrs	Male	Neg	EQ	Yes	Yes	Yes, 2/more doses
2017	4	Apr	GP	4	5-9yrs	Male	Neg	Neg	Yes	Yes	Yes, 2/more doses
2017	4	Apr	GP	4	5-9yrs	Male	Neg	Neg	No	Yes	Blank
2017	4	Apr	GP	4	5-9yrs	Male	Neg	Neg	Yes	Yes	Blank
2017	4	Apr	GP	4	5-9yrs	Male	Neg	Neg	No	Yes	Blank
2017	4	Apr	GP	4	5-9yrs	Male	Neg	Pos	No	Yes	Blank
2017	4	Apr	GP	4	5-9yrs	Male	Neg	Pos	No	Yes	Blank
2017	4	Apr	GP	4	5-9yrs	Male	Neg	Pos	Yes	Blank	Yes, 2/more doses
2017	4	Apr	GP	4	5-9yrs	Male	Neg	Pos	Yes	Yes	Unk
2017	4	Apr	GP	4	5-9yrs	Male	Neg	Pos	No	Yes	Blank
2017	4	Apr	GP	4	5-9yrs	Male	Neg	Pos	Yes	Blank	Yes, 2/more doses
2017	4	Apr	GP	5	10-14yrs	Female	Neg	Neg	Yes	Yes	Yes, 2/more doses
2017	4	Apr	GP	5	10-14yrs	Female	Neg	Neg	Yes	Yes	Unk
2017	4	Apr	GP	5	10-14yrs	Male	Neg	EQ	Yes	Blank	Yes, 1 dose
2017	4	Apr	GP	5	10-14yrs	Male	Neg	Neg	No	Yes	Blank
2017	4	Apr	GP	5	10-14yrs	Male	Pos	Neg	Yes	Yes	Unk
2017	4	Apr	GP	5	10-14yrs	Male	Neg	Neg	No	Yes	Blank
2017	4	Apr	GP	6	15-19yrs	Female	Neg	Neg	Yes	Yes	Unk
2017	4	Apr	GP	7	20-44yrs	Female	Neg	Neg	No	Yes	Blank
2017	4	Apr	GP	7	20-44yrs	Female	Neg	Neg	No	Blank	Blank
2017	4	Apr	GP	7	20-44yrs	Male	Neg	Neg	No	Yes	Blank
2017	4	Apr	GP	8	>45yrs	Female	Pos	Neg	No	Blank	Blank
2017	4	Apr	GP	8	>45yrs	Female	Neg	Neg	No	Yes	Blank
2017	4	Apr	GP	9	Unk	Female	Neg	EQ	No	Yes	Blank
2017	4	Apr	GP	9	Unk	Male	Neg	Neg	Yes	Yes	Yes, 1 dose
2017	4	Apr	GP	9	Unk	Male	Neg	Neg	No	Blank	Blank
2017	4	Apr	KZP	1	<6m	Unk	Neg	Neg	Yes	Yes	Yes, 1 dose
2017	4	Apr	KZP	2	6-12m	Female	Neg	Neg	Yes	Yes	Yes, 2/more doses
2017	4	Apr	KZP	2	6-12m	Male	EQ	Neg	No	Blank	Blank
2017	4	Apr	KZP	2	6-12m	Unk	Neg	Neg	Yes	Yes	Yes, 1 dose
2017	4	Apr	KZP	3	1-4yrs	Female	Neg	Neg	Yes	Yes	Unk
2017	4	Apr	KZP	3	1-4yrs	Female	Neg	Neg	Yes	Yes	Yes, 1 dose
2017	4	Apr	KZP	3	1-4yrs	Female	Neg	Neg	Yes	Yes	Yes, 2/more doses
2017	4	Apr	KZP	3	1-4yrs	Female	Neg	Neg	Yes	Yes	Yes, 2/more doses
2017	4	Apr	KZP	3	1-4yrs	Male	Neg	Neg	Yes	Yes	Yes, 2/more doses
2017	4	Apr	KZP	3	1-4yrs	Male	Neg	Neg	Yes	Yes	Yes, 2/more doses
2017	4	Apr	KZP	3	1-4yrs	Male	Neg	Neg	Yes	Yes	Blank
2017	4	Apr	KZP	3	1-4yrs	Male	Neg	Neg	Yes	Yes	Yes, 1 dose
2017	4	Apr	KZP	3	1-4yrs	Male	Neg	Neg	Yes	Yes	Yes, 2/more doses
2017	4	Apr	KZP	3	1-4yrs	Male	Neg	Neg	Yes	Yes	Yes, 2/more doses
2017	4	Apr	KZP	3	1-4yrs	Male	Neg	Neg	Yes	Yes	Yes, 2/more doses
2017	4	Apr	KZP	3	1-4yrs	Male	Neg	Neg	Yes	Yes	Yes, 1 dose
2017	4	Apr	KZP	3	1-4yrs	Male	Neg	Neg	Yes	Yes	Yes, 2/more doses
2017	4	Apr	KZP	3	1-4yrs	Male	Neg	Pos	Yes	Yes	Yes, 2/more doses
2017	4	Apr	KZP	3	1-4yrs	Male	Neg	Pos	Yes	Blank	Yes, 2/more doses
2017	4	Apr	KZP	3	1-4yrs	Unk	Neg	Neg	Yes	Yes	Yes, 1 dose
2017	4	Apr	KZP	4	5-9yrs	Female	Neg	EQ	Yes	Yes	Yes, 2/more doses
2017	4	Apr	KZP	4	5-9yrs	Female	Neg	Neg	Yes	Yes	Blank
2017	4	Apr	KZP	4	5-9yrs	Female	Neg	Neg	Yes	Yes	Yes, 2/more doses
2017	4	Apr	KZP	4	5-9yrs	Female	Neg	Neg	Yes	Yes	Yes, 1 dose
2017	4	Apr	KZP	4	5-9yrs	Female	Neg	Neg	Yes	Yes	Yes, 2/more doses
2017	4	Apr	KZP	4	5-9yrs	Male	Neg	Neg	Yes	Yes	Yes, 2/more doses
2017	4	Apr	KZP	4	5-9yrs	Male	Neg	Neg	Yes	Yes	Yes, 2/more doses
2017	4	Apr	KZP	4	5-9yrs	Male	Neg	Neg	Yes	Yes	Yes, 2/more doses
2017	4	Apr	KZP	4	5-9yrs	Male	Neg	Pos	Yes	Yes	Yes, 2/more doses
2017	4	Apr	LP	3	1-4yrs	Female	Neg	Neg	No	Blank	Blank
2017	4	Apr	LP	3	1-4yrs	Female	Neg	Neg	No	Blank	Blank
2017	4	Apr	LP	3	1-4yrs	Female	Neg	Neg	No	Blank	Blank
2017	4	Apr	LP	3	1-4yrs	Female	Neg	Neg	No	Blank	Blank
2017	4	Apr	LP	3	1-4yrs	Female	Neg	Neg	No	Blank	Blank
2017	4	Apr	LP	3	1-4yrs	Female	Neg	Pos	No	Blank	Blank
2017	4	Apr	LP	3	1-4yrs	Male	Neg	Neg	No	Blank	Blank
2017	4	Apr	LP	3	1-4yrs	Male	Neg	Neg	No	Blank	Blank
2017	4	Apr	LP	3	1-4yrs	Male	Neg	Neg	No	Blank	Blank
2017	4	Apr	LP	3	1-4yrs	Male	Neg	Pos	No	Blank	Blank
2017	4	Apr	LP	4	5-9yrs	Male	Neg	Neg	No	Blank	Blank
2017	4	Apr	LP	5	10-14yrs	Male	Neg	Neg	Yes	Yes	Yes, 2/more doses
2017	4	Apr	LP	7	20-44yrs	Male	Pos	Neg	No	Blank	Unk
2017	4	Apr	MP	1	<6m	Female	Neg	Neg	No	Yes	Blank
2017	4	Apr	MP	1	<6m	Male	Neg	Neg	No	Yes	Blank
2017	4	Apr	MP	2	6-12m	Female	Neg	Neg	No	Yes	Blank
2017	4	Apr	MP	2	6-12m	Female	Neg	Neg	No	Yes	Blank
2017	4	Apr	MP	3	1-4yrs	Female	Neg	Neg	No	Blank	Blank
2017	4	Apr	MP	3	1-4yrs	Female	Neg	Neg	Yes	Yes	Yes, 2/more doses
2017	4	Apr	MP	3	1-4yrs	Female	EQ	Neg	No	Yes	Blank
2017	4	Apr	MP	3	1-4yrs	Female	Neg	Neg	No	Yes	Blank
2017	4	Apr	MP	3	1-4yrs	Female	Neg	Pos	Yes	Yes	Yes, 2/more doses
2017	4	Apr	MP	3	1-4yrs	Male	Neg	Neg	No	Yes	Blank
2017	4	Apr	MP	3	1-4yrs	Male	Neg	Neg	No	Yes	Blank
2017	4	Apr	MP	3	1-4yrs	Male	Neg	Neg	No	Yes	Blank
2017	4	Apr	MP	3	1-4yrs	Male	Neg	Pos	Yes	Blank	Unk
2017	4	Apr	MP	3	1-4yrs	Unk	Neg	Neg	No	Yes	Blank
2017	4	Apr	MP	4	5-9yrs	Female	Neg	Neg	Yes	Yes	Yes, 1 dose
2017	4	Apr	MP	4	5-9yrs	Female	Neg	Pos	Yes	Yes	Yes, 2/more doses
2017	4	Apr	MP	4	5-9yrs	Female	Neg	Pos	No	Yes	Blank
2017	4	Apr	MP	4	5-9yrs	Male	Neg	Neg	Yes	Yes	Unk
2017	4	Apr	MP	4	5-9yrs	Male	Neg	Neg	Yes	Yes	Yes, 2/more doses
2017	4	Apr	MP	5	10-14yrs	Male	Neg	Neg	No	Yes	Blank
2017	4	Apr	MP	7	20-44yrs	Male	Neg	Neg	No	Yes	Blank
2017	4	Apr	MP	7	20-44yrs	Male	Neg	Pos	No	Yes	Blank
2017	4	Apr	MP	9	Unk	Female	Neg	Neg	Yes	Yes	Blank
2017	4	Apr	MP	9	Unk	Male	Neg	Neg	No	Yes	Blank
2017	4	Apr	MP	9	unk	Male	Neg	Pos	No	Yes	Blank
2017	4	Apr	NCP	2	6-12m	Female	Neg	Neg	No	Blank	Blank
2017	4	Apr	NCP	3	1-4yrs	Female	Neg	Neg	No	Blank	Blank
2017	4	Apr	NCP	3	1-4yrs	Male	Neg	Neg	No	Blank	Blank
2017	4	Apr	NCP	3	1-4yrs	Male	Neg	Pos	No	Blank	Blank
2017	4	Apr	NCP	4	5-9yrs	Female	Neg	Neg	No	Blank	Blank
2017	4	Apr	NCP	4	5-9yrs	Female	Neg	Neg	Yes	Blank	Yes, 2/more doses
2017	4	Apr	NCP	4	5-9yrs	Female	Neg	Pos	No	Blank	Blank
2017	4	Apr	NCP	4	5-9yrs	Female	Neg	Pos	No	Blank	Blank
2017	4	Apr	NCP	4	5-9yrs	Male	Neg	Neg	No	Blank	Blank
2017	4	Apr	NCP	4	5-9yrs	Male	Neg	Neg	No	Blank	Blank
2017	4	Apr	NCP	4	5-9yrs	Male	Neg	Neg	No	Blank	Blank
2017	4	Apr	NCP	4	5-9yrs	Male	Neg	Pos	Yes	Blank	Yes, 2/more doses
2017	4	Apr	NCP	5	10-14yrs	Male	Neg	Neg	Yes	Blank	Yes, 2/more doses
2017	4	Apr	NCP	7	20-44yrs	Female	Neg	Neg	No	Blank	Blank
2017	4	Apr	NCP	7	20-44yrs	Female	Neg	Neg	No	Blank	Blank
2017	4	Apr	NWP	2	6-12m	Male	Pos	Neg	Yes	Yes	No
2017	4	Apr	NWP	3	1-4yrs	Female	Neg	Neg	No	Yes	Blank
2017	4	Apr	NWP	3	1-4yrs	Female	Pos	Neg	Yes	Yes	Unk
2017	4	Apr	NWP	3	1-4yrs	Male	Neg	EQ	No	Yes	Blank
2017	4	Apr	NWP	3	1-4yrs	Male	Neg	Neg	No	Yes	Blank
2017	4	Apr	NWP	4	5-9yrs	Female	EQ	Neg	No	Yes	Blank
2017	4	Apr	NWP	4	5-9yrs	Male	Neg	Neg	No	Yes	Blank
2017	4	Apr	NWP	4	5-9yrs	Male	Neg	Neg	No	Blank	Blank
2017	4	Apr	NWP	4	5-9yrs	Male	Neg	Neg	No	Yes	Blank
2017	4	Apr	NWP	4	5-9yrs	Male	Neg	Pos	No	Yes	Blank
2017	4	Apr	WCP	1	<6m	Female	Neg	Neg	Yes	Yes	Blank
2017	4	Apr	WCP	1	<6m	Male	Neg	Neg	Yes	Yes	Blank
2017	4	Apr	WCP	2	6-12m	Female	Neg	Neg	Yes	Yes	No
2017	4	Apr	WCP	2	6-12m	Female	Neg	Neg	Yes	Blank	Yes, 2/more doses
2017	4	Apr	WCP	2	6-12m	Female	Neg	Neg	Yes	Blank	Yes, 2/more doses
2017	4	Apr	WCP	2	6-12m	Male	Neg	Neg	Yes	Yes	Yes, 2/more doses
2017	4	Apr	WCP	2	6-12m	Male	Neg	Neg	Yes	Yes	Yes, 1 dose
2017	4	Apr	WCP	2	6-12m	Male	Neg	Neg	Yes	Blank	Yes, 1 dose
2017	4	Apr	WCP	2	6-12m	Male	Neg	Neg	Yes	Yes	Yes, 1 dose
2017	4	Apr	WCP	3	1-4yrs	Female	Neg	EQ	Yes	Yes	Yes, 2/more doses
2017	4	Apr	WCP	3	1-4yrs	Female	Neg	EQ	Yes	Yes	Yes, 2/more doses
2017	4	Apr	WCP	3	1-4yrs	Female	Neg	EQ	Yes	Blank	Yes, 2/more doses
2017	4	Apr	WCP	3	1-4yrs	Female	Neg	EQ	Yes	Yes	Yes, 2/more doses
2017	4	Apr	WCP	3	1-4yrs	Female	Neg	Neg	No	Blank	Blank
2017	4	Apr	WCP	3	1-4yrs	Female	Neg	Neg	Yes	Yes	Yes, 2/more doses
2017	4	Apr	WCP	3	1-4yrs	Female	Neg	Neg	Yes	Yes	Yes, 2/more doses
2017	4	Apr	WCP	3	1-4yrs	Female	Neg	Neg	No	Blank	Blank
2017	4	Apr	WCP	3	1-4yrs	Female	Neg	Neg	No	Blank	Blank
2017	4	Apr	WCP	3	1-4yrs	Female	Neg	Neg	No	Blank	Blank
2017	4	Apr	WCP	3	1-4yrs	Female	Neg	Neg	Yes	Yes	Yes, 2/more doses
2017	4	Apr	WCP	3	1-4yrs	Female	Neg	Neg	Yes	Yes	Yes, 2/more doses
2017	4	Apr	WCP	3	1-4yrs	Female	Neg	Pos	Yes	Yes	Blank
2017	4	Apr	WCP	3	1-4yrs	Male	Neg	EQ	Yes	Yes	Yes, 2/more doses
2017	4	Apr	WCP	3	1-4yrs	Male	Neg	Neg	Yes	Yes	Yes, 1 dose
2017	4	Apr	WCP	3	1-4yrs	Male	Neg	Neg	Yes	Yes	Yes, 2/more doses
2017	4	Apr	WCP	3	1-4yrs	Male	Neg	Neg	No	Blank	Blank
2017	4	Apr	WCP	3	1-4yrs	Male	Neg	Neg	Yes	Yes	Yes, 2/more doses
2017	4	Apr	WCP	3	1-4yrs	Male	Neg	Neg	No	Blank	Blank
2017	4	Apr	WCP	3	1-4yrs	Male	Neg	Neg	Yes	Blank	Yes, 1 dose
2017	4	Apr	WCP	3	1-4yrs	Male	Neg	Pos	Yes	Yes	Yes, 2/more doses
2017	4	Apr	WCP	3	1-4yrs	Male	Neg	Pos	Yes	Yes	Blank
2017	4	Apr	WCP	3	1-4yrs	Male	Neg	Pos	Yes	Yes	Yes, 2/more doses
2017	4	Apr	WCP	3	1-4yrs	Male	Neg	Pos	Yes	Yes	Yes, 2/more doses
2017	4	Apr	WCP	4	5-9yrs	Female	Neg	Neg	Yes	Yes	Yes, 2/more doses
2017	4	Apr	WCP	4	5-9yrs	Female	Neg	Neg	Yes	Yes	Yes, 2/more doses
2017	4	Apr	WCP	4	5-9yrs	Female	Neg	Pos	Yes	Yes	Yes, 2/more doses
2017	4	Apr	WCP	4	5-9yrs	Female	Neg	Pos	Yes	Yes	Yes, 2/more doses
2017	4	Apr	WCP	4	5-9yrs	Male	Neg	EQ	Yes	Yes	Blank
2017	4	Apr	WCP	4	5-9yrs	Male	Neg	Neg	Yes	Yes	Yes, 1 dose
2017	4	Apr	WCP	4	5-9yrs	Male	Neg	Pos	Yes	Yes	Blank
2017	4	Apr	WCP	4	5-9yrs	Male	Neg	Pos	Yes	Blank	Yes, 1 dose
2017	4	Apr	WCP	5	10-14yrs	Female	Neg	Neg	Yes	Yes	Blank
2017	4	Apr	WCP	5	10-14yrs	Female	Neg	Neg	Yes	Blank	Yes, 2/more doses
2017	4	Apr	WCP	5	10-14yrs	Male	Neg	Neg	Yes	Yes	Blank
2017	4	Apr	WCP	5	10-14yrs	Male	Neg	Pos	Yes	Yes	Blank
2017	4	Apr	WCP	7	20-44yrs	Female	Neg	Neg	No	Blank	Blank
2017	4	Apr	WCP	7	20-44yrs	Female	Neg	Neg	No	Blank	Blank
2017	4	Apr	WCP	7	20-44yrs	Male	Neg	Neg	Yes	Yes	Yes, 2/more doses
2017	5	May	ECP	1	<6m	Male	Neg	Neg	No	Blank	Blank
2017	5	May	ECP	3	1-4yrs	Female	Neg	Neg	No	Blank	Blank
2017	5	May	ECP	3	1-4yrs	Female	Neg	Neg	Yes	Yes	Yes, 2/more doses
2017	5	May	ECP	3	1-4yrs	Female	Neg	Neg	No	Blank	Blank
2017	5	May	ECP	3	1-4yrs	Male	Neg	Neg	Yes	Yes	Blank
2017	5	May	ECP	3	1-4yrs	Male	Neg	Neg	Yes	Yes	Blank
2017	5	May	ECP	3	1-4yrs	Male	Neg	Neg	Yes	Blank	Yes, 2/more doses
2017	5	May	ECP	3	1-4yrs	Male	Neg	Neg	No	Blank	Blank
2017	5	May	ECP	3	1-4yrs	Male	Neg	Neg	No	Blank	Blank
2017	5	May	ECP	3	1-4yrs	Male	Neg	Neg	Yes	Blank	Yes, 2/more doses
2017	5	May	ECP	3	1-4yrs	Male	Neg	Neg	No	Blank	Blank
2017	5	May	ECP	3	1-4yrs	Male	Neg	Pos	Yes	Yes	Yes, 2/more doses
2017	5	May	ECP	3	1-4yrs	Male	Neg	Pos	Yes	Yes	Yes, 2/more doses
2017	5	May	ECP	3	1-4yrs	Male	Neg	Pos	Yes	Blank	Yes, 2/more doses
2017	5	May	ECP	3	1-4yrs	Male	Neg	Pos	No	Blank	Blank
2017	5	May	ECP	4	5-9yrs	Female	Neg	Neg	No	Blank	Blank
2017	5	May	ECP	4	5-9yrs	Female	Neg	Neg	No	Blank	Blank
2017	5	May	ECP	4	5-9yrs	Female	Neg	Pos	Yes	Yes	Yes, 2/more doses
2017	5	May	ECP	4	5-9yrs	Male	Neg	Neg	Yes	Blank	Blank
2017	5	May	ECP	4	5-9yrs	Male	Neg	Neg	No	Blank	Blank
2017	5	May	ECP	4	5-9yrs	Male	Neg	Neg	Yes	Yes	Blank
2017	5	May	ECP	4	5-9yrs	Male	Neg	Neg	No	Blank	Blank
2017	5	May	ECP	4	5-9yrs	Male	Neg	Pos	Yes	Yes	Yes, 2/more doses
2017	5	May	ECP	4	5-9yrs	Male	Neg	Pos	Yes	Yes	Yes, 2/more doses
2017	5	May	ECP	4	5-9yrs	Male	Neg	Pos	No	Blank	Blank
2017	5	May	ECP	4	5-9yrs	Unk	Neg	Neg	Yes	Blank	Blank
2017	5	May	ECP	5	10-14yrs	Female	Neg	Neg	Yes	Yes	Blank
2017	5	May	ECP	5	10-14yrs	Female	Neg	Neg	Yes	Yes	Yes, 2/more doses
2017	5	May	ECP	5	10-14yrs	Male	Neg	Neg	Yes	Blank	Blank
2017	5	May	ECP	5	10-14yrs	Male	Neg	Neg	Yes	Yes	Yes, 1 dose
2017	5	May	ECP	6	15-19yrs	Female	Neg	Pos	Yes	Yes	Unk
2017	5	May	FSP	2	6-12m	Female	Neg	Neg	No	Yes	Blank
2017	5	May	FSP	3	1-4yrs	Female	EQ	Neg	No	Yes	Blank
2017	5	May	FSP	3	1-4yrs	Female	Neg	Neg	No	Yes	Blank
2017	5	May	FSP	3	1-4yrs	Male	Neg	Neg	Yes	Yes	Yes, 2/more doses
2017	5	May	FSP	3	1-4yrs	Male	Neg	Neg	No	Yes	Blank
2017	5	May	FSP	4	5-9yrs	Female	Neg	EQ	No	Yes	Blank
2017	5	May	FSP	4	5-9yrs	Female	Neg	Neg	Yes	Yes	Yes, 2/more doses
2017	5	May	FSP	4	5-9yrs	Female	Neg	Neg	No	Yes	Blank
2017	5	May	FSP	4	5-9yrs	Female	Neg	Neg	No	Yes	Blank
2017	5	May	FSP	4	5-9yrs	Male	Neg	Neg	No	Yes	Blank
2017	5	May	FSP	4	5-9yrs	Male	Neg	Pos	No	Yes	Blank
2017	5	May	FSP	7	20-44yrs	Male	Neg	Neg	No	Yes	Blank
2017	5	May	GP	1	<6m	Female	Neg	EQ	Yes	Blank	Yes, 2/more doses
2017	5	May	GP	1	<6m	Female	Neg	Neg	No	Blank	Blank
2017	5	May	GP	1	<6m	Female	Neg	Neg	Yes	Yes	Blank
2017	5	May	GP	1	<6m	Female	Neg	Neg	No	Yes	Blank
2017	5	May	GP	1	<6m	Female	Neg	Neg	Yes	Yes	Yes, 2/more doses
2017	5	May	GP	1	<6m	Female	Neg	Neg	No	Yes	Blank
2017	5	May	GP	1	<6m	Male	Neg	Neg	No	Blank	Blank
2017	5	May	GP	2	6-12m	Female	Neg	Neg	Yes	Blank	Blank
2017	5	May	GP	2	6-12m	Female	Neg	Neg	No	Yes	Blank
2017	5	May	GP	2	6-12m	Female	EQ	Neg	No	Yes	Blank
2017	5	May	GP	2	6-12m	Female	Neg	Neg	No	Blank	Blank
2017	5	May	GP	2	6-12m	Male	Pos	Neg	Yes	Blank	Yes, dose not reported
2017	5	May	GP	2	6-12m	Male	Neg	Neg	No	Blank	Blank
2017	5	May	GP	2	6-12m	Male	Neg	Neg	Yes	Yes	Blank
2017	5	May	GP	2	6-12m	Male	Neg	Neg	No	Yes	Blank
2017	5	May	GP	2	6-12m	Male	Neg	Neg	No	Yes	Blank
2017	5	May	GP	2	6-12m	Male	Neg	Neg	Yes	Yes	Yes, 2/more doses
2017	5	May	GP	2	6-12m	Male	Neg	Neg	Yes	Blank	Yes, 1 dose
2017	5	May	GP	2	6-12m	Male	Neg	Neg	Yes	Blank	Blank
2017	5	May	GP	3	1-4yrs	Female	Neg	EQ	No	Yes	Blank
2017	5	May	GP	3	1-4yrs	Female	Neg	Neg	Yes	Yes	Yes, 2/more doses
2017	5	May	GP	3	1-4yrs	Female	Neg	Neg	No	Blank	Blank
2017	5	May	GP	3	1-4yrs	Female	Neg	Neg	No	Blank	Blank
2017	5	May	GP	3	1-4yrs	Female	Neg	Neg	Yes	Yes	Yes, 2/more doses
2017	5	May	GP	3	1-4yrs	Female	Neg	Neg	Yes	Yes	Blank
2017	5	May	GP	3	1-4yrs	Female	Neg	Neg	Yes	Yes	Yes, 2/more doses
2017	5	May	GP	3	1-4yrs	Female	Neg	Neg	No	Yes	Blank
2017	5	May	GP	3	1-4yrs	Female	Neg	Neg	No	Blank	Blank
2017	5	May	GP	3	1-4yrs	Female	Neg	Neg	No	Yes	Blank
2017	5	May	GP	3	1-4yrs	Female	Neg	Neg	No	Yes	Blank
2017	5	May	GP	3	1-4yrs	Female	Neg	Neg	Yes	Yes	Yes, 2/more doses
2017	5	May	GP	3	1-4yrs	Female	Neg	Neg	No	Yes	Blank
2017	5	May	GP	3	1-4yrs	Female	Neg	Neg	Yes	Yes	Yes, 2/more doses
2017	5	May	GP	3	1-4yrs	Female	Neg	Neg	No	Blank	Blank
2017	5	May	GP	3	1-4yrs	Female	Neg	Neg	Yes	Yes	Yes, dose not reported
2017	5	May	GP	3	1-4yrs	Female	Neg	Neg	No	Blank	Blank
2017	5	May	GP	3	1-4yrs	Female	Neg	Neg	No	Blank	Blank
2017	5	May	GP	3	1-4yrs	Female	Neg	Neg	No	Blank	Blank
2017	5	May	GP	3	1-4yrs	Female	Neg	Neg	Yes	Blank	Yes, 2/more doses
2017	5	May	GP	3	1-4yrs	Female	Neg	Neg	Yes	Yes	Yes, 2/more doses
2017	5	May	GP	3	1-4yrs	Female	Neg	Neg	Yes	Blank	Yes, dose not reported
2017	5	May	GP	3	1-4yrs	Female	Neg	Neg	Yes	Blank	Yes, dose not reported
2017	5	May	GP	3	1-4yrs	Female	Neg	Pos	Yes	Yes	Yes, 2/more doses
2017	5	May	GP	3	1-4yrs	Female	Neg	Pos	No	Yes	Blank
2017	5	May	GP	3	1-4yrs	Female	Neg	Pos	No	Blank	Blank
2017	5	May	GP	3	1-4yrs	Female	Neg	Pos	No	Blank	Blank
2017	5	May	GP	3	1-4yrs	Female	Neg	Pos	No	Blank	Blank
2017	5	May	GP	3	1-4yrs	Female	Neg	Pos	No	Blank	Blank
2017	5	May	GP	3	1-4yrs	Female	Neg	Pos	Yes	Yes	Yes, 2/more doses
2017	5	May	GP	3	1-4yrs	Male	Neg	EQ	Yes	Yes	Yes, 1 dose
2017	5	May	GP	3	1-4yrs	Male	Neg	Neg	Yes	Yes	Yes, 2/more doses
2017	5	May	GP	3	1-4yrs	Male	Neg	Neg	Yes	Yes	Yes, 2/more doses
2017	5	May	GP	3	1-4yrs	Male	Neg	Neg	Yes	Yes	Yes, 2/more doses
2017	5	May	GP	3	1-4yrs	Male	Neg	Neg	Yes	Yes	Yes, 2/more doses
2017	5	May	GP	3	1-4yrs	Male	Neg	Neg	No	Yes	Blank
2017	5	May	GP	3	1-4yrs	Male	Neg	Neg	Yes	Yes	Yes, 2/more doses
2017	5	May	GP	3	1-4yrs	Male	Neg	Neg	Yes	Yes	Yes, 2/more doses
2017	5	May	GP	3	1-4yrs	Male	Neg	Neg	No	Yes	Blank
2017	5	May	GP	3	1-4yrs	Male	Neg	Neg	No	Blank	Blank
2017	5	May	GP	3	1-4yrs	Male	Neg	Neg	Yes	Yes	Yes, 1 dose
2017	5	May	GP	3	1-4yrs	Male	Neg	Neg	Yes	Yes	Yes, 2/more doses
2017	5	May	GP	3	1-4yrs	Male	Neg	Neg	No	Yes	Blank
2017	5	May	GP	3	1-4yrs	Male	Neg	Neg	No	Yes	Blank
2017	5	May	GP	3	1-4yrs	Male	Neg	Neg	Yes	Yes	Yes, 2/more doses
2017	5	May	GP	3	1-4yrs	Male	Neg	Neg	No	Blank	Blank
2017	5	May	GP	3	1-4yrs	Male	Neg	Neg	No	Yes	Blank
2017	5	May	GP	3	1-4yrs	Male	Neg	Neg	No	Yes	Blank
2017	5	May	GP	3	1-4yrs	Male	Neg	Neg	Yes	Blank	Yes, dose not reported
2017	5	May	GP	3	1-4yrs	Male	Neg	Neg	No	Yes	Blank
2017	5	May	GP	3	1-4yrs	Male	Neg	Neg	Yes	Yes	Yes, dose not reported
2017	5	May	GP	3	1-4yrs	Male	Neg	Neg	Yes	Yes	Yes, 2/more doses
2017	5	May	GP	3	1-4yrs	Male	Neg	Neg	No	Blank	Blank
2017	5	May	GP	3	1-4yrs	Male	Neg	Neg	No	Yes	Blank
2017	5	May	GP	3	1-4yrs	Male	Neg	Neg	No	Blank	Blank
2017	5	May	GP	3	1-4yrs	Male	Neg	Neg	Yes	Blank	Blank
2017	5	May	GP	3	1-4yrs	Male	Neg	Neg	No	Blank	Blank
2017	5	May	GP	3	1-4yrs	Male	Pos	Neg	Yes	Blank	Unk
2017	5	May	GP	3	1-4yrs	Male	Neg	Neg	Yes	Yes	Yes, 1 dose
2017	5	May	GP	3	1-4yrs	Male	Neg	Neg	No	Yes	Blank
2017	5	May	GP	3	1-4yrs	Male	Neg	Pos	No	Yes	Blank
2017	5	May	GP	3	1-4yrs	Male	Neg	Pos	No	Yes	Blank
2017	5	May	GP	3	1-4yrs	Male	Neg	Pos	Yes	Yes	Yes, 2/more doses
2017	5	May	GP	3	1-4yrs	Male	Neg	Pos	No	Yes	Blank
2017	5	May	GP	3	1-4yrs	Male	Neg	Pos	Yes	Yes	Unk
2017	5	May	GP	3	1-4yrs	Male	Neg	Pos	No	Yes	Blank
2017	5	May	GP	3	1-4yrs	Male	Neg	Pos	Yes	Blank	No
2017	5	May	GP	3	1-4yrs	Male	Neg	Pos	No	Yes	Blank
2017	5	May	GP	4	5-9yrs	Female	Neg	Neg	No	Yes	Blank
2017	5	May	GP	4	5-9yrs	Female	Neg	Neg	No	Yes	Blank
2017	5	May	GP	4	5-9yrs	Female	Neg	Neg	No	Yes	Blank
2017	5	May	GP	4	5-9yrs	Female	Neg	Neg	No	Blank	Blank
2017	5	May	GP	4	5-9yrs	Female	Neg	Neg	Yes	Yes	Unk
2017	5	May	GP	4	5-9yrs	Female	Pos	Neg	Yes	Yes	Yes, dose not reported
2017	5	May	GP	4	5-9yrs	Female	Neg	Neg	Yes	Yes	Unk
2017	5	May	GP	4	5-9yrs	Female	Neg	Neg	Yes	Yes	Yes, 2/more doses
2017	5	May	GP	4	5-9yrs	Female	Neg	Neg	Yes	Yes	Yes, 2/more doses
2017	5	May	GP	4	5-9yrs	Female	Neg	Neg	Yes	Blank	Yes, 2/more doses
2017	5	May	GP	4	5-9yrs	Female	Neg	Pos	No	Yes	Blank
2017	5	May	GP	4	5-9yrs	Female	Neg	Pos	Yes	Yes	Yes, 2/more doses
2017	5	May	GP	4	5-9yrs	Female	Neg	Pos	No	Blank	Blank
2017	5	May	GP	4	5-9yrs	Male	Neg	EQ	No	Yes	Blank
2017	5	May	GP	4	5-9yrs	Male	Neg	EQ	No	Yes	Blank
2017	5	May	GP	4	5-9yrs	Male	Neg	Neg	No	Yes	Blank
2017	5	May	GP	4	5-9yrs	Male	Neg	Neg	No	Yes	Blank
2017	5	May	GP	4	5-9yrs	Male	Neg	Neg	No	Blank	Blank
2017	5	May	GP	4	5-9yrs	Male	Neg	Neg	Yes	Yes	Yes, 2/more doses
2017	5	May	GP	4	5-9yrs	Male	Neg	Neg	Yes	Yes	Yes, 1 dose
2017	5	May	GP	4	5-9yrs	Male	Neg	Neg	No	Yes	Blank
2017	5	May	GP	4	5-9yrs	Male	Neg	Neg	No	Blank	Blank
2017	5	May	GP	4	5-9yrs	Male	Neg	Neg	No	Yes	Blank
2017	5	May	GP	4	5-9yrs	Male	Neg	Neg	Yes	Yes	Yes, dose not reported
2017	5	May	GP	4	5-9yrs	Male	Neg	Neg	Yes	Yes	Yes, 2/more doses
2017	5	May	GP	4	5-9yrs	Male	Neg	Neg	Yes	Yes	Unk
2017	5	May	GP	4	5-9yrs	Male	Neg	Neg	No	Yes	Blank
2017	5	May	GP	4	5-9yrs	Male	Neg	Neg	Yes	Yes	Yes, 2/more doses
2017	5	May	GP	4	5-9yrs	Male	Neg	Neg	Yes	Yes	Blank
2017	5	May	GP	4	5-9yrs	Male	Neg	Neg	Yes	Yes	Yes, dose not reported
2017	5	May	GP	4	5-9yrs	Male	Neg	Pos	Yes	Blank	Yes, 2/more doses
2017	5	May	GP	4	5-9yrs	Male	Neg	Pos	No	Yes	Blank
2017	5	May	GP	4	5-9yrs	Male	Neg	Pos	Yes	Yes	Yes, 1 dose
2017	5	May	GP	4	5-9yrs	Male	Neg	Pos	No	Yes	Blank
2017	5	May	GP	4	5-9yrs	Male	Neg	Pos	No	Blank	Blank
2017	5	May	GP	4	5-9yrs	Male	Neg	Pos	No	Yes	Blank
2017	5	May	GP	4	5-9yrs	Unk	Neg	Pos	Yes	Yes	Yes, 2/more doses
2017	5	May	GP	5	10-14yrs	Female	Neg	Neg	No	Blank	Blank
2017	5	May	GP	5	10-14yrs	Female	Neg	Neg	No	Yes	Blank
2017	5	May	GP	5	10-14yrs	Female	Neg	Neg	No	Yes	Blank
2017	5	May	GP	5	10-14yrs	Female	Neg	Neg	No	Blank	Blank
2017	5	May	GP	5	10-14yrs	Male	Neg	Neg	No	Blank	Blank
2017	5	May	GP	5	10-14yrs	Male	Neg	Neg	No	Blank	Blank
2017	5	May	GP	5	10-14yrs	Male	Neg	Neg	Yes	Yes	Yes, 2/more doses
2017	5	May	GP	5	10-14yrs	Male	Neg	Neg	No	Blank	Blank
2017	5	May	GP	5	10-14yrs	Male	Neg	Neg	Yes	Yes	Unk
2017	5	May	GP	6	15-19yrs	Female	Neg	Neg	No	Blank	Blank
2017	5	May	GP	6	15-19yrs	Male	Neg	Neg	No	Blank	Blank
2017	5	May	GP	6	15-19yrs	Male	Neg	Neg	No	Blank	Blank
2017	5	May	GP	6	15-19yrs	Male	Pos	Neg	Yes	Yes	Unk
2017	5	May	GP	7	20-44yrs	Female	Pos	EQ	No	Yes	Unk
2017	5	May	GP	7	20-44yrs	Female	Neg	Neg	No	Yes	Blank
2017	5	May	GP	7	20-44yrs	Female	Pos	Neg	Yes	Yes	Unk
2017	5	May	GP	7	20-44yrs	Female	Pos	Neg	Yes	Yes	Unk
2017	5	May	GP	7	20-44yrs	Female	Neg	Neg	No	Blank	Blank
2017	5	May	GP	7	20-44yrs	Female	Pos	Neg	No	Blank	Unk
2017	5	May	GP	7	20-44yrs	Female	Neg	Neg	No	Yes	Blank
2017	5	May	GP	7	20-44yrs	Female	Neg	Neg	No	Yes	Blank
2017	5	May	GP	7	20-44yrs	Female	Pos	Neg	No	Blank	Unk
2017	5	May	GP	7	20-44yrs	Female	Neg	Pos	Yes	Yes	Blank
2017	5	May	GP	7	20-44yrs	Male	Neg	Neg	No	Blank	Blank
2017	5	May	GP	7	20-44yrs	Male	Pos	Neg	Yes	Blank	Unk
2017	5	May	GP	7	20-44yrs	Male	Neg	Neg	No	Yes	Blank
2017	5	May	GP	7	20-44yrs	Male	Pos	Neg	No	Yes	Unk
2017	5	May	GP	7	20-44yrs	Male	Neg	Neg	No	Yes	Blank
2017	5	May	GP	7	20-44yrs	Male	Neg	Neg	No	Yes	Blank
2017	5	May	GP	7	20-44yrs	Male	Neg	Neg	No	Blank	Blank
2017	5	May	GP	7	20-44yrs	Male	Neg	Neg	Yes	Blank	No
2017	5	May	GP	7	20-44yrs	Male	Pos	Pos	No	Blank	Unk
2017	5	May	GP	7	20-44yrs	Unk	Neg	Neg	Yes	Yes	Unk
2017	5	May	GP	8	>45yrs	Female	Pos	Neg	No	Yes	Unk
2017	5	May	GP	8	>45yrs	Female	Neg	Neg	No	Yes	Blank
2017	5	May	GP	8	>45yrs	Male	Neg	Neg	No	Yes	Blank
2017	5	May	GP	8	>45yrs	Male	Neg	Neg	No	Blank	Blank
2017	5	May	GP	9	Unk	Female	Neg	Neg	No	Yes	Blank
2017	5	May	GP	9	Unk	Female	Neg	Neg	Yes	Yes	Blank
2017	5	May	GP	9	Unk	Female	Neg	Neg	No	Yes	Blank
2017	5	May	GP	9	Unk	Female	Neg	Neg	Yes	Yes	No
2017	5	May	GP	9	Unk	Female	Neg	Neg	Yes	Yes	Yes, 2/more doses
2017	5	May	GP	9	Unk	Male	Neg	Neg	No	Blank	Blank
2017	5	May	GP	9	Unk	Male	Neg	Neg	No	Yes	Blank
2017	5	May	GP	9	Unk	Male	Neg	Neg	No	Yes	Blank
2017	5	May	GP	9	Unk	Male	Neg	Neg	Yes	Yes	Yes, 2/more doses
2017	5	May	GP	9	Unk	Male	Neg	Neg	No	Blank	Blank
2017	5	May	GP	9	unk	Male	Neg	Pos	No	Yes	Blank
2017	5	May	GP	9	Unk	Unk	Neg	Neg	No	Blank	Blank
2017	5	May	GP	9	Unk	Unk	Neg	Neg	No	Blank	Blank
2017	5	May	GP	9	Unk	Unk	Neg	Neg	No	Blank	Blank
2017	5	May	KZP	1	<6m	Female	Neg	Neg	Yes	Yes	No
2017	5	May	KZP	2	6-12m	Male	Neg	Neg	Yes	Blank	Blank
2017	5	May	KZP	3	1-4yrs	Female	Neg	Neg	Yes	Blank	Yes, 2/more doses
2017	5	May	KZP	3	1-4yrs	Female	Neg	Neg	Yes	Yes	Yes, 2/more doses
2017	5	May	KZP	3	1-4yrs	Female	Neg	Neg	Yes	Yes	Yes, 2/more doses
2017	5	May	KZP	3	1-4yrs	Female	Neg	Neg	Yes	Yes	Yes, 2/more doses
2017	5	May	KZP	3	1-4yrs	Female	Neg	Neg	Yes	Yes	Yes, 2/more doses
2017	5	May	KZP	3	1-4yrs	Female	Neg	Neg	Yes	Yes	Yes, 1 dose
2017	5	May	KZP	3	1-4yrs	Male	Neg	Neg	Yes	Yes	Yes, 2/more doses
2017	5	May	KZP	3	1-4yrs	Male	Neg	Neg	No	Blank	Blank
2017	5	May	KZP	3	1-4yrs	Male	Neg	Neg	No	Blank	Blank
2017	5	May	KZP	3	1-4yrs	Male	Neg	Neg	Yes	Yes	Yes, 2/more doses
2017	5	May	KZP	3	1-4yrs	Male	Neg	Neg	Yes	Yes	Yes, 2/more doses
2017	5	May	KZP	3	1-4yrs	Male	Neg	Neg	No	Blank	Blank
2017	5	May	KZP	3	1-4yrs	Male	Neg	Neg	Yes	Yes	Yes, 2/more doses
2017	5	May	KZP	3	1-4yrs	Unk	Neg	Neg	Yes	Yes	Yes, 2/more doses
2017	5	May	KZP	4	5-9yrs	Female	Neg	Neg	Yes	Yes	Yes, 1 dose
2017	5	May	KZP	4	5-9yrs	Female	Neg	Neg	Yes	Yes	Yes, 2/more doses
2017	5	May	KZP	4	5-9yrs	Female	Neg	Pos	Yes	Yes	Yes, 2/more doses
2017	5	May	KZP	4	5-9yrs	Male	Neg	Neg	Yes	Yes	Yes, 2/more doses
2017	5	May	KZP	4	5-9yrs	Male	Neg	Neg	Yes	Yes	Blank
2017	5	May	KZP	4	5-9yrs	Male	Neg	Neg	Yes	Yes	Yes, 2/more doses
2017	5	May	KZP	4	5-9yrs	Male	Neg	Neg	Yes	Yes	Yes, 2/more doses
2017	5	May	KZP	4	5-9yrs	Male	Neg	Neg	Yes	Yes	Yes, 2/more doses
2017	5	May	KZP	5	10-14yrs	Male	Neg	Neg	Yes	Yes	Yes, 2/more doses
2017	5	May	KZP	5	10-14yrs	Male	Neg	Neg	No	Blank	Blank
2017	5	May	KZP	7	20-44yrs	Female	Neg	EQ	No	Blank	Blank
2017	5	May	KZP	7	20-44yrs	Male	Pos	Neg	No	Blank	Unk
2017	5	May	KZP	9	Unk	Male	Neg	Neg	Yes	Yes	Blank
2017	5	May	KZP	9	Unk	Male	Neg	Neg	Yes	Yes	Yes, 2/more doses
2017	5	May	LP	1	<6m	Female	Neg	Neg	No	Blank	Blank
2017	5	May	LP	3	1-4yrs	Female	Neg	Neg	Yes	Blank	Blank
2017	5	May	LP	3	1-4yrs	Female	Neg	Neg	No	Blank	Blank
2017	5	May	LP	3	1-4yrs	Female	Neg	Pos	Yes	Blank	Blank
2017	5	May	LP	3	1-4yrs	Female	EQ	Pos	No	Blank	Blank
2017	5	May	LP	3	1-4yrs	Male	Neg	Neg	No	Blank	Blank
2017	5	May	LP	3	1-4yrs	Male	Neg	Neg	No	Blank	Blank
2017	5	May	LP	3	1-4yrs	Male	Neg	Neg	No	Blank	Blank
2017	5	May	LP	3	1-4yrs	Male	Neg	Neg	No	Blank	Blank
2017	5	May	LP	3	1-4yrs	Male	Neg	Neg	No	Blank	Blank
2017	5	May	LP	3	1-4yrs	Male	Neg	Pos	No	Blank	Blank
2017	5	May	LP	3	1-4yrs	Male	Neg	Pos	Yes	Yes	Yes, 2/more doses
2017	5	May	LP	4	5-9yrs	Female	Neg	Neg	No	Blank	Blank
2017	5	May	LP	4	5-9yrs	Female	Neg	Neg	Yes	Blank	Yes, 2/more doses
2017	5	May	LP	4	5-9yrs	Female	Neg	Neg	No	Blank	Blank
2017	5	May	LP	4	5-9yrs	Female	Neg	Pos	Yes	Blank	Yes, 2/more doses
2017	5	May	LP	4	5-9yrs	Female	Neg	Pos	Yes	Blank	Unk
2017	5	May	LP	4	5-9yrs	Male	Neg	Neg	No	Blank	Blank
2017	5	May	LP	4	5-9yrs	Male	Neg	Neg	Yes	Yes	Yes, 2/more doses
2017	5	May	LP	4	5-9yrs	Male	Neg	Neg	No	Blank	Blank
2017	5	May	LP	4	5-9yrs	Male	Neg	Pos	Yes	Blank	Unk
2017	5	May	LP	5	10-14yrs	Female	Neg	Pos	No	Blank	Blank
2017	5	May	LP	7	20-44yrs	Male	Neg	Neg	No	Blank	Blank
2017	5	May	LP	7	20-44yrs	Male	Neg	Neg	Yes	Blank	Yes, dose not reported
2017	5	May	LP	7	20-44yrs	Male	Neg	Neg	No	Blank	Blank
2017	5	May	MP	1	<6m	Male	Neg	Neg	No	Yes	Blank
2017	5	May	MP	2	6-12m	Female	Neg	Neg	No	Yes	Blank
2017	5	May	MP	2	6-12m	Male	Neg	Neg	No	Yes	Blank
2017	5	May	MP	3	1-4yrs	Female	Neg	EQ	No	Yes	Blank
2017	5	May	MP	3	1-4yrs	Female	Neg	Neg	No	Yes	Blank
2017	5	May	MP	3	1-4yrs	Female	Neg	Neg	Yes	Yes	Yes, 2/more doses
2017	5	May	MP	3	1-4yrs	Female	Neg	Neg	No	Yes	Blank
2017	5	May	MP	3	1-4yrs	Female	Neg	Neg	No	Yes	Yes, 2/more doses
2017	5	May	MP	3	1-4yrs	Female	Neg	Neg	Yes	Yes	Yes, 2/more doses
2017	5	May	MP	3	1-4yrs	Female	Neg	Neg	No	Yes	Blank
2017	5	May	MP	3	1-4yrs	Female	Neg	Neg	Yes	Yes	Yes, 2/more doses
2017	5	May	MP	3	1-4yrs	Male	Neg	Neg	No	Yes	Blank
2017	5	May	MP	3	1-4yrs	Male	Neg	Neg	No	Yes	Blank
2017	5	May	MP	3	1-4yrs	Male	Neg	Neg	Yes	Yes	Blank
2017	5	May	MP	3	1-4yrs	Male	Neg	Neg	No	Yes	Blank
2017	5	May	MP	3	1-4yrs	Male	Neg	Neg	No	Yes	Blank
2017	5	May	MP	3	1-4yrs	Male	Neg	Neg	Yes	Yes	Yes, 2/more doses
2017	5	May	MP	3	1-4yrs	Male	Neg	Neg	Yes	Yes	Yes, 2/more doses
2017	5	May	MP	3	1-4yrs	Male	Neg	Neg	No	Yes	Blank
2017	5	May	MP	3	1-4yrs	Male	Neg	Neg	No	Yes	Blank
2017	5	May	MP	3	1-4yrs	Male	Neg	Neg	No	Yes	Blank
2017	5	May	MP	3	1-4yrs	Male	Neg	Neg	Yes	Yes	Unk
2017	5	May	MP	3	1-4yrs	Male	Neg	Pos	No	Yes	Blank
2017	5	May	MP	3	1-4yrs	Male	Neg	Pos	No	Yes	Blank
2017	5	May	MP	3	1-4yrs	Male	Neg	Pos	Yes	Yes	Yes, 2/more doses
2017	5	May	MP	4	5-9yrs	Female	Neg	EQ	No	Yes	Blank
2017	5	May	MP	4	5-9yrs	Female	Neg	EQ	Yes	Yes	Yes, 2/more doses
2017	5	May	MP	4	5-9yrs	Female	Neg	EQ	Yes	Yes	Yes, dose not reported
2017	5	May	MP	4	5-9yrs	Female	Neg	Neg	No	Blank	Blank
2017	5	May	MP	4	5-9yrs	Female	Neg	Neg	No	Yes	Blank
2017	5	May	MP	4	5-9yrs	Female	Neg	Pos	No	Yes	Blank
2017	5	May	MP	4	5-9yrs	Female	Neg	Pos	Yes	Yes	Unk
2017	5	May	MP	4	5-9yrs	Female	Neg	Pos	No	Yes	Blank
2017	5	May	MP	4	5-9yrs	Female	Neg	Pos	No	Yes	Blank
2017	5	May	MP	4	5-9yrs	Female	Neg	Pos	Yes	Yes	Yes, dose not reported
2017	5	May	MP	4	5-9yrs	Male	Neg	Neg	No	Yes	Blank
2017	5	May	MP	4	5-9yrs	Male	Neg	Neg	No	Yes	Blank
2017	5	May	MP	4	5-9yrs	Male	Neg	Neg	No	Yes	Blank
2017	5	May	MP	4	5-9yrs	Male	Neg	Neg	Yes	Yes	Yes, 2/more doses
2017	5	May	MP	4	5-9yrs	Male	Neg	Neg	No	Yes	Blank
2017	5	May	MP	4	5-9yrs	Male	Neg	Pos	No	Yes	Blank
2017	5	May	MP	5	10-14yrs	Female	Neg	Neg	No	Yes	Blank
2017	5	May	MP	5	10-14yrs	Male	Neg	Neg	No	Yes	Blank
2017	5	May	MP	7	20-44yrs	Female	Neg	Neg	No	Yes	Blank
2017	5	May	MP	7	20-44yrs	Female	Neg	Neg	No	Yes	Blank
2017	5	May	MP	7	20-44yrs	Male	Neg	Neg	Yes	Yes	Unk
2017	5	May	MP	9	Unk	Female	Neg	Neg	No	Yes	Blank
2017	5	May	MP	9	Unk	Male	Neg	Neg	No	Yes	Blank
2017	5	May	MP	9	Unk	Male	Neg	Neg	No	Yes	Blank
2017	5	May	NCP	3	1-4yrs	Female	Neg	Pos	Yes	Blank	Yes, 2/more doses
2017	5	May	NCP	3	1-4yrs	Male	Neg	Neg	Yes	Blank	Yes, 2/more doses
2017	5	May	NCP	3	1-4yrs	Male	Neg	Neg	No	Blank	Blank
2017	5	May	NCP	3	1-4yrs	Male	Neg	Neg	No	Blank	Blank
2017	5	May	NCP	4	5-9yrs	Female	Neg	Neg	No	Blank	Blank
2017	5	May	NCP	4	5-9yrs	Female	Neg	Pos	No	Blank	Blank
2017	5	May	NCP	4	5-9yrs	Male	Neg	EQ	Yes	Blank	Yes, 2/more doses
2017	5	May	NCP	4	5-9yrs	Male	Neg	Neg	Yes	Blank	Unk
2017	5	May	NCP	4	5-9yrs	Male	Neg	Pos	No	Blank	Blank
2017	5	May	NCP	4	5-9yrs	Male	Neg	Pos	Yes	Blank	Yes, 2/more doses
2017	5	May	NCP	4	5-9yrs	Unk	Neg	Neg	No	Blank	Blank
2017	5	May	NCP	4	5-9yrs	Unk	Neg	Pos	No	Blank	Blank
2017	5	May	NCP	4	5-9yrs	Unk	Neg	Pos	No	Blank	Blank
2017	5	May	NCP	5	10-14yrs	Male	Neg	Neg	No	Blank	Blank
2017	5	May	NCP	6	15-19yrs	Male	Neg	Neg	Yes	Blank	Yes, 2/more doses
2017	5	May	NCP	9	Unk	Male	Neg	Neg	No	Blank	Blank
2017	5	May	NWP	3	1-4yrs	Female	Neg	Neg	Yes	Yes	Yes, 1 dose
2017	5	May	NWP	3	1-4yrs	Female	Neg	Neg	No	Yes	Blank
2017	5	May	NWP	3	1-4yrs	Male	Neg	Neg	No	Yes	Blank
2017	5	May	NWP	3	1-4yrs	Male	Neg	Neg	No	Yes	Blank
2017	5	May	NWP	3	1-4yrs	Male	Neg	Pos	Yes	Yes	Yes, 2/more doses
2017	5	May	NWP	4	5-9yrs	Female	Neg	Neg	No	Yes	Blank
2017	5	May	NWP	4	5-9yrs	Female	Neg	Pos	No	Yes	Blank
2017	5	May	NWP	4	5-9yrs	Male	Neg	EQ	No	Yes	Blank
2017	5	May	NWP	4	5-9yrs	Male	Neg	Neg	No	Yes	Blank
2017	5	May	NWP	4	5-9yrs	Male	Neg	Neg	No	Yes	Blank
2017	5	May	NWP	4	5-9yrs	Male	Neg	Neg	No	Yes	Blank
2017	5	May	NWP	4	5-9yrs	Male	Neg	Neg	No	Yes	Blank
2017	5	May	NWP	4	5-9yrs	Male	Neg	Pos	No	Yes	Blank
2017	5	May	NWP	4	5-9yrs	Male	Neg	Pos	No	Yes	Blank
2017	5	May	NWP	5	10-14yrs	Female	Neg	Pos	Yes	Yes	Unk
2017	5	May	NWP	5	10-14yrs	Female	Neg	Pos	Yes	Yes	Blank
2017	5	May	NWP	6	15-19yrs	Female	Neg	EQ	No	Yes	Blank
2017	5	May	NWP	6	15-19yrs	Male	Neg	Neg	No	Yes	Blank
2017	5	May	NWP	6	15-19yrs	Male	Neg	Pos	No	Yes	Blank
2017	5	May	NWP	7	20-44yrs	Female	Neg	Neg	No	Yes	Blank
2017	5	May	NWP	7	20-44yrs	Female	Pos	Neg	Yes	Yes	Unk
2017	5	May	NWP	7	20-44yrs	Female	Neg	Neg	No	Yes	Blank
2017	5	May	NWP	8	>45yrs	Female	Neg	Neg	No	Yes	Blank
2017	5	May	WCP	1	<6m	Female	Neg	Neg	Yes	Yes	Blank
2017	5	May	WCP	1	<6m	Male	Neg	Neg	Yes	Yes	Yes, 1 dose
2017	5	May	WCP	1	<6m	Male	Neg	Neg	Yes	Yes	Blank
2017	5	May	WCP	1	<6m	Male	Neg	Neg	Yes	Yes	No
2017	5	May	WCP	2	6-12m	Male	Neg	Neg	No	Blank	Blank
2017	5	May	WCP	2	6-12m	Male	Neg	Neg	Yes	Yes	Yes, 2/more doses
2017	5	May	WCP	2	6-12m	Male	Neg	Neg	Yes	Yes	No
2017	5	May	WCP	2	6-12m	Male	Neg	Neg	No	Blank	Blank
2017	5	May	WCP	3	1-4yrs	Female	Neg	EQ	Yes	Yes	Yes, 2/more doses
2017	5	May	WCP	3	1-4yrs	Female	Neg	Neg	Yes	Yes	Yes, 2/more doses
2017	5	May	WCP	3	1-4yrs	Female	Neg	Neg	Yes	Yes	Yes, 2/more doses
2017	5	May	WCP	3	1-4yrs	Female	Neg	Neg	Yes	Yes	Yes, 2/more doses
2017	5	May	WCP	3	1-4yrs	Female	Neg	Neg	Yes	Yes	Yes, 2/more doses
2017	5	May	WCP	3	1-4yrs	Female	Neg	Neg	Yes	Blank	Yes, 2/more doses
2017	5	May	WCP	3	1-4yrs	Female	Neg	Pos	Yes	Yes	Blank
2017	5	May	WCP	3	1-4yrs	Female	Neg	Pos	Yes	Yes	Yes, 2/more doses
2017	5	May	WCP	3	1-4yrs	Male	Neg	Neg	Yes	Yes	Yes, 2/more doses
2017	5	May	WCP	3	1-4yrs	Male	Neg	Neg	No	Blank	Blank
2017	5	May	WCP	3	1-4yrs	Male	Neg	Neg	Yes	Yes	Yes, 1 dose
2017	5	May	WCP	3	1-4yrs	Male	Neg	Neg	Yes	Yes	Yes, 2/more doses
2017	5	May	WCP	3	1-4yrs	Male	Neg	Neg	No	Blank	Blank
2017	5	May	WCP	3	1-4yrs	Male	Neg	Pos	Yes	Yes	Yes, 2/more doses
2017	5	May	WCP	4	5-9yrs	Female	Neg	EQ	Yes	Yes	Yes, 1 dose
2017	5	May	WCP	4	5-9yrs	Female	Neg	EQ	Yes	Yes	Yes, 2/more doses
2017	5	May	WCP	4	5-9yrs	Female	Neg	Neg	Yes	Yes	Yes, 2/more doses
2017	5	May	WCP	4	5-9yrs	Female	Neg	Neg	Yes	Yes	Blank
2017	5	May	WCP	4	5-9yrs	Female	Neg	Pos	Yes	Yes	Yes, 2/more doses
2017	5	May	WCP	4	5-9yrs	Female	Neg	Pos	Yes	Yes	Yes, 2/more doses
2017	5	May	WCP	4	5-9yrs	Female	Neg	Pos	Yes	Yes	Yes, 2/more doses
2017	5	May	WCP	4	5-9yrs	Male	Neg	Neg	Yes	Blank	Blank
2017	5	May	WCP	4	5-9yrs	Male	Neg	Neg	Yes	Yes	Yes, 2/more doses
2017	5	May	WCP	4	5-9yrs	Male	Neg	Pos	Yes	Yes	Yes, 2/more doses
2017	5	May	WCP	5	10-14yrs	Female	Neg	Neg	Yes	Yes	Yes, dose not reported
2017	5	May	WCP	5	10-14yrs	Male	Neg	Neg	No	Blank	Blank
2017	5	May	WCP	7	20-44yrs	Female	Neg	EQ	No	Blank	Blank
2017	5	May	WCP	7	20-44yrs	Male	Neg	EQ	No	Blank	Blank
2017	5	May	WCP	7	20-44yrs	Male	Pos	Neg	Yes	Yes	Unk
2017	6	Jun	ECP	1	<6m	Female	Neg	Neg	Yes	Yes	No
2017	6	Jun	ECP	1	<6m	Unk	Neg	Pos	Yes	Yes	Yes, 2/more doses
2017	6	Jun	ECP	2	6-12m	Male	Pos	Neg	Yes	Blank	Unk
2017	6	Jun	ECP	3	1-4yrs	Female	Neg	EQ	No	Blank	Blank
2017	6	Jun	ECP	3	1-4yrs	Female	Neg	Neg	No	Blank	Blank
2017	6	Jun	ECP	3	1-4yrs	Female	Neg	Neg	Yes	Yes	Blank
2017	6	Jun	ECP	3	1-4yrs	Female	Neg	Neg	No	Blank	Blank
2017	6	Jun	ECP	3	1-4yrs	Male	Neg	Neg	Yes	Blank	Yes, 2/more doses
2017	6	Jun	ECP	3	1-4yrs	Male	Neg	Neg	No	Blank	Blank
2017	6	Jun	ECP	3	1-4yrs	Male	Neg	Neg	Yes	Yes	Yes, 2/more doses
2017	6	Jun	ECP	3	1-4yrs	Male	Neg	Neg	Yes	Blank	Yes, 2/more doses
2017	6	Jun	ECP	3	1-4yrs	Male	Neg	Neg	No	Blank	Blank
2017	6	Jun	ECP	3	1-4yrs	Male	Neg	Pos	Yes	Blank	Yes, 2/more doses
2017	6	Jun	ECP	4	5-9yrs	Female	Neg	Neg	Yes	Blank	Yes, 2/more doses
2017	6	Jun	ECP	4	5-9yrs	Female	Neg	Neg	No	Blank	Blank
2017	6	Jun	ECP	4	5-9yrs	Male	Neg	Neg	Yes	Yes	Yes, 2/more doses
2017	6	Jun	ECP	4	5-9yrs	Male	Neg	Pos	Yes	Yes	Yes, 2/more doses
2017	6	Jun	ECP	4	5-9yrs	Male	Neg	Pos	Yes	Yes	Yes, 2/more doses
2017	6	Jun	ECP	5	10-14yrs	Female	Neg	Neg	No	Blank	Blank
2017	6	Jun	ECP	5	10-14yrs	Female	Neg	Pos	Yes	Yes	Unk
2017	6	Jun	ECP	5	10-14yrs	Male	Neg	Neg	No	Blank	Blank
2017	6	Jun	ECP	5	10-14yrs	Male	Neg	Pos	Yes	Yes	Yes, 2/more doses
2017	6	Jun	ECP	5	10-14yrs	Male	Neg	Pos	Yes	Yes	Yes, 2/more doses
2017	6	Jun	ECP	7	20-44yrs	Female	Neg	EQ	No	Blank	Blank
2017	6	Jun	ECP	9	Unk	Male	Neg	Neg	Yes	Yes	Yes, 2/more doses
2017	6	Jun	FSP	3	1-4yrs	Female	Neg	Neg	Yes	Yes	Yes, 2/more doses
2017	6	Jun	FSP	3	1-4yrs	Female	Neg	Neg	No	Yes	Blank
2017	6	Jun	FSP	3	1-4yrs	Female	Neg	Pos	No	Yes	Blank
2017	6	Jun	FSP	3	1-4yrs	Female	Neg	Pos	Yes	Yes	Blank
2017	6	Jun	FSP	3	1-4yrs	Male	Neg	Pos	Yes	Yes	Yes, 2/more doses
2017	6	Jun	FSP	3	1-4yrs	Male	Neg	Pos	Yes	Yes	Yes, 2/more doses
2017	6	Jun	FSP	3	1-4yrs	Male	Neg	Pos	No	Yes	Blank
2017	6	Jun	FSP	3	1-4yrs	Male	Neg	Pos	No	Yes	Blank
2017	6	Jun	FSP	3	1-4yrs	Male	Neg	Pos	No	Yes	Blank
2017	6	Jun	FSP	3	1-4yrs	Unk	Neg	Pos	Yes	Yes	Yes, 2/more doses
2017	6	Jun	FSP	4	5-9yrs	Female	Neg	EQ	No	Yes	Blank
2017	6	Jun	FSP	4	5-9yrs	Female	Neg	Neg	Yes	Yes	Yes, 2/more doses
2017	6	Jun	FSP	4	5-9yrs	Female	Neg	Neg	Yes	Yes	Yes, 2/more doses
2017	6	Jun	FSP	4	5-9yrs	Male	Neg	Neg	No	Yes	Blank
2017	6	Jun	FSP	4	5-9yrs	Male	Neg	Pos	No	Yes	Blank
2017	6	Jun	FSP	5	10-14yrs	Female	Neg	Neg	No	Yes	Blank
2017	6	Jun	FSP	5	10-14yrs	Female	Neg	Pos	No	Yes	Blank
2017	6	Jun	FSP	5	10-14yrs	Female	REJ	REJ	No	Yes	Blank
2017	6	Jun	FSP	7	20-44yrs	Male	Neg	Neg	No	Yes	Blank
2017	6	Jun	GP	1	<6m	Female	Neg	Neg	No	Yes	Blank
2017	6	Jun	GP	1	<6m	Female	Neg	Neg	No	Yes	Blank
2017	6	Jun	GP	1	<6m	Male	Neg	Neg	No	Yes	Blank
2017	6	Jun	GP	2	6-12m	Female	Neg	Neg	No	Yes	Blank
2017	6	Jun	GP	2	6-12m	Female	Neg	Neg	Yes	Blank	Yes, 2/more doses
2017	6	Jun	GP	2	6-12m	Female	Neg	Neg	No	Yes	Blank
2017	6	Jun	GP	2	6-12m	Male	Neg	Neg	No	Yes	Blank
2017	6	Jun	GP	2	6-12m	Male	Neg	Neg	No	Yes	Blank
2017	6	Jun	GP	2	6-12m	Male	Neg	Neg	No	Yes	Blank
2017	6	Jun	GP	3	1-4yrs	Female	Neg	EQ	No	Yes	Blank
2017	6	Jun	GP	3	1-4yrs	Female	Neg	EQ	No	Blank	Blank
2017	6	Jun	GP	3	1-4yrs	Female	Neg	EQ	Yes	Yes	Yes, 2/more doses
2017	6	Jun	GP	3	1-4yrs	Female	Neg	Neg	No	Blank	Blank
2017	6	Jun	GP	3	1-4yrs	Female	Pos	Neg	Yes	Yes	Unk
2017	6	Jun	GP	3	1-4yrs	Female	Neg	Neg	Yes	Yes	Blank
2017	6	Jun	GP	3	1-4yrs	Female	Neg	Neg	No	Blank	Blank
2017	6	Jun	GP	3	1-4yrs	Female	Neg	Neg	No	Yes	Blank
2017	6	Jun	GP	3	1-4yrs	Female	Pos	Neg	Yes	Yes	Unk
2017	6	Jun	GP	3	1-4yrs	Female	Pos	Neg	Yes	Yes	Unk
2017	6	Jun	GP	3	1-4yrs	Female	Neg	Neg	No	Yes	Blank
2017	6	Jun	GP	3	1-4yrs	Female	Neg	Neg	No	Blank	Blank
2017	6	Jun	GP	3	1-4yrs	Female	Neg	Neg	No	Yes	Blank
2017	6	Jun	GP	3	1-4yrs	Female	Neg	Neg	No	Blank	Blank
2017	6	Jun	GP	3	1-4yrs	Female	Neg	Neg	No	Yes	Blank
2017	6	Jun	GP	3	1-4yrs	Female	Neg	Neg	No	Blank	Blank
2017	6	Jun	GP	3	1-4yrs	Female	Neg	Neg	Yes	Yes	Yes, 2/more doses
2017	6	Jun	GP	3	1-4yrs	Female	Neg	Neg	Yes	Yes	Yes, 1 dose
2017	6	Jun	GP	3	1-4yrs	Female	Neg	Neg	No	Blank	Blank
2017	6	Jun	GP	3	1-4yrs	Female	Neg	Neg	No	Blank	Blank
2017	6	Jun	GP	3	1-4yrs	Female	Neg	Pos	No	Yes	Blank
2017	6	Jun	GP	3	1-4yrs	Female	Neg	Pos	Yes	Blank	Yes, 2/more doses
2017	6	Jun	GP	3	1-4yrs	Female	Neg	Pos	No	Yes	Blank
2017	6	Jun	GP	3	1-4yrs	Female	Neg	Pos	Yes	Yes	Yes, 2/more doses
2017	6	Jun	GP	3	1-4yrs	Female	Neg	Pos	No	Yes	Blank
2017	6	Jun	GP	3	1-4yrs	Female	Neg	Pos	Yes	Yes	Yes, 2/more doses
2017	6	Jun	GP	3	1-4yrs	Female	Neg	Pos	No	Yes	Blank
2017	6	Jun	GP	3	1-4yrs	Female	Neg	Pos	No	Blank	Blank
2017	6	Jun	GP	3	1-4yrs	Female	Neg	Pos	No	Blank	Blank
2017	6	Jun	GP	3	1-4yrs	Female	Neg	Pos	Yes	Yes	Yes, 2/more doses
2017	6	Jun	GP	3	1-4yrs	Female	Neg	Pos	No	Yes	Blank
2017	6	Jun	GP	3	1-4yrs	Female	Neg	Pos	No	Blank	Blank
2017	6	Jun	GP	3	1-4yrs	Female	Neg	Pos	Yes	Yes	Yes, 2/more doses
2017	6	Jun	GP	3	1-4yrs	Female	REJ	REJ	Yes	Blank	Yes, 2/more doses
2017	6	Jun	GP	3	1-4yrs	Male	Neg	EQ	No	Yes	Blank
2017	6	Jun	GP	3	1-4yrs	Male	Neg	Neg	No	Blank	Blank
2017	6	Jun	GP	3	1-4yrs	Male	Neg	Neg	Yes	Yes	Yes, 2/more doses
2017	6	Jun	GP	3	1-4yrs	Male	Neg	Neg	No	Blank	Blank
2017	6	Jun	GP	3	1-4yrs	Male	Neg	Neg	Yes	Yes	Yes, 2/more doses
2017	6	Jun	GP	3	1-4yrs	Male	Neg	Neg	No	Blank	Blank
2017	6	Jun	GP	3	1-4yrs	Male	Neg	Neg	No	Blank	Blank
2017	6	Jun	GP	3	1-4yrs	Male	Neg	Neg	No	Blank	Blank
2017	6	Jun	GP	3	1-4yrs	Male	Neg	Neg	Yes	Yes	Blank
2017	6	Jun	GP	3	1-4yrs	Male	Neg	Neg	No	Blank	Blank
2017	6	Jun	GP	3	1-4yrs	Male	Neg	Neg	Yes	Yes	Yes, 2/more doses
2017	6	Jun	GP	3	1-4yrs	Male	Neg	Neg	No	Blank	Blank
2017	6	Jun	GP	3	1-4yrs	Male	Pos	Neg	No	Blank	Unk
2017	6	Jun	GP	3	1-4yrs	Male	Neg	Neg	No	Blank	Blank
2017	6	Jun	GP	3	1-4yrs	Male	Neg	Pos	No	Yes	Blank
2017	6	Jun	GP	3	1-4yrs	Male	Neg	Pos	No	Yes	Blank
2017	6	Jun	GP	3	1-4yrs	Male	Neg	Pos	No	Blank	Blank
2017	6	Jun	GP	3	1-4yrs	Male	Neg	Pos	Yes	Blank	Yes, 2/more doses
2017	6	Jun	GP	3	1-4yrs	Male	Neg	Pos	No	Yes	Blank
2017	6	Jun	GP	3	1-4yrs	Male	Neg	Pos	Yes	Blank	Yes, dose not reported
2017	6	Jun	GP	3	1-4yrs	Male	Neg	Pos	No	Blank	Blank
2017	6	Jun	GP	3	1-4yrs	Unk	Neg	Neg	No	Yes	Blank
2017	6	Jun	GP	4	5-9yrs	Female	Neg	EQ	Yes	Yes	Yes, 2/more doses
2017	6	Jun	GP	4	5-9yrs	Female	Pos	Neg	Yes	Yes	Unk
2017	6	Jun	GP	4	5-9yrs	Female	Neg	Neg	Yes	Yes	Yes, 2/more doses
2017	6	Jun	GP	4	5-9yrs	Female	Neg	Neg	No	Blank	Blank
2017	6	Jun	GP	4	5-9yrs	Female	Pos	Neg	No	Yes	Unk
2017	6	Jun	GP	4	5-9yrs	Female	Neg	Neg	No	Blank	Blank
2017	6	Jun	GP	4	5-9yrs	Female	Neg	Neg	No	Blank	Blank
2017	6	Jun	GP	4	5-9yrs	Female	Neg	Neg	Yes	Yes	Unk
2017	6	Jun	GP	4	5-9yrs	Female	Neg	Neg	No	Blank	Blank
2017	6	Jun	GP	4	5-9yrs	Female	Neg	Neg	Yes	Yes	Yes, dose not reported
2017	6	Jun	GP	4	5-9yrs	Female	Neg	Pos	No	Yes	Blank
2017	6	Jun	GP	4	5-9yrs	Female	Neg	Pos	Yes	Yes	Yes, 2/more doses
2017	6	Jun	GP	4	5-9yrs	Female	Neg	Pos	Yes	Blank	Yes, 2/more doses
2017	6	Jun	GP	4	5-9yrs	Female	Neg	Pos	Yes	Blank	Blank
2017	6	Jun	GP	4	5-9yrs	Female	Neg	Pos	No	Blank	Blank
2017	6	Jun	GP	4	5-9yrs	Female	Neg	Pos	Yes	Yes	Yes, 2/more doses
2017	6	Jun	GP	4	5-9yrs	Female	Neg	Pos	No	Yes	Blank
2017	6	Jun	GP	4	5-9yrs	Female	Neg	Pos	Yes	Blank	Yes, 1 dose
2017	6	Jun	GP	4	5-9yrs	Male	Neg	EQ	Yes	Yes	Yes, 2/more doses
2017	6	Jun	GP	4	5-9yrs	Male	Neg	Neg	Yes	Yes	Yes, 2/more doses
2017	6	Jun	GP	4	5-9yrs	Male	Neg	Neg	No	Yes	Blank
2017	6	Jun	GP	4	5-9yrs	Male	Neg	Neg	Yes	Yes	Blank
2017	6	Jun	GP	4	5-9yrs	Male	Neg	Neg	No	Yes	Blank
2017	6	Jun	GP	4	5-9yrs	Male	Neg	Neg	Yes	Blank	Yes, 2/more doses
2017	6	Jun	GP	4	5-9yrs	Male	Neg	Neg	No	Yes	Blank
2017	6	Jun	GP	4	5-9yrs	Male	Neg	Neg	No	Blank	Blank
2017	6	Jun	GP	4	5-9yrs	Male	Neg	Neg	No	Blank	Blank
2017	6	Jun	GP	4	5-9yrs	Male	Neg	Pos	No	Yes	Blank
2017	6	Jun	GP	4	5-9yrs	Male	Neg	Pos	Yes	Blank	Yes, 2/more doses
2017	6	Jun	GP	4	5-9yrs	Male	Neg	Pos	No	Yes	Blank
2017	6	Jun	GP	4	5-9yrs	Male	Neg	Pos	No	Blank	Blank
2017	6	Jun	GP	4	5-9yrs	Male	Neg	Pos	Yes	Yes	No
2017	6	Jun	GP	4	5-9yrs	Male	Neg	Pos	Yes	Blank	Yes, 2/more doses
2017	6	Jun	GP	4	5-9yrs	Male	Neg	Pos	Yes	Blank	Yes, 2/more doses
2017	6	Jun	GP	4	5-9yrs	Male	Neg	Pos	Yes	Yes	Unk
2017	6	Jun	GP	4	5-9yrs	Male	Neg	Pos	Yes	Blank	Yes, 2/more doses
2017	6	Jun	GP	4	5-9yrs	Unk	Neg	Neg	No	Yes	Blank
2017	6	Jun	GP	4	5-9yrs	Unk	Neg	Pos	Yes	Yes	Yes, 1 dose
2017	6	Jun	GP	5	10-14yrs	Female	Neg	Neg	No	Yes	Blank
2017	6	Jun	GP	5	10-14yrs	Female	Neg	Neg	No	Yes	Blank
2017	6	Jun	GP	5	10-14yrs	Female	Neg	Pos	Yes	Yes	Blank
2017	6	Jun	GP	5	10-14yrs	Female	Neg	Pos	No	Yes	Blank
2017	6	Jun	GP	5	10-14yrs	Female	Neg	Pos	No	Yes	Blank
2017	6	Jun	GP	5	10-14yrs	Male	Pos	Neg	Yes	Yes	Unk
2017	6	Jun	GP	5	10-14yrs	Male	Neg	Neg	No	Yes	Blank
2017	6	Jun	GP	5	10-14yrs	Male	Neg	Neg	No	Yes	Blank
2017	6	Jun	GP	5	10-14yrs	Male	Neg	Neg	No	Yes	Blank
2017	6	Jun	GP	5	10-14yrs	Male	Neg	Neg	No	Blank	Blank
2017	6	Jun	GP	5	10-14yrs	Male	Neg	Neg	Yes	Yes	Yes, 2/more doses
2017	6	Jun	GP	6	15-19yrs	Female	Pos	Neg	Yes	Yes	Unk
2017	6	Jun	GP	6	15-19yrs	Female	Neg	Pos	Yes	Blank	Unk
2017	6	Jun	GP	6	15-19yrs	Male	Pos	Neg	Yes	Yes	Unk
2017	6	Jun	GP	6	15-19yrs	Male	Neg	Neg	Yes	Yes	Yes, 1 dose
2017	6	Jun	GP	6	15-19yrs	Male	Neg	Pos	No	Yes	Blank
2017	6	Jun	GP	6	15-19yrs	Male	Neg	Pos	Yes	Yes	Unk
2017	6	Jun	GP	7	20-44yrs	Female	Neg	Neg	No	Blank	Blank
2017	6	Jun	GP	7	20-44yrs	Female	Neg	Neg	No	Blank	Blank
2017	6	Jun	GP	7	20-44yrs	Female	Neg	Neg	No	Blank	Blank
2017	6	Jun	GP	7	20-44yrs	Female	Neg	Neg	Yes	Yes	Blank
2017	6	Jun	GP	7	20-44yrs	Female	Neg	Neg	Yes	Blank	Unk
2017	6	Jun	GP	7	20-44yrs	Female	Neg	Pos	No	Yes	Blank
2017	6	Jun	GP	7	20-44yrs	Male	Pos	Neg	No	Blank	Unk
2017	6	Jun	GP	7	20-44yrs	Male	Neg	Neg	No	Yes	Blank
2017	6	Jun	GP	7	20-44yrs	Male	Pos	Neg	Yes	Yes	Unk
2017	6	Jun	GP	7	20-44yrs	Male	Pos	Neg	Yes	Yes	Unk
2017	6	Jun	GP	7	20-44yrs	Male	Pos	Neg	Yes	Yes	Unk
2017	6	Jun	GP	7	20-44yrs	Male	Pos	Neg	Yes	Yes	Unk
2017	6	Jun	GP	7	20-44yrs	Male	Neg	Neg	No	Blank	Blank
2017	6	Jun	GP	7	20-44yrs	Male	Pos	Neg	Yes	Yes	Unk
2017	6	Jun	GP	7	20-44yrs	Male	Pos	Neg	No	Yes	Unk
2017	6	Jun	GP	7	20-44yrs	Male	EQ	Neg	No	Yes	Blank
2017	6	Jun	GP	7	20-44yrs	Male	EQ	Neg	Yes	Blank	Blank
2017	6	Jun	GP	8	>45yrs	Female	Neg	Neg	No	Blank	Blank
2017	6	Jun	GP	8	>45yrs	Male	Neg	Neg	No	Blank	Blank
2017	6	Jun	GP	9	Unk	Female	Neg	Neg	No	Blank	Blank
2017	6	Jun	GP	9	Unk	Female	Neg	Neg	No	Blank	Blank
2017	6	Jun	GP	9	unk	Female	Neg	Pos	No	Yes	Blank
2017	6	Jun	GP	9	Unk	Male	Neg	Neg	No	Blank	Blank
2017	6	Jun	GP	9	Unk	Male	Neg	Neg	No	Blank	Blank
2017	6	Jun	GP	9	Unk	Male	Neg	Neg	No	Yes	Blank
2017	6	Jun	GP	9	Unk	Male	Neg	Neg	Yes	Yes	Blank
2017	6	Jun	GP	9	Unk	Male	Neg	Neg	No	Blank	Blank
2017	6	Jun	GP	9	Unk	Male	Neg	Neg	No	Blank	Blank
2017	6	Jun	GP	9	Unk	Male	EQ	Neg	No	Blank	Blank
2017	6	Jun	KZP	1	<6m	Male	Neg	Neg	Yes	Yes	No
2017	6	Jun	KZP	2	6-12m	Male	Neg	Neg	Yes	Yes	Yes, 1 dose
2017	6	Jun	KZP	2	6-12m	Male	Neg	Neg	Yes	Yes	Blank
2017	6	Jun	KZP	2	6-12m	Male	Neg	Neg	Yes	Yes	Yes, 2/more doses
2017	6	Jun	KZP	2	6-12m	Male	Pos	Neg	No	Yes	Unk
2017	6	Jun	KZP	3	1-4yrs	Female	Neg	EQ	Yes	Blank	No
2017	6	Jun	KZP	3	1-4yrs	Female	Neg	Neg	Yes	Yes	Yes, 1 dose
2017	6	Jun	KZP	3	1-4yrs	Female	Neg	Neg	Yes	Yes	Yes, 2/more doses
2017	6	Jun	KZP	3	1-4yrs	Female	Neg	Neg	Yes	Yes	Yes, 2/more doses
2017	6	Jun	KZP	3	1-4yrs	Female	Neg	Neg	Yes	Yes	Yes, 2/more doses
2017	6	Jun	KZP	3	1-4yrs	Female	Neg	Neg	Yes	Yes	Yes, 2/more doses
2017	6	Jun	KZP	3	1-4yrs	Female	Neg	Neg	Yes	Yes	Yes, 2/more doses
2017	6	Jun	KZP	3	1-4yrs	Female	Neg	Pos	Yes	Yes	Yes, 2/more doses
2017	6	Jun	KZP	3	1-4yrs	Female	Neg	Pos	Yes	Yes	Yes, 2/more doses
2017	6	Jun	KZP	3	1-4yrs	Female	Neg	Pos	No	Blank	Blank
2017	6	Jun	KZP	3	1-4yrs	Male	Neg	EQ	Yes	Yes	Blank
2017	6	Jun	KZP	3	1-4yrs	Male	Neg	Neg	Yes	Yes	Yes, 2/more doses
2017	6	Jun	KZP	3	1-4yrs	Male	Neg	Neg	No	Blank	Blank
2017	6	Jun	KZP	3	1-4yrs	Male	Neg	Neg	Yes	Yes	Blank
2017	6	Jun	KZP	3	1-4yrs	Male	Neg	Neg	Yes	Yes	Yes, 2/more doses
2017	6	Jun	KZP	3	1-4yrs	Male	Neg	Neg	Yes	Blank	Yes, 2/more doses
2017	6	Jun	KZP	3	1-4yrs	Male	Neg	Neg	Yes	Yes	Yes, 2/more doses
2017	6	Jun	KZP	3	1-4yrs	Male	Neg	Neg	Yes	Yes	Yes, 1 dose
2017	6	Jun	KZP	3	1-4yrs	Male	Neg	Neg	Yes	Yes	Yes, 2/more doses
2017	6	Jun	KZP	3	1-4yrs	Male	Neg	Neg	Yes	Yes	Yes, 2/more doses
2017	6	Jun	KZP	3	1-4yrs	Male	Neg	Pos	Yes	Yes	Yes, 2/more doses
2017	6	Jun	KZP	3	1-4yrs	Male	Neg	Pos	Yes	Yes	Blank
2017	6	Jun	KZP	3	1-4yrs	Male	Neg	Pos	Yes	Yes	Yes, 1 dose
2017	6	Jun	KZP	4	5-9yrs	Female	Neg	EQ	Yes	Yes	Yes, 2/more doses
2017	6	Jun	KZP	4	5-9yrs	Female	Neg	Neg	Yes	Blank	Yes, 2/more doses
2017	6	Jun	KZP	4	5-9yrs	Female	Neg	Neg	Yes	Yes	Blank
2017	6	Jun	KZP	4	5-9yrs	Female	Neg	Neg	Yes	Yes	Blank
2017	6	Jun	KZP	4	5-9yrs	Female	Neg	Neg	Yes	Yes	Yes, 2/more doses
2017	6	Jun	KZP	4	5-9yrs	Female	Neg	Neg	Yes	Yes	Yes, 2/more doses
2017	6	Jun	KZP	4	5-9yrs	Female	Neg	Pos	Yes	Yes	Yes, 2/more doses
2017	6	Jun	KZP	4	5-9yrs	Female	Neg	Pos	Yes	Yes	Yes, 2/more doses
2017	6	Jun	KZP	4	5-9yrs	Female	Neg	Pos	Yes	Blank	Blank
2017	6	Jun	KZP	4	5-9yrs	Female	Neg	Pos	No	Blank	Blank
2017	6	Jun	KZP	4	5-9yrs	Female	Neg	Pos	Yes	Yes	Yes, 2/more doses
2017	6	Jun	KZP	4	5-9yrs	Female	Neg	Pos	Yes	Blank	Yes, 2/more doses
2017	6	Jun	KZP	4	5-9yrs	Female	Neg	Pos	Yes	Yes	Yes, 2/more doses
2017	6	Jun	KZP	4	5-9yrs	Female	Neg	Pos	Yes	Yes	Yes, 2/more doses
2017	6	Jun	KZP	4	5-9yrs	Female	Neg	Pos	Yes	Yes	Yes, 2/more doses
2017	6	Jun	KZP	4	5-9yrs	Male	Neg	Neg	Yes	Yes	Yes, 2/more doses
2017	6	Jun	KZP	4	5-9yrs	Male	Neg	Neg	Yes	Yes	Blank
2017	6	Jun	KZP	4	5-9yrs	Male	Neg	Neg	Yes	Yes	Yes, 2/more doses
2017	6	Jun	KZP	4	5-9yrs	Male	Neg	Neg	Yes	Yes	Yes, 2/more doses
2017	6	Jun	KZP	4	5-9yrs	Male	Neg	Neg	Yes	Yes	Yes, dose not reported
2017	6	Jun	KZP	4	5-9yrs	Male	Neg	Neg	Yes	Yes	Yes, 2/more doses
2017	6	Jun	KZP	4	5-9yrs	Male	Neg	Neg	Yes	Yes	Yes, 2/more doses
2017	6	Jun	KZP	4	5-9yrs	Male	Pos	Neg	Yes	Yes	Yes, dose not reported
2017	6	Jun	KZP	4	5-9yrs	Male	Neg	Pos	Yes	Blank	Yes, 2/more doses
2017	6	Jun	KZP	4	5-9yrs	Male	Neg	Pos	Yes	Yes	Yes, 1 dose
2017	6	Jun	KZP	4	5-9yrs	Male	Neg	Pos	Yes	Yes	Yes, 2/more doses
2017	6	Jun	KZP	4	5-9yrs	Male	Neg	Pos	Yes	Yes	Blank
2017	6	Jun	KZP	4	5-9yrs	Male	Neg	Pos	Yes	Yes	Blank
2017	6	Jun	KZP	4	5-9yrs	Male	Neg	Pos	Yes	Yes	Yes, 2/more doses
2017	6	Jun	KZP	4	5-9yrs	Male	EQ	Pos	Yes	Yes	Yes, 2/more doses
2017	6	Jun	KZP	4	5-9yrs	Male	Neg	Pos	No	Blank	Blank
2017	6	Jun	KZP	4	5-9yrs	Male	Neg	Pos	Yes	Yes	Yes, 2/more doses
2017	6	Jun	KZP	4	5-9yrs	Male	Neg	Pos	Yes	Yes	Yes, 2/more doses
2017	6	Jun	KZP	6	15-19yrs	Female	Neg	Neg	Yes	Yes	Unk
2017	6	Jun	LP	1	<6m	Male	Neg	Neg	No	Blank	Blank
2017	6	Jun	LP	2	6-12m	Male	EQ	Neg	No	Blank	Blank
2017	6	Jun	LP	3	1-4yrs	Female	Neg	Neg	No	Blank	Blank
2017	6	Jun	LP	3	1-4yrs	Female	Pos	Neg	No	Blank	Unk
2017	6	Jun	LP	3	1-4yrs	Female	Neg	Neg	No	Blank	Blank
2017	6	Jun	LP	3	1-4yrs	Female	Neg	Neg	No	Blank	Blank
2017	6	Jun	LP	3	1-4yrs	Female	Neg	Neg	No	Blank	Blank
2017	6	Jun	LP	3	1-4yrs	Female	Neg	Neg	No	Blank	Blank
2017	6	Jun	LP	3	1-4yrs	Female	Neg	Pos	No	Blank	Blank
2017	6	Jun	LP	3	1-4yrs	Female	Neg	Pos	No	Blank	Blank
2017	6	Jun	LP	3	1-4yrs	Female	Neg	Pos	No	Blank	Blank
2017	6	Jun	LP	3	1-4yrs	Female	EQ	Pos	Yes	Blank	Yes, 2/more doses
2017	6	Jun	LP	3	1-4yrs	Male	Neg	Neg	No	Blank	Blank
2017	6	Jun	LP	3	1-4yrs	Male	Neg	Neg	No	Blank	Blank
2017	6	Jun	LP	3	1-4yrs	Male	Neg	Neg	No	Blank	Blank
2017	6	Jun	LP	3	1-4yrs	Male	Neg	Neg	No	Blank	Blank
2017	6	Jun	LP	3	1-4yrs	Male	Neg	Neg	No	Blank	Blank
2017	6	Jun	LP	3	1-4yrs	Male	Neg	Neg	No	Blank	Blank
2017	6	Jun	LP	3	1-4yrs	Male	Neg	Neg	Yes	Yes	Yes, 2/more doses
2017	6	Jun	LP	3	1-4yrs	Male	Neg	Neg	Yes	Blank	Blank
2017	6	Jun	LP	3	1-4yrs	Male	Neg	Neg	Yes	Blank	Blank
2017	6	Jun	LP	4	5-9yrs	Female	Neg	EQ	No	Blank	Blank
2017	6	Jun	LP	4	5-9yrs	Female	Neg	EQ	No	Blank	Blank
2017	6	Jun	LP	4	5-9yrs	Female	Neg	EQ	No	Blank	Blank
2017	6	Jun	LP	4	5-9yrs	Female	Neg	Neg	No	Blank	Blank
2017	6	Jun	LP	4	5-9yrs	Female	Neg	Neg	No	Blank	Blank
2017	6	Jun	LP	4	5-9yrs	Female	Neg	Neg	Yes	Yes	Yes, 2/more doses
2017	6	Jun	LP	4	5-9yrs	Female	Neg	Neg	Yes	Yes	Yes, 2/more doses
2017	6	Jun	LP	4	5-9yrs	Female	Neg	Neg	No	Blank	Blank
2017	6	Jun	LP	4	5-9yrs	Female	Neg	Neg	No	Blank	Blank
2017	6	Jun	LP	4	5-9yrs	Female	Neg	Pos	No	Blank	Blank
2017	6	Jun	LP	4	5-9yrs	Female	Neg	Pos	No	Blank	Blank
2017	6	Jun	LP	4	5-9yrs	Female	Neg	Pos	No	Blank	Blank
2017	6	Jun	LP	4	5-9yrs	Male	Neg	EQ	Yes	Yes	Unk
2017	6	Jun	LP	4	5-9yrs	Male	Neg	Neg	Yes	Blank	Yes, 2/more doses
2017	6	Jun	LP	4	5-9yrs	Male	Neg	Pos	No	Blank	Blank
2017	6	Jun	LP	4	5-9yrs	Male	Neg	Pos	No	Blank	Blank
2017	6	Jun	LP	4	5-9yrs	Male	Neg	Pos	Yes	Blank	No
2017	6	Jun	LP	4	5-9yrs	Male	Neg	Pos	No	Blank	Blank
2017	6	Jun	LP	4	5-9yrs	Male	Neg	Pos	Yes	Blank	Yes, 2/more doses
2017	6	Jun	LP	4	5-9yrs	Male	Neg	Pos	Yes	Blank	Yes, 2/more doses
2017	6	Jun	LP	4	5-9yrs	Male	Neg	Pos	No	Blank	Blank
2017	6	Jun	LP	4	5-9yrs	Male	Neg	Pos	Yes	Blank	Yes, 2/more doses
2017	6	Jun	LP	5	10-14yrs	Female	Neg	Neg	No	Blank	Blank
2017	6	Jun	LP	5	10-14yrs	Female	Neg	Neg	No	Blank	Blank
2017	6	Jun	LP	5	10-14yrs	Female	Neg	Pos	Yes	Blank	Yes, 2/more doses
2017	6	Jun	LP	5	10-14yrs	Male	Neg	Neg	Yes	Blank	Yes, 2/more doses
2017	6	Jun	LP	6	15-19yrs	Male	Neg	Neg	No	Blank	Blank
2017	6	Jun	LP	6	15-19yrs	Male	Neg	Pos	No	Blank	Blank
2017	6	Jun	LP	7	20-44yrs	Female	Pos	Neg	No	Blank	Unk
2017	6	Jun	LP	7	20-44yrs	Female	Neg	Neg	No	Blank	Blank
2017	6	Jun	LP	7	20-44yrs	Male	Neg	Neg	No	Blank	Blank
2017	6	Jun	LP	8	>45yrs	Male	Neg	Neg	No	Blank	Blank
2017	6	Jun	MP	1	<6m	Male	Neg	Neg	No	Blank	Blank
2017	6	Jun	MP	2	6-12m	Male	Neg	Neg	No	Blank	Blank
2017	6	Jun	MP	2	6-12m	Male	Neg	Pos	Yes	Yes	Yes, 2/more doses
2017	6	Jun	MP	3	1-4yrs	Female	Neg	EQ	Yes	Blank	Yes, 1 dose
2017	6	Jun	MP	3	1-4yrs	Female	Neg	Neg	No	Blank	Blank
2017	6	Jun	MP	3	1-4yrs	Female	Neg	Neg	No	Blank	Blank
2017	6	Jun	MP	3	1-4yrs	Female	Neg	Neg	No	Blank	Blank
2017	6	Jun	MP	3	1-4yrs	Female	Neg	Neg	Yes	Blank	Yes, 2/more doses
2017	6	Jun	MP	3	1-4yrs	Female	Neg	Neg	No	Blank	Blank
2017	6	Jun	MP	3	1-4yrs	Female	Neg	Neg	Yes	Blank	Blank
2017	6	Jun	MP	3	1-4yrs	Female	Neg	Neg	Yes	Blank	Yes, 2/more doses
2017	6	Jun	MP	3	1-4yrs	Female	Neg	Neg	Yes	Yes	Yes, 2/more doses
2017	6	Jun	MP	3	1-4yrs	Female	Neg	Pos	No	Blank	Blank
2017	6	Jun	MP	3	1-4yrs	Female	Neg	Pos	No	Blank	Blank
2017	6	Jun	MP	3	1-4yrs	Female	Neg	Pos	No	Blank	Blank
2017	6	Jun	MP	3	1-4yrs	Female	Neg	Pos	No	Blank	Blank
2017	6	Jun	MP	3	1-4yrs	Female	Neg	Pos	Yes	Blank	Yes, 2/more doses
2017	6	Jun	MP	3	1-4yrs	Female	Neg	Pos	No	Blank	Blank
2017	6	Jun	MP	3	1-4yrs	Male	Neg	Neg	No	Blank	Blank
2017	6	Jun	MP	3	1-4yrs	Male	Neg	Neg	Yes	Blank	Unk
2017	6	Jun	MP	3	1-4yrs	Male	Neg	Neg	No	Blank	Blank
2017	6	Jun	MP	3	1-4yrs	Male	Neg	Neg	No	Blank	Blank
2017	6	Jun	MP	3	1-4yrs	Male	Neg	Neg	No	Blank	Blank
2017	6	Jun	MP	3	1-4yrs	Male	Neg	Neg	No	Blank	Blank
2017	6	Jun	MP	3	1-4yrs	Male	Neg	Neg	No	Blank	Blank
2017	6	Jun	MP	3	1-4yrs	Male	Neg	Neg	No	Blank	Blank
2017	6	Jun	MP	3	1-4yrs	Male	Neg	Neg	Yes	Blank	Yes, 2/more doses
2017	6	Jun	MP	3	1-4yrs	Male	Neg	Pos	No	Blank	Blank
2017	6	Jun	MP	3	1-4yrs	Male	Neg	Pos	No	Blank	Blank
2017	6	Jun	MP	3	1-4yrs	Male	Neg	Pos	No	Blank	Blank
2017	6	Jun	MP	3	1-4yrs	Male	Neg	Pos	No	Blank	Blank
2017	6	Jun	MP	3	1-4yrs	Male	Neg	Pos	No	Blank	Blank
2017	6	Jun	MP	3	1-4yrs	Male	Neg	Pos	No	Blank	Blank
2017	6	Jun	MP	3	1-4yrs	Male	Neg	Pos	Yes	Blank	Yes, 2/more doses
2017	6	Jun	MP	3	1-4yrs	Male	REJ	REJ	No	Blank	Blank
2017	6	Jun	MP	4	5-9yrs	Female	Neg	Neg	No	Blank	Blank
2017	6	Jun	MP	4	5-9yrs	Female	Neg	Neg	No	Blank	Blank
2017	6	Jun	MP	4	5-9yrs	Female	Neg	Neg	No	Blank	Blank
2017	6	Jun	MP	4	5-9yrs	Female	Neg	Pos	No	Blank	Blank
2017	6	Jun	MP	4	5-9yrs	Female	Neg	Pos	Yes	Blank	Blank
2017	6	Jun	MP	4	5-9yrs	Female	Neg	Pos	Yes	Blank	Yes, 2/more doses
2017	6	Jun	MP	4	5-9yrs	Male	Neg	Neg	No	Blank	Blank
2017	6	Jun	MP	4	5-9yrs	Male	Neg	Neg	Yes	Blank	Yes, 2/more doses
2017	6	Jun	MP	4	5-9yrs	Male	Neg	Neg	Yes	Blank	Yes, 2/more doses
2017	6	Jun	MP	4	5-9yrs	Male	Neg	Neg	Yes	Blank	Yes, 1 dose
2017	6	Jun	MP	4	5-9yrs	Male	Neg	Pos	Yes	Blank	Unk
2017	6	Jun	MP	4	5-9yrs	Male	Neg	Pos	No	Blank	Blank
2017	6	Jun	MP	4	5-9yrs	Male	Neg	Pos	Yes	Blank	Yes, 2/more doses
2017	6	Jun	MP	4	5-9yrs	Male	Neg	Pos	No	Blank	Blank
2017	6	Jun	MP	4	5-9yrs	Male	Neg	Pos	No	Blank	Blank
2017	6	Jun	MP	4	5-9yrs	Male	Neg	Pos	No	Blank	Blank
2017	6	Jun	MP	4	5-9yrs	Male	Neg	Pos	No	Blank	Blank
2017	6	Jun	MP	4	5-9yrs	Male	Neg	Pos	Yes	Blank	Yes, 2/more doses
2017	6	Jun	MP	4	5-9yrs	Male	Neg	Pos	No	Blank	Blank
2017	6	Jun	MP	4	5-9yrs	Male	Neg	Pos	Yes	Blank	Yes, 2/more doses
2017	6	Jun	MP	4	5-9yrs	Male	Neg	Pos	Yes	Blank	Yes, 2/more doses
2017	6	Jun	MP	4	5-9yrs	Male	REJ	REJ	No	Blank	Blank
2017	6	Jun	MP	5	10-14yrs	Female	Neg	Neg	No	Blank	Blank
2017	6	Jun	MP	5	10-14yrs	Male	Neg	Pos	No	Blank	Blank
2017	6	Jun	MP	5	10-14yrs	Male	Neg	Pos	No	Blank	Blank
2017	6	Jun	MP	5	10-14yrs	Male	Neg	Pos	No	Blank	Blank
2017	6	Jun	MP	7	20-44yrs	Female	Neg	Neg	No	Blank	Blank
2017	6	Jun	MP	7	20-44yrs	Female	Neg	Neg	No	Blank	Blank
2017	6	Jun	MP	7	20-44yrs	Female	Neg	Neg	No	Blank	Blank
2017	6	Jun	MP	7	20-44yrs	Female	Neg	Pos	No	Blank	Blank
2017	6	Jun	MP	7	20-44yrs	Female	Neg	Pos	No	Blank	Blank
2017	6	Jun	MP	7	20-44yrs	Male	Neg	Neg	No	Blank	Blank
2017	6	Jun	MP	9	Unk	Male	Neg	EQ	No	Blank	Blank
2017	6	Jun	NCP	3	1-4yrs	Female	Neg	EQ	No	Blank	Blank
2017	6	Jun	NCP	3	1-4yrs	Female	Neg	EQ	No	Blank	Blank
2017	6	Jun	NCP	3	1-4yrs	Female	Neg	Neg	Yes	Blank	Blank
2017	6	Jun	NCP	3	1-4yrs	Female	EQ	Pos	No	Blank	Blank
2017	6	Jun	NCP	3	1-4yrs	Female	Neg	Pos	Yes	Blank	Yes, 2/more doses
2017	6	Jun	NCP	3	1-4yrs	Female	REJ	REJ	No	Blank	Blank
2017	6	Jun	NCP	3	1-4yrs	Male	Neg	Neg	No	Blank	Blank
2017	6	Jun	NCP	3	1-4yrs	Male	Neg	Pos	Yes	Blank	Blank
2017	6	Jun	NCP	3	1-4yrs	Male	Neg	Pos	No	Blank	Blank
2017	6	Jun	NCP	3	1-4yrs	Male	Neg	Pos	No	Blank	Blank
2017	6	Jun	NCP	3	1-4yrs	Male	Neg	Pos	No	Blank	Blank
2017	6	Jun	NCP	4	5-9yrs	Female	Neg	Neg	No	Blank	Blank
2017	6	Jun	NCP	4	5-9yrs	Female	Neg	Neg	Yes	Blank	Blank
2017	6	Jun	NCP	4	5-9yrs	Female	Neg	Pos	No	Blank	Blank
2017	6	Jun	NCP	4	5-9yrs	Female	Neg	Pos	Yes	Blank	Yes, dose not reported
2017	6	Jun	NCP	4	5-9yrs	Female	Neg	Pos	Yes	Blank	Blank
2017	6	Jun	NCP	4	5-9yrs	Female	Neg	Pos	No	Blank	Blank
2017	6	Jun	NCP	4	5-9yrs	Female	Neg	Pos	No	Blank	Blank
2017	6	Jun	NCP	4	5-9yrs	Female	Neg	Pos	Yes	Blank	Yes, 1 dose
2017	6	Jun	NCP	4	5-9yrs	Male	Neg	EQ	No	Blank	Blank
2017	6	Jun	NCP	4	5-9yrs	Male	Neg	Neg	No	Blank	Blank
2017	6	Jun	NCP	4	5-9yrs	Male	Neg	Pos	Yes	Blank	Yes, 2/more doses
2017	6	Jun	NCP	4	5-9yrs	Male	Neg	Pos	Yes	Blank	Blank
2017	6	Jun	NCP	4	5-9yrs	Male	Neg	Pos	No	Blank	Blank
[truncated: 4,275 more rows]
