# Supplementary material for: A retrospective 5-year review of rubella in South Africa prior to the introduction of a rubella-containing vaccine
Source: PLoS One. 2022 May 5;17(5):e0265870. doi: 10.1371/journal.pone.0265870 (PMC9071131; doi:10.1371/journal.pone.0265870)
Supplement: S6 Table — ECP, Eastern Cape Province; FSP, Free State Province; GAP, Gauteng Province; KZP, KwaZulu-Natal province; LPP, Limpopo province; MPP, Mpumalanga Province; NCP, Northern Cape Province; NWP, northwest province; WCP, Western Cape Province. (XLSX) [file pone.0265870.s006.xlsx]

## Sheet: S6 Table
S6 Table. National febrile rash surveillance data in South Africa for 2018 (N=3761)
Year	TEST_MONTH	Month	Province	Age	Age group	Sex	Measles IgM	Rubella IgM	CIF	EPID_NUMBER	Vaccinated
2018	1	Jan	ECP	2	6-12m	Male	Neg	Neg	Yes	No	Blank
2018	1	Jan	ECP	3	1-4yrs	Female	Neg	Neg	Yes	Yes	Yes, dose not reported
2018	1	Jan	ECP	3	1-4yrs	Female	Neg	Neg	Yes	Yes	Yes, 2/more doses
2018	1	Jan	ECP	3	1-4yrs	Female	Neg	Neg	No	No	Blank
2018	1	Jan	ECP	3	1-4yrs	Female	Pos	Neg	No	No	Blank
2018	1	Jan	ECP	3	1-4yrs	Female	Neg	Neg	Yes	Yes	Yes, 2/more doses
2018	1	Jan	ECP	3	1-4yrs	Female	Neg	Pos	No	No	Blank
2018	1	Jan	ECP	3	1-4yrs	Male	Neg	Eq	Yes	Yes	Yes, 2/more doses
2018	1	Jan	ECP	3	1-4yrs	Male	Neg	Neg	Yes	Yes	Yes, 2/more doses
2018	1	Jan	ECP	3	1-4yrs	Male	Neg	Neg	Yes	Yes	Yes, 2/more doses
2018	1	Jan	ECP	3	1-4yrs	Male	Neg	Pos	Yes	Yes	Yes, 2/more doses
2018	1	Jan	ECP	3	1-4yrs	Male	Neg	Pos	Yes	Yes	Yes, 1 dose
2018	1	Jan	ECP	3	1-4yrs	Male	Neg	Pos	Yes	Yes	Yes, 2/more doses
2018	1	Jan	ECP	3	1-4yrs	Unk	Neg	Pos	Yes	Yes	Yes, dose not reported
2018	1	Jan	ECP	4	5-9yrs	Female	Neg	Eq	No	No	Blank
2018	1	Jan	ECP	4	5-9yrs	Female	Neg	Neg	Yes	Yes	Yes, 2/more doses
2018	1	Jan	ECP	4	5-9yrs	Female	Neg	Neg	No	No	Blank
2018	1	Jan	ECP	4	5-9yrs	Female	Pos	Pos	Yes	Yes	Blank
2018	1	Jan	ECP	4	5-9yrs	Female	Neg	Pos	No	No	Blank
2018	1	Jan	ECP	4	5-9yrs	Male	Neg	Neg	Yes	Yes	Yes, 2/more doses
2018	1	Jan	ECP	4	5-9yrs	Male	Neg	Pos	No	No	Blank
2018	1	Jan	ECP	4	5-9yrs	Male	Neg	Pos	No	No	Blank
2018	1	Jan	ECP	5	10-14yrs	Female	Neg	Pos	No	No	Blank
2018	1	Jan	ECP	9	Unk	Female	Neg	Pos	No	No	Blank
2018	1	Jan	FSP	4	5-9yrs	Female	Neg	Pos	Yes	Yes	Blank
2018	1	Jan	FSP	7	20-44yrs	Female	Eq	Eq	No	Yes	Blank
2018	1	Jan	GP	1	<6m	Female	Neg	Neg	No	Yes	Blank
2018	1	Jan	GP	1	<6m	Female	Neg	Neg	No	Yes	Blank
2018	1	Jan	GP	2	6-12m	Female	Neg	Neg	No	Yes	Blank
2018	1	Jan	GP	2	6-12m	Female	Neg	Neg	No	Yes	Blank
2018	1	Jan	GP	2	6-12m	Female	Neg	Neg	No	Yes	Blank
2018	1	Jan	GP	2	6-12m	Female	Pos	Neg	Yes	Yes	Blank
2018	1	Jan	GP	2	6-12m	Female	Neg	Neg	No	Yes	Blank
2018	1	Jan	GP	2	6-12m	Male	Neg	Neg	Yes	Yes	Yes, 1 dose
2018	1	Jan	GP	2	6-12m	Male	Neg	Neg	Yes	Yes	Blank
2018	1	Jan	GP	3	1-4yrs	Female	Neg	Neg	No	Yes	Blank
2018	1	Jan	GP	3	1-4yrs	Female	Neg	Neg	Yes	Yes	Yes, 2/more doses
2018	1	Jan	GP	3	1-4yrs	Female	Neg	Neg	Yes	Yes	Yes, 2/more doses
2018	1	Jan	GP	3	1-4yrs	Female	Neg	Neg	No	Yes	Blank
2018	1	Jan	GP	3	1-4yrs	Female	Neg	Neg	No	Yes	Blank
2018	1	Jan	GP	3	1-4yrs	Female	Neg	Neg	Yes	Yes	Blank
2018	1	Jan	GP	3	1-4yrs	Female	Neg	Neg	Yes	Yes	Yes, 2/more doses
2018	1	Jan	GP	3	1-4yrs	Female	Neg	Neg	Yes	Yes	Yes, dose not reported
2018	1	Jan	GP	3	1-4yrs	Female	Pos	Neg	No	Yes	Blank
2018	1	Jan	GP	3	1-4yrs	Female	Neg	Neg	Yes	Yes	Yes, 2/more doses
2018	1	Jan	GP	3	1-4yrs	Female	Neg	Pos	No	Yes	Blank
2018	1	Jan	GP	3	1-4yrs	Female	Neg	Pos	Yes	Yes	Yes, 2/more doses
2018	1	Jan	GP	3	1-4yrs	Female	Neg	Pos	Yes	Yes	Blank
2018	1	Jan	GP	3	1-4yrs	Male	Neg	Eq	No	Yes	Blank
2018	1	Jan	GP	3	1-4yrs	Male	Neg	Neg	No	Yes	Blank
2018	1	Jan	GP	3	1-4yrs	Male	Neg	Neg	No	Yes	Blank
2018	1	Jan	GP	3	1-4yrs	Male	Neg	Neg	No	Yes	Blank
2018	1	Jan	GP	3	1-4yrs	Male	Neg	Neg	No	Yes	Blank
2018	1	Jan	GP	3	1-4yrs	Male	Neg	Neg	Yes	Yes	Blank
2018	1	Jan	GP	3	1-4yrs	Male	Neg	Pos	Yes	Yes	Blank
2018	1	Jan	GP	3	1-4yrs	Male	Neg	Pos	Yes	Yes	Blank
2018	1	Jan	GP	4	5-9yrs	Female	Neg	Neg	No	No	Blank
2018	1	Jan	GP	4	5-9yrs	Female	Neg	Neg	No	Yes	Blank
2018	1	Jan	GP	4	5-9yrs	Female	Neg	Neg	No	Yes	Blank
2018	1	Jan	GP	4	5-9yrs	Female	Eq	Pos	Yes	Yes	Yes, 2/more doses
2018	1	Jan	GP	4	5-9yrs	Female	Neg	Pos	Yes	Yes	Yes, 2/more doses
2018	1	Jan	GP	4	5-9yrs	Female	Neg	Pos	Yes	Yes	Blank
2018	1	Jan	GP	4	5-9yrs	Male	Neg	Neg	No	Yes	Blank
2018	1	Jan	GP	4	5-9yrs	Male	Neg	Pos	No	Yes	Blank
2018	1	Jan	GP	5	10-14yrs	Female	Neg	Neg	No	Yes	Blank
2018	1	Jan	GP	6	15-19Yr	Female	Neg	Neg	No	Yes	Blank
2018	1	Jan	GP	6	15-19Yr	Female	Neg	Neg	No	Yes	Blank
2018	1	Jan	GP	6	15-19Yr	Male	Neg	Pos	No	Yes	Blank
2018	1	Jan	GP	7	20-44yrs	Female	Neg	Neg	No	Yes	Blank
2018	1	Jan	GP	7	20-44yrs	Female	Neg	Neg	No	Yes	Blank
2018	1	Jan	GP	7	20-44yrs	Female	Neg	Neg	No	Yes	Blank
2018	1	Jan	GP	7	20-44yrs	Female	Eq	Pos	No	Yes	Blank
2018	1	Jan	GP	7	20-44yrs	Male	Neg	Neg	No	Yes	Blank
2018	1	Jan	GP	7	20-44yrs	Male	Neg	Neg	No	Yes	Blank
2018	1	Jan	GP	7	20-44yrs	Male	Neg	Neg	No	Yes	Blank
2018	1	Jan	GP	7	20-44yrs	Male	Neg	Neg	No	Yes	Blank
2018	1	Jan	GP	7	20-44yrs	Male	Neg	Pos	No	Yes	Blank
2018	1	Jan	GP	8	>45yrs	Female	Neg	Neg	No	Yes	Blank
2018	1	Jan	GP	8	>45yrs	Male	Neg	Neg	No	Yes	Blank
2018	1	Jan	GP	8	>45yrs	Male	Neg	Neg	No	Yes	Blank
2018	1	Jan	GP	9	Unk	Male	Eq	Neg	No	Yes	Blank
2018	1	Jan	GP	9	Unk	Male	Neg	Neg	No	Yes	Blank
2018	1	Jan	KZP	1	<6m	Female	Pos	Neg	Yes	Yes	Blank
2018	1	Jan	KZP	1	<6m	Female	Neg	Neg	Yes	Yes	Blank
2018	1	Jan	KZP	1	<6m	Male	Neg	Neg	Yes	Yes	Blank
2018	1	Jan	KZP	1	<6m	Male	Neg	Neg	Yes	Yes	Blank
2018	1	Jan	KZP	2	6-12m	Female	Neg	Neg	Yes	Yes	Yes, 1 dose
2018	1	Jan	KZP	2	6-12m	Female	Neg	Neg	Yes	Yes	Yes, 1 dose
2018	1	Jan	KZP	2	6-12m	Male	Pos	Neg	Yes	Yes	Blank
2018	1	Jan	KZP	2	6-12m	Male	Neg	Neg	Yes	Yes	Yes, 1 dose
2018	1	Jan	KZP	2	6-12m	Male	Neg	Neg	Yes	Yes	Yes, 1 dose
2018	1	Jan	KZP	2	6-12m	Male	Neg	Neg	Yes	Yes	Yes, 1 dose
2018	1	Jan	KZP	2	6-12m	Male	Neg	Pos	No	No	Blank
2018	1	Jan	KZP	2	6-12m	Male	Neg	Pos	Yes	Yes	Blank
2018	1	Jan	KZP	3	1-4yrs	Female	Neg	Eq	Yes	Yes	Blank
2018	1	Jan	KZP	3	1-4yrs	Female	Neg	Neg	Yes	Yes	Blank
2018	1	Jan	KZP	3	1-4yrs	Female	Neg	Neg	No	Yes	Blank
2018	1	Jan	KZP	3	1-4yrs	Female	Neg	Neg	Yes	Yes	Yes, 2/more doses
2018	1	Jan	KZP	3	1-4yrs	Female	Neg	Neg	Yes	Yes	Blank
2018	1	Jan	KZP	3	1-4yrs	Female	Neg	Pos	Yes	Yes	Yes, 2/more doses
2018	1	Jan	KZP	3	1-4yrs	Female	Neg	Pos	Yes	Yes	Yes, 1 dose
2018	1	Jan	KZP	3	1-4yrs	Female	Pos	Pos	No	Yes	Blank
2018	1	Jan	KZP	3	1-4yrs	Female	Neg	Pos	Yes	Yes	Yes, 2/more doses
2018	1	Jan	KZP	3	1-4yrs	Female	Neg	Pos	Yes	Yes	Blank
2018	1	Jan	KZP	3	1-4yrs	Male	Neg	Neg	Yes	No	Yes, 2/more doses
2018	1	Jan	KZP	3	1-4yrs	Male	Neg	Neg	Yes	No	Yes, 2/more doses
2018	1	Jan	KZP	3	1-4yrs	Male	Neg	Neg	Yes	Yes	Yes, 2/more doses
2018	1	Jan	KZP	3	1-4yrs	Male	Neg	Neg	Yes	Yes	Yes, 2/more doses
2018	1	Jan	KZP	3	1-4yrs	Male	Neg	Neg	Yes	Yes	Yes, 2/more doses
2018	1	Jan	KZP	3	1-4yrs	Male	Neg	Neg	Yes	Yes	Yes, 2/more doses
2018	1	Jan	KZP	3	1-4yrs	Male	Neg	Neg	Yes	Yes	Yes, 2/more doses
2018	1	Jan	KZP	3	1-4yrs	Male	Neg	Neg	Yes	Yes	Yes, dose not reported
2018	1	Jan	KZP	3	1-4yrs	Male	Neg	Neg	Yes	Yes	Yes, 2/more doses
2018	1	Jan	KZP	3	1-4yrs	Male	Neg	Pos	No	No	Blank
2018	1	Jan	KZP	3	1-4yrs	Male	Neg	Pos	Yes	Yes	Yes, 2/more doses
2018	1	Jan	KZP	3	1-4yrs	Male	Neg	Pos	Yes	Yes	Yes, 2/more doses
2018	1	Jan	KZP	3	1-4yrs	Male	Neg	Pos	Yes	Yes	Yes, 1 dose
2018	1	Jan	KZP	3	1-4yrs	Male	Neg	Pos	Yes	Yes	Yes, 2/more doses
2018	1	Jan	KZP	3	1-4yrs	Male	Neg	Pos	No	Yes	Yes, 2/more doses
2018	1	Jan	KZP	3	1-4yrs	Male	Neg	Pos	Yes	Yes	Yes, 2/more doses
2018	1	Jan	KZP	4	5-9yrs	Female	Neg	Eq	Yes	Yes	Blank
2018	1	Jan	KZP	4	5-9yrs	Female	Neg	Neg	Yes	Yes	Yes, 2/more doses
2018	1	Jan	KZP	4	5-9yrs	Female	Pos	Neg	Yes	Yes	Blank
2018	1	Jan	KZP	4	5-9yrs	Female	Neg	Neg	Yes	Yes	Yes, 2/more doses
2018	1	Jan	KZP	4	5-9yrs	Female	Neg	Neg	Yes	Yes	Yes, 2/more doses
2018	1	Jan	KZP	4	5-9yrs	Female	Neg	Pos	Yes	Yes	Yes, 2/more doses
2018	1	Jan	KZP	4	5-9yrs	Female	Neg	Pos	Yes	Yes	Yes, 2/more doses
2018	1	Jan	KZP	4	5-9yrs	Female	Neg	Pos	Yes	Yes	Blank
2018	1	Jan	KZP	4	5-9yrs	Female	Neg	Pos	Yes	Yes	Yes, 2/more doses
2018	1	Jan	KZP	4	5-9yrs	Male	Neg	Eq	No	Yes	Blank
2018	1	Jan	KZP	4	5-9yrs	Male	Neg	Neg	Yes	Yes	Blank
2018	1	Jan	KZP	4	5-9yrs	Male	Neg	Neg	Yes	Yes	Yes, 2/more doses
2018	1	Jan	KZP	4	5-9yrs	Male	Neg	Neg	Yes	Yes	Yes, 2/more doses
2018	1	Jan	KZP	4	5-9yrs	Male	Neg	Neg	Yes	Yes	Blank
2018	1	Jan	KZP	4	5-9yrs	Male	Neg	Neg	No	No	Yes, dose not reported
2018	1	Jan	KZP	4	5-9yrs	Male	Neg	Pos	Yes	Yes	Blank
2018	1	Jan	KZP	4	5-9yrs	Male	Neg	Pos	Yes	Yes	Yes, 2/more doses
2018	1	Jan	KZP	4	5-9yrs	Male	Neg	Pos	No	No	Blank
2018	1	Jan	KZP	4	5-9yrs	Male	Neg	Pos	Yes	Yes	Yes, 2/more doses
2018	1	Jan	KZP	4	5-9yrs	Male	Neg	Pos	Yes	Yes	Yes, 2/more doses
2018	1	Jan	KZP	4	5-9yrs	Male	Neg	Pos	No	No	Yes, dose not reported
2018	1	Jan	KZP	5	10-14yrs	Female	Neg	Neg	Yes	Yes	Blank
2018	1	Jan	KZP	5	10-14yrs	Female	Neg	Pos	Yes	Yes	Blank
2018	1	Jan	KZP	5	10-14yrs	Male	Neg	Neg	Yes	Yes	Blank
2018	1	Jan	KZP	5	10-14yrs	Male	Neg	Pos	Yes	Yes	Yes, 2/more doses
2018	1	Jan	KZP	7	20-44yrs	Female	Neg	Neg	No	No	Blank
2018	1	Jan	KZP	7	20-44yrs	Female	Neg	Neg	No	No	Blank
2018	1	Jan	KZP	7	20-44yrs	Male	Neg	Neg	Yes	Yes	Blank
2018	1	Jan	LPP	2	6-12m	Female	Neg	Neg	No	Yes	Blank
2018	1	Jan	LPP	2	6-12m	Male	Eq	Neg	No	No	Yes, dose not reported
2018	1	Jan	LPP	3	1-4yrs	Female	Neg	Neg	No	Yes	Blank
2018	1	Jan	LPP	3	1-4yrs	Female	Neg	Neg	Yes	Yes	Yes, 1 dose
2018	1	Jan	LPP	3	1-4yrs	Female	Neg	Neg	No	Yes	Yes, 2/more doses
2018	1	Jan	LPP	3	1-4yrs	Female	Neg	Neg	Yes	Yes	Yes, 1 dose
2018	1	Jan	LPP	3	1-4yrs	Female	Neg	Pos	Yes	No	Yes, 2/more doses
2018	1	Jan	LPP	3	1-4yrs	Female	Rej	Rej	No	Yes	Blank
2018	1	Jan	LPP	3	1-4yrs	Male	Neg	Pos	Yes	Yes	Yes, 2/more doses
2018	1	Jan	LPP	3	1-4yrs	Male	Neg	Pos	No	No	Blank
2018	1	Jan	LPP	4	5-9yrs	Male	Neg	Neg	No	Yes	Blank
2018	1	Jan	LPP	5	10-14yrs	Male	Neg	Pos	No	Yes	Blank
2018	1	Jan	LPP	7	20-44yrs	Female	Neg	Neg	No	Yes	Blank
2018	1	Jan	LPP	7	20-44yrs	Female	Neg	Neg	No	Yes	Blank
2018	1	Jan	MP	3	1-4yrs	Female	Neg	Neg	No	Yes	Blank
2018	1	Jan	MP	3	1-4yrs	Female	Neg	Neg	Yes	Yes	Blank
2018	1	Jan	MP	3	1-4yrs	Female	Neg	Neg	No	Yes	Blank
2018	1	Jan	MP	3	1-4yrs	Female	Neg	Pos	No	Yes	Blank
2018	1	Jan	MP	3	1-4yrs	Male	Neg	Neg	Yes	Yes	Yes, 2/more doses
2018	1	Jan	MP	3	1-4yrs	Male	Neg	Neg	No	Yes	Blank
2018	1	Jan	MP	3	1-4yrs	Unk	Neg	Neg	No	Yes	Blank
2018	1	Jan	MP	4	5-9yrs	Male	Neg	Neg	No	Yes	Blank
2018	1	Jan	MP	4	5-9yrs	Male	Neg	Neg	No	Yes	Blank
2018	1	Jan	MP	4	5-9yrs	Male	Rej	Rej	No	Yes	Blank
2018	1	Jan	NWP	1	<6m	Female	Neg	Neg	No	Yes	Blank
2018	1	Jan	NWP	2	6-12m	Male	Neg	Neg	No	Yes	Blank
2018	1	Jan	NWP	2	6-12m	Male	Neg	Neg	No	Yes	Blank
2018	1	Jan	NWP	3	1-4yrs	Female	Neg	Neg	No	Yes	Blank
2018	1	Jan	NWP	3	1-4yrs	Female	Neg	Neg	Yes	Yes	Yes, 2/more doses
2018	1	Jan	NWP	3	1-4yrs	Female	Neg	Neg	No	Yes	Blank
2018	1	Jan	NWP	3	1-4yrs	Female	Eq	Pos	No	Yes	Blank
2018	1	Jan	NWP	3	1-4yrs	Female	Neg	Pos	No	Yes	Blank
2018	1	Jan	NWP	3	1-4yrs	Male	Neg	Neg	No	Yes	Blank
2018	1	Jan	NWP	3	1-4yrs	Male	Neg	Neg	Yes	Yes	Blank
2018	1	Jan	NWP	3	1-4yrs	Male	Neg	Pos	No	Yes	Blank
2018	1	Jan	NWP	3	1-4yrs	Male	Pos	Pos	No	Yes	Blank
2018	1	Jan	NWP	3	1-4yrs	Male	Neg	Pos	No	Yes	Blank
2018	1	Jan	NWP	4	5-9yrs	Female	Neg	Neg	No	Yes	Blank
2018	1	Jan	NWP	4	5-9yrs	Female	Neg	Neg	No	Yes	Blank
2018	1	Jan	NWP	4	5-9yrs	Female	Neg	Neg	No	Yes	Blank
2018	1	Jan	NWP	4	5-9yrs	Female	Neg	Neg	No	Yes	Blank
2018	1	Jan	NWP	4	5-9yrs	Male	Neg	Neg	No	Yes	Blank
2018	1	Jan	NWP	5	10-14yrs	Female	Neg	Neg	No	Yes	Blank
2018	1	Jan	NWP	5	10-14yrs	Female	Neg	Pos	No	Yes	Blank
2018	1	Jan	NWP	5	10-14yrs	Male	Neg	Neg	No	Yes	Blank
2018	1	Jan	NWP	7	20-44yrs	Female	Neg	Neg	No	Yes	Blank
2018	1	Jan	NWP	7	20-44yrs	Female	Neg	Pos	No	Yes	Blank
2018	1	Jan	NWP	7	20-44yrs	Male	Neg	Neg	No	Yes	Blank
2018	1	Jan	NWP	8	>45yrs	Male	Neg	Neg	No	Yes	Blank
2018	1	Jan	NCP	1	<6m	Male	Neg	Neg	No	Yes	Blank
2018	1	Jan	NCP	2	6-12m	Male	Neg	Neg	Yes	Yes	Yes, 1 dose
2018	1	Jan	NCP	3	1-4yrs	Female	Neg	Neg	Yes	No	Blank
2018	1	Jan	NCP	3	1-4yrs	Female	Eq	Neg	No	Yes	Blank
2018	1	Jan	NCP	3	1-4yrs	Male	Neg	Neg	Yes	Yes	Blank
2018	1	Jan	NCP	3	1-4yrs	Male	Neg	Neg	No	Yes	Blank
2018	1	Jan	NCP	3	1-4yrs	Male	Neg	Neg	No	Yes	Blank
2018	1	Jan	NCP	3	1-4yrs	Male	Neg	Pos	No	No	Blank
2018	1	Jan	NCP	3	1-4yrs	Male	Neg	Pos	No	Yes	Blank
2018	1	Jan	NCP	3	1-4yrs	Unk	Neg	Neg	No	Yes	Blank
2018	1	Jan	NCP	4	5-9yrs	Female	Neg	Neg	Yes	Yes	Yes, 2/more doses
2018	1	Jan	NCP	4	5-9yrs	Female	Neg	Pos	Yes	Yes	Yes, 2/more doses
2018	1	Jan	NCP	4	5-9yrs	Male	Neg	Neg	No	Yes	Blank
2018	1	Jan	NCP	4	5-9yrs	Male	Neg	Pos	No	Yes	Blank
2018	1	Jan	NCP	4	5-9yrs	Male	Neg	Pos	No	Yes	Blank
2018	1	Jan	NCP	4	5-9yrs	Male	Neg	Pos	No	Yes	Blank
2018	1	Jan	NCP	5	10-14yrs	Male	Neg	Neg	Yes	Yes	Blank
2018	1	Jan	NCP	5	10-14yrs	Male	Neg	Neg	Yes	Yes	Yes, 2/more doses
2018	1	Jan	NCP	7	20-44yrs	Female	Neg	Eq	No	Yes	Blank
2018	1	Jan	WCP	1	<6m	Female	Neg	Neg	Yes	Yes	Blank
2018	1	Jan	WCP	1	<6m	Male	Eq	Neg	Yes	Yes	Blank
2018	1	Jan	WCP	2	6-12m	Female	Neg	Neg	Yes	Yes	Yes, 1 dose
2018	1	Jan	WCP	2	6-12m	Male	Neg	Neg	Yes	Yes	Yes, 1 dose
2018	1	Jan	WCP	3	1-4yrs	Female	Neg	Neg	Yes	Yes	Yes, 2/more doses
2018	1	Jan	WCP	3	1-4yrs	Female	Neg	Neg	Yes	Yes	Blank
2018	1	Jan	WCP	3	1-4yrs	Female	Neg	Neg	Yes	Yes	Yes, 2/more doses
2018	1	Jan	WCP	3	1-4yrs	Female	Pos	Pos	Yes	Yes	Blank
2018	1	Jan	WCP	3	1-4yrs	Male	Neg	Neg	Yes	Yes	Yes, 1 dose
2018	1	Jan	WCP	3	1-4yrs	Male	Neg	Neg	Yes	Yes	Yes, 2/more doses
2018	1	Jan	WCP	3	1-4yrs	Male	Neg	Neg	No	No	Blank
2018	1	Jan	WCP	3	1-4yrs	Male	Neg	Neg	Yes	Yes	Yes, 2/more doses
2018	1	Jan	WCP	3	1-4yrs	Male	Pos	Pos	Yes	Yes	Yes, dose not reported
2018	1	Jan	WCP	3	1-4yrs	Male	Neg	Pos	Yes	Yes	Yes, 2/more doses
2018	1	Jan	WCP	3	1-4yrs	Male	Neg	Pos	No	No	Blank
2018	1	Jan	WCP	3	1-4yrs	Male	Neg	Pos	Yes	Yes	Yes, 2/more doses
2018	1	Jan	WCP	4	5-9yrs	Female	Neg	Neg	No	No	Blank
2018	1	Jan	WCP	4	5-9yrs	Female	Neg	Neg	Yes	Yes	Yes, dose not reported
2018	1	Jan	WCP	4	5-9yrs	Female	Neg	Neg	Yes	Yes	Yes, 2/more doses
2018	1	Jan	WCP	4	5-9yrs	Female	Neg	Neg	Yes	Yes	Yes, dose not reported
2018	1	Jan	WCP	4	5-9yrs	Female	Neg	Pos	Yes	Yes	Yes, 2/more doses
2018	1	Jan	WCP	4	5-9yrs	Female	Neg	Pos	Yes	Yes	Yes, 2/more doses
2018	1	Jan	WCP	4	5-9yrs	Female	Neg	Pos	Yes	Yes	Yes, 2/more doses
2018	1	Jan	WCP	4	5-9yrs	Male	Neg	Neg	No	No	Blank
2018	1	Jan	WCP	4	5-9yrs	Male	Neg	Neg	Yes	Yes	Yes, 2/more doses
2018	1	Jan	WCP	4	5-9yrs	Male	Neg	Neg	Yes	Yes	Blank
2018	1	Jan	WCP	4	5-9yrs	Male	Neg	Neg	Yes	No	Blank
2018	1	Jan	WCP	4	5-9yrs	Male	Neg	Pos	Yes	Yes	Yes, 1 dose
2018	1	Jan	WCP	4	5-9yrs	Male	Neg	Pos	Yes	Yes	Yes, 1 dose
2018	1	Jan	WCP	4	5-9yrs	Male	Neg	Pos	Yes	Yes	Yes, 2/more doses
2018	1	Jan	WCP	6	15-19Yr	Female	Neg	Neg	Yes	No	Blank
2018	1	Jan	WCP	6	15-19Yr	Male	Neg	Pos	Yes	Yes	Yes, 2/more doses
2018	1	Jan	WCP	7	20-44yrs	Female	Neg	Neg	Yes	Yes	Blank
2018	1	Jan	WCP	7	20-44yrs	Female	Neg	Neg	No	No	Blank
2018	1	Jan	WCP	7	20-44yrs	Male	Neg	Neg	No	No	Blank
2018	1	Jan	WCP	7	20-44yrs	Male	Pos	Neg	Yes	Yes	Blank
2018	1	Jan	WCP	7	20-44yrs	Male	Neg	Neg	Yes	Yes	Blank
2018	2	Feb	ECP	1	<6m	Male	Neg	Neg	No	No	Blank
2018	2	Feb	ECP	3	1-4yrs	Female	Neg	Neg	Yes	Yes	Yes, 2/more doses
2018	2	Feb	ECP	3	1-4yrs	Female	Neg	Neg	No	No	Blank
2018	2	Feb	ECP	3	1-4yrs	Female	Neg	Neg	Yes	Yes	Yes, dose not reported
2018	2	Feb	ECP	3	1-4yrs	Male	Neg	Eq	Yes	No	Blank
2018	2	Feb	ECP	3	1-4yrs	Male	Neg	Neg	Yes	Yes	Yes, 2/more doses
2018	2	Feb	ECP	3	1-4yrs	Male	Neg	Neg	Yes	Yes	Yes, 2/more doses
2018	2	Feb	ECP	3	1-4yrs	Male	Neg	Neg	Yes	No	Blank
2018	2	Feb	ECP	3	1-4yrs	Male	Neg	Neg	No	No	Blank
2018	2	Feb	ECP	3	1-4yrs	Male	Neg	Neg	No	No	Blank
2018	2	Feb	ECP	3	1-4yrs	Male	Neg	Neg	No	No	Blank
2018	2	Feb	ECP	3	1-4yrs	Male	Neg	Pos	Yes	Yes	Yes, 2/more doses
2018	2	Feb	ECP	3	1-4yrs	Unk	Neg	Neg	Yes	Yes	Yes, 2/more doses
2018	2	Feb	ECP	3	1-4yrs	Unk	Neg	Pos	No	No	Blank
2018	2	Feb	ECP	4	5-9yrs	Female	Neg	Eq	No	No	Blank
2018	2	Feb	ECP	4	5-9yrs	Female	Neg	Neg	No	No	Blank
2018	2	Feb	ECP	4	5-9yrs	Female	Neg	Neg	Yes	Yes	Yes, 2/more doses
2018	2	Feb	ECP	4	5-9yrs	Female	Pos	Pos	No	No	Blank
2018	2	Feb	ECP	4	5-9yrs	Female	Neg	Pos	Yes	Yes	Yes, 2/more doses
2018	2	Feb	ECP	4	5-9yrs	Male	Neg	Neg	No	No	Blank
2018	2	Feb	ECP	4	5-9yrs	Male	Neg	Pos	Yes	Yes	Yes, 2/more doses
2018	2	Feb	ECP	4	5-9yrs	Male	Neg	Pos	No	No	Blank
2018	2	Feb	ECP	4	5-9yrs	Male	Neg	Pos	No	No	Blank
2018	2	Feb	ECP	4	5-9yrs	Male	Neg	Pos	Yes	Yes	Blank
2018	2	Feb	ECP	4	5-9yrs	Male	Neg	Pos	Yes	Yes	Yes, 2/more doses
2018	2	Feb	ECP	5	10-14yrs	Female	Neg	Neg	Yes	Yes	Yes, 1 dose
2018	2	Feb	ECP	5	10-14yrs	Female	Neg	Pos	Yes	Yes	Yes, 2/more doses
2018	2	Feb	ECP	5	10-14yrs	Male	Neg	Pos	Yes	Yes	Blank
2018	2	Feb	ECP	9	Unk	Female	Neg	Pos	No	No	Blank
2018	2	Feb	FSP	2	6-12m	Male	Neg	Neg	Yes	Yes	Yes, 2/more doses
2018	2	Feb	FSP	3	1-4yrs	Male	Neg	Neg	No	Yes	Blank
2018	2	Feb	FSP	6	15-19Yr	Male	Neg	Neg	No	Yes	Blank
2018	2	Feb	FSP	8	>45yrs	Female	Neg	Neg	No	Yes	Blank
2018	2	Feb	GP	1	<6m	Female	Pos	Pos	No	Yes	Blank
2018	2	Feb	GP	1	<6m	Male	Neg	Neg	No	Yes	Blank
2018	2	Feb	GP	2	6-12m	Female	Neg	Eq	No	Yes	Blank
2018	2	Feb	GP	2	6-12m	Female	Eq	Neg	Yes	Yes	Blank
2018	2	Feb	GP	2	6-12m	Female	Neg	Neg	No	Yes	Blank
2018	2	Feb	GP	2	6-12m	Male	Neg	Neg	Yes	Yes	Blank
2018	2	Feb	GP	2	6-12m	Male	Neg	Neg	No	Yes	Blank
2018	2	Feb	GP	2	6-12m	Male	Neg	Neg	No	Yes	Blank
2018	2	Feb	GP	3	1-4yrs	Female	Neg	Neg	No	Yes	Blank
2018	2	Feb	GP	3	1-4yrs	Female	Neg	Neg	No	Yes	Blank
2018	2	Feb	GP	3	1-4yrs	Female	Neg	Neg	No	Yes	Blank
2018	2	Feb	GP	3	1-4yrs	Female	Neg	Neg	Yes	Yes	Yes, 2/more doses
2018	2	Feb	GP	3	1-4yrs	Female	Neg	Neg	Yes	Yes	Yes, 1 dose
2018	2	Feb	GP	3	1-4yrs	Female	Neg	Neg	No	Yes	Blank
2018	2	Feb	GP	3	1-4yrs	Female	Neg	Neg	No	Yes	Blank
2018	2	Feb	GP	3	1-4yrs	Female	Neg	Neg	No	Yes	Blank
2018	2	Feb	GP	3	1-4yrs	Female	Neg	Pos	Yes	Yes	Yes, 2/more doses
2018	2	Feb	GP	3	1-4yrs	Male	Neg	Neg	No	Yes	Blank
2018	2	Feb	GP	3	1-4yrs	Male	Neg	Neg	Yes	Yes	Yes, 2/more doses
2018	2	Feb	GP	3	1-4yrs	Male	Neg	Neg	No	Yes	Blank
2018	2	Feb	GP	3	1-4yrs	Male	Neg	Neg	No	Yes	Blank
2018	2	Feb	GP	3	1-4yrs	Male	Neg	Neg	No	Yes	Blank
2018	2	Feb	GP	3	1-4yrs	Male	Neg	Neg	No	Yes	Blank
2018	2	Feb	GP	3	1-4yrs	Male	Neg	Neg	Yes	Yes	Yes, 2/more doses
2018	2	Feb	GP	3	1-4yrs	Male	Neg	Neg	Yes	Yes	Yes, 2/more doses
2018	2	Feb	GP	3	1-4yrs	Male	Neg	Neg	No	Yes	Blank
2018	2	Feb	GP	3	1-4yrs	Male	Neg	Neg	No	Yes	Blank
2018	2	Feb	GP	3	1-4yrs	Male	Neg	Neg	No	Yes	Blank
2018	2	Feb	GP	3	1-4yrs	Male	Neg	Neg	No	Yes	Blank
2018	2	Feb	GP	3	1-4yrs	Male	Neg	Neg	Yes	Yes	Yes, 2/more doses
2018	2	Feb	GP	3	1-4yrs	Male	Neg	Neg	No	Yes	Blank
2018	2	Feb	GP	3	1-4yrs	Male	Neg	Neg	No	Yes	Blank
2018	2	Feb	GP	3	1-4yrs	Male	Neg	Neg	Yes	Yes	Yes, 2/more doses
2018	2	Feb	GP	4	5-9yrs	Female	Neg	Eq	Yes	Yes	Blank
2018	2	Feb	GP	4	5-9yrs	Female	Neg	Neg	Yes	Yes	Blank
2018	2	Feb	GP	4	5-9yrs	Female	Neg	Neg	No	Yes	Blank
2018	2	Feb	GP	4	5-9yrs	Female	Neg	Neg	No	Yes	Blank
2018	2	Feb	GP	4	5-9yrs	Female	Neg	Neg	Yes	Yes	Yes, 2/more doses
2018	2	Feb	GP	4	5-9yrs	Female	Neg	Pos	Yes	Yes	Blank
2018	2	Feb	GP	4	5-9yrs	Female	Neg	Pos	No	Yes	Blank
2018	2	Feb	GP	4	5-9yrs	Male	Neg	Neg	No	Yes	Blank
2018	2	Feb	GP	4	5-9yrs	Male	Neg	Neg	Yes	Yes	Yes, 2/more doses
2018	2	Feb	GP	4	5-9yrs	Male	Neg	Neg	No	Yes	Blank
2018	2	Feb	GP	4	5-9yrs	Male	Neg	Neg	Yes	Yes	Yes, 2/more doses
2018	2	Feb	GP	4	5-9yrs	Male	Neg	Neg	Yes	Yes	Yes, 2/more doses
2018	2	Feb	GP	4	5-9yrs	Male	Neg	Neg	Yes	Yes	Yes, 2/more doses
2018	2	Feb	GP	4	5-9yrs	Male	Neg	Neg	Yes	Yes	Yes, 2/more doses
2018	2	Feb	GP	4	5-9yrs	Male	Neg	Neg	No	Yes	Blank
2018	2	Feb	GP	4	5-9yrs	Male	Rej	Rej	No	Yes	Blank
2018	2	Feb	GP	4	5-9yrs	Unk	Neg	Neg	No	Yes	Blank
2018	2	Feb	GP	5	10-14yrs	Female	Neg	Neg	Yes	Yes	Blank
2018	2	Feb	GP	5	10-14yrs	Female	Neg	Pos	No	Yes	Blank
2018	2	Feb	GP	5	10-14yrs	Male	Neg	Neg	Yes	Yes	Blank
2018	2	Feb	GP	5	10-14yrs	Male	Neg	Neg	No	Yes	Blank
2018	2	Feb	GP	5	10-14yrs	Male	Neg	Neg	No	Yes	Blank
2018	2	Feb	GP	5	10-14yrs	Male	Neg	Neg	No	Yes	Blank
2018	2	Feb	GP	6	15-19Yr	Female	Neg	Neg	No	Yes	Blank
2018	2	Feb	GP	6	15-19Yr	Female	Neg	Neg	No	Yes	Blank
2018	2	Feb	GP	6	15-19Yr	Male	Eq	Neg	No	Yes	Blank
2018	2	Feb	GP	7	20-44yrs	Female	Neg	Neg	No	Yes	Blank
2018	2	Feb	GP	7	20-44yrs	Female	Neg	Neg	No	Yes	Blank
2018	2	Feb	GP	7	20-44yrs	Female	Neg	Neg	No	Yes	Blank
2018	2	Feb	GP	7	20-44yrs	Female	Neg	Neg	No	Yes	Blank
2018	2	Feb	GP	7	20-44yrs	Female	Neg	Neg	Yes	Yes	Blank
2018	2	Feb	GP	7	20-44yrs	Female	Neg	Neg	No	Yes	Blank
2018	2	Feb	GP	7	20-44yrs	Female	Neg	Neg	No	Yes	Blank
2018	2	Feb	GP	7	20-44yrs	Female	Neg	Neg	No	Yes	Blank
2018	2	Feb	GP	7	20-44yrs	Male	Neg	Neg	No	Yes	Blank
2018	2	Feb	GP	7	20-44yrs	Male	Neg	Neg	No	Yes	Blank
2018	2	Feb	GP	7	20-44yrs	Male	Neg	Neg	No	Yes	Blank
2018	2	Feb	GP	7	20-44yrs	Male	Neg	Neg	No	Yes	Blank
2018	2	Feb	GP	7	20-44yrs	Male	Neg	Neg	No	Yes	Blank
2018	2	Feb	GP	7	20-44yrs	Male	Neg	Neg	No	Yes	Blank
2018	2	Feb	GP	8	>45yrs	Female	Neg	Neg	No	Yes	Blank
2018	2	Feb	GP	8	>45yrs	Female	Neg	Neg	No	Yes	Blank
2018	2	Feb	GP	9	Unk	Female	Neg	Neg	No	Yes	Blank
2018	2	Feb	GP	9	Unk	Male	Neg	Neg	No	Yes	Blank
2018	2	Feb	KZP	1	<6m	Female	Neg	Neg	Yes	Yes	Blank
2018	2	Feb	KZP	1	<6m	Female	Neg	Neg	Yes	Yes	Blank
2018	2	Feb	KZP	1	<6m	Male	Neg	Neg	Yes	Yes	Blank
2018	2	Feb	KZP	1	<6m	Male	Neg	Neg	Yes	No	Blank
2018	2	Feb	KZP	1	<6m	Male	Neg	Neg	Yes	Yes	Blank
2018	2	Feb	KZP	1	<6m	Male	Neg	Neg	Yes	Yes	Blank
2018	2	Feb	KZP	2	6-12m	Female	Neg	Neg	Yes	Yes	Yes, 1 dose
2018	2	Feb	KZP	2	6-12m	Unk	Neg	Neg	Yes	Yes	Blank
2018	2	Feb	KZP	3	1-4yrs	Female	Neg	Eq	No	Yes	Yes, 2/more doses
2018	2	Feb	KZP	3	1-4yrs	Female	Neg	Neg	Yes	Yes	Blank
2018	2	Feb	KZP	3	1-4yrs	Female	Neg	Neg	Yes	Yes	Blank
2018	2	Feb	KZP	3	1-4yrs	Female	Neg	Neg	Yes	Yes	Yes, 2/more doses
2018	2	Feb	KZP	3	1-4yrs	Female	Neg	Neg	Yes	Yes	Yes, 2/more doses
2018	2	Feb	KZP	3	1-4yrs	Female	Neg	Neg	Yes	Yes	Yes, 2/more doses
2018	2	Feb	KZP	3	1-4yrs	Female	Neg	Neg	Yes	Yes	Yes, 2/more doses
2018	2	Feb	KZP	3	1-4yrs	Female	Neg	Neg	Yes	Yes	Yes, 2/more doses
2018	2	Feb	KZP	3	1-4yrs	Female	Neg	Pos	No	Yes	Yes, 2/more doses
2018	2	Feb	KZP	3	1-4yrs	Female	Eq	Pos	Yes	Yes	Yes, 2/more doses
2018	2	Feb	KZP	3	1-4yrs	Male	Neg	Eq	Yes	Yes	Blank
2018	2	Feb	KZP	3	1-4yrs	Male	Neg	Neg	Yes	Yes	Blank
2018	2	Feb	KZP	3	1-4yrs	Male	Neg	Neg	Yes	Yes	Blank
2018	2	Feb	KZP	3	1-4yrs	Male	Neg	Neg	Yes	No	Blank
2018	2	Feb	KZP	3	1-4yrs	Male	Neg	Neg	Yes	Yes	Yes, 1 dose
2018	2	Feb	KZP	3	1-4yrs	Male	Neg	Neg	Yes	Yes	Yes, 2/more doses
2018	2	Feb	KZP	3	1-4yrs	Male	Neg	Neg	Yes	Yes	Yes, 2/more doses
2018	2	Feb	KZP	3	1-4yrs	Male	Neg	Neg	Yes	Yes	Yes, 1 dose
2018	2	Feb	KZP	3	1-4yrs	Male	Neg	Neg	Yes	Yes	Blank
2018	2	Feb	KZP	3	1-4yrs	Male	Neg	Neg	Yes	Yes	Yes, 1 dose
2018	2	Feb	KZP	3	1-4yrs	Male	Neg	Neg	Yes	Yes	Blank
2018	2	Feb	KZP	3	1-4yrs	Male	Neg	Neg	Yes	Yes	Blank
2018	2	Feb	KZP	3	1-4yrs	Male	Neg	Neg	Yes	Yes	Yes, 1 dose
2018	2	Feb	KZP	3	1-4yrs	Male	Pos	Neg	No	No	Blank
2018	2	Feb	KZP	3	1-4yrs	Male	Neg	Neg	Yes	Yes	Blank
2018	2	Feb	KZP	3	1-4yrs	Male	Pos	Neg	Yes	Yes	Yes, 2/more doses
2018	2	Feb	KZP	3	1-4yrs	Male	Neg	Pos	Yes	Yes	Yes, 2/more doses
2018	2	Feb	KZP	3	1-4yrs	Male	Pos	Pos	Yes	Yes	Yes, 2/more doses
2018	2	Feb	KZP	3	1-4yrs	Unk	Neg	Eq	Yes	Yes	Yes, 2/more doses
2018	2	Feb	KZP	3	1-4yrs	Unk	Neg	Neg	Yes	Yes	Yes, 2/more doses
2018	2	Feb	KZP	4	5-9yrs	Female	Neg	Neg	Yes	Yes	Yes, 2/more doses
2018	2	Feb	KZP	4	5-9yrs	Female	Neg	Neg	Yes	Yes	Yes, 2/more doses
2018	2	Feb	KZP	4	5-9yrs	Female	Neg	Neg	Yes	Yes	Yes, 2/more doses
2018	2	Feb	KZP	4	5-9yrs	Female	Neg	Neg	Yes	Yes	Blank
2018	2	Feb	KZP	4	5-9yrs	Female	Neg	Neg	Yes	Yes	Yes, 2/more doses
2018	2	Feb	KZP	4	5-9yrs	Female	Neg	Pos	Yes	Yes	Yes, 2/more doses
2018	2	Feb	KZP	4	5-9yrs	Male	Neg	Eq	Yes	Yes	Yes, 2/more doses
2018	2	Feb	KZP	4	5-9yrs	Male	Ins	Ins	No	No	Blank
2018	2	Feb	KZP	4	5-9yrs	Male	Neg	Neg	No	Yes	Blank
2018	2	Feb	KZP	4	5-9yrs	Male	Neg	Neg	Yes	Yes	Blank
2018	2	Feb	KZP	4	5-9yrs	Male	Neg	Neg	Yes	Yes	Yes, 2/more doses
2018	2	Feb	KZP	4	5-9yrs	Male	Neg	Neg	No	No	Blank
2018	2	Feb	KZP	4	5-9yrs	Male	Neg	Neg	Yes	Yes	Yes, 2/more doses
2018	2	Feb	KZP	4	5-9yrs	Male	Neg	Neg	Yes	Yes	Yes, 2/more doses
2018	2	Feb	KZP	4	5-9yrs	Male	Neg	Neg	Yes	Yes	Yes, 2/more doses
2018	2	Feb	KZP	4	5-9yrs	Male	Neg	Neg	Yes	Yes	Yes, 2/more doses
2018	2	Feb	KZP	4	5-9yrs	Male	Neg	Neg	Yes	Yes	Yes, 2/more doses
2018	2	Feb	KZP	4	5-9yrs	Male	Neg	Neg	Yes	No	Blank
2018	2	Feb	KZP	4	5-9yrs	Male	Neg	Neg	Yes	Yes	Blank
2018	2	Feb	KZP	4	5-9yrs	Male	Neg	Pos	No	No	Blank
2018	2	Feb	KZP	4	5-9yrs	Male	Neg	Pos	Yes	Yes	Yes, 2/more doses
2018	2	Feb	KZP	4	5-9yrs	Male	Neg	Pos	Yes	Yes	Yes, 2/more doses
2018	2	Feb	KZP	4	5-9yrs	Unk	Neg	Neg	No	Yes	Blank
2018	2	Feb	KZP	4	5-9yrs	Unk	Neg	Neg	Yes	Yes	Yes, 2/more doses
2018	2	Feb	KZP	4	5-9yrs	Unk	Neg	Neg	Yes	Yes	Yes, 2/more doses
2018	2	Feb	KZP	5	10-14yrs	Female	Neg	Neg	No	Yes	Blank
2018	2	Feb	KZP	5	10-14yrs	Male	Neg	Neg	Yes	Yes	Yes, 2/more doses
2018	2	Feb	KZP	5	10-14yrs	Male	Neg	Neg	Yes	Yes	Blank
2018	2	Feb	KZP	6	15-19Yr	Female	Eq	Neg	Yes	Yes	Blank
2018	2	Feb	KZP	6	15-19Yr	Male	Neg	Pos	Yes	Yes	Yes, 2/more doses
2018	2	Feb	KZP	7	20-44yrs	Female	Neg	Neg	Yes	No	Blank
2018	2	Feb	KZP	7	20-44yrs	Female	Neg	Neg	No	No	Blank
2018	2	Feb	KZP	7	20-44yrs	Female	Neg	Pos	No	No	Blank
2018	2	Feb	KZP	7	20-44yrs	Male	Neg	Neg	No	No	Blank
2018	2	Feb	LPP	3	1-4yrs	Female	Neg	Neg	No	Yes	Yes, 2/more doses
2018	2	Feb	LPP	3	1-4yrs	Male	Neg	Neg	No	Yes	Blank
2018	2	Feb	LPP	4	5-9yrs	Female	Neg	Neg	Yes	Yes	Yes, 2/more doses
2018	2	Feb	LPP	4	5-9yrs	Male	Neg	Neg	Yes	Yes	Yes, 2/more doses
2018	2	Feb	LPP	4	5-9yrs	Male	Neg	Neg	No	Yes	Yes, 2/more doses
2018	2	Feb	MP	1	<6m	Female	Neg	Neg	No	Yes	Blank
2018	2	Feb	MP	3	1-4yrs	Female	Neg	Eq	No	Yes	Blank
2018	2	Feb	MP	3	1-4yrs	Female	Neg	Eq	No	Yes	Blank
2018	2	Feb	MP	3	1-4yrs	Female	Neg	Neg	No	Yes	Blank
2018	2	Feb	MP	3	1-4yrs	Female	Neg	Neg	No	Yes	Blank
2018	2	Feb	MP	3	1-4yrs	Female	Neg	Neg	Yes	Yes	Blank
2018	2	Feb	MP	3	1-4yrs	Female	Neg	Neg	No	Yes	Blank
2018	2	Feb	MP	3	1-4yrs	Female	Neg	Neg	No	Yes	Blank
2018	2	Feb	MP	3	1-4yrs	Female	Neg	Pos	Yes	Yes	Yes, 2/more doses
2018	2	Feb	MP	3	1-4yrs	Male	Neg	Eq	Yes	Yes	Yes, 2/more doses
2018	2	Feb	MP	3	1-4yrs	Male	Neg	Neg	No	Yes	Blank
2018	2	Feb	MP	3	1-4yrs	Male	Neg	Neg	Yes	Yes	Yes, 2/more doses
2018	2	Feb	MP	3	1-4yrs	Male	Neg	Neg	No	Yes	Blank
2018	2	Feb	MP	3	1-4yrs	Male	Neg	Pos	Yes	Yes	Yes, 2/more doses
2018	2	Feb	MP	3	1-4yrs	Male	Neg	Pos	No	Yes	Blank
2018	2	Feb	MP	3	1-4yrs	Male	Neg	Pos	No	Yes	Blank
2018	2	Feb	MP	4	5-9yrs	Female	Neg	Neg	No	Yes	Blank
2018	2	Feb	MP	4	5-9yrs	Female	Neg	Neg	No	Yes	Blank
2018	2	Feb	MP	4	5-9yrs	Male	Neg	Neg	Yes	Yes	Yes, dose not reported
2018	2	Feb	MP	4	5-9yrs	Male	Neg	Neg	Yes	Yes	Yes, 2/more doses
2018	2	Feb	MP	4	5-9yrs	Male	Neg	Pos	No	Yes	Yes, 2/more doses
2018	2	Feb	MP	4	5-9yrs	Male	Neg	Pos	No	Yes	Blank
2018	2	Feb	MP	5	10-14yrs	Female	Neg	Neg	No	Yes	Blank
2018	2	Feb	MP	7	20-44yrs	Female	Neg	Neg	No	Yes	Blank
2018	2	Feb	NWP	1	<6m	Female	Neg	Neg	No	Yes	Blank
2018	2	Feb	NWP	3	1-4yrs	Female	Neg	Neg	No	Yes	Blank
2018	2	Feb	NWP	3	1-4yrs	Male	Neg	Neg	No	Yes	Blank
2018	2	Feb	NWP	3	1-4yrs	Male	Neg	Neg	No	Yes	Blank
2018	2	Feb	NWP	3	1-4yrs	Male	Neg	Neg	No	Yes	Blank
2018	2	Feb	NWP	4	5-9yrs	Female	Neg	Neg	No	Yes	Blank
2018	2	Feb	NWP	4	5-9yrs	Male	Neg	Neg	No	Yes	Blank
2018	2	Feb	NWP	4	5-9yrs	Male	Neg	Neg	No	Yes	Blank
2018	2	Feb	NWP	4	5-9yrs	Male	Neg	Neg	No	Yes	Blank
2018	2	Feb	NWP	4	5-9yrs	Male	Neg	Neg	No	Yes	Blank
2018	2	Feb	NWP	5	10-14yrs	Female	Neg	Pos	No	Yes	Blank
2018	2	Feb	NWP	5	10-14yrs	Male	Neg	Neg	No	Yes	Blank
2018	2	Feb	NWP	7	20-44yrs	Male	Neg	Neg	No	Yes	Blank
2018	2	Feb	NWP	7	20-44yrs	Male	Pos	Pos	No	Yes	Blank
2018	2	Feb	NWP	7	20-44yrs	Male	Neg	Pos	No	Yes	Blank
2018	2	Feb	NCP	1	<6m	Male	Neg	Neg	No	Yes	Blank
2018	2	Feb	NCP	2	6-12m	Female	Neg	Neg	No	Yes	Blank
2018	2	Feb	NCP	3	1-4yrs	Female	Neg	Neg	No	Yes	Blank
2018	2	Feb	NCP	3	1-4yrs	Female	Neg	Neg	No	Yes	Blank
2018	2	Feb	NCP	3	1-4yrs	Male	Neg	Neg	No	Yes	Blank
2018	2	Feb	NCP	3	1-4yrs	Male	Neg	Neg	No	Yes	Blank
2018	2	Feb	NCP	3	1-4yrs	Male	Neg	Neg	Yes	Yes	Yes, 2/more doses
2018	2	Feb	NCP	4	5-9yrs	Female	Neg	Neg	No	Yes	Blank
2018	2	Feb	NCP	4	5-9yrs	Female	Neg	Neg	No	Yes	Blank
2018	2	Feb	NCP	4	5-9yrs	Male	Neg	Neg	Yes	Yes	Yes, 2/more doses
2018	2	Feb	NCP	5	10-14yrs	Female	Neg	Eq	Yes	Yes	Blank
2018	2	Feb	NCP	5	10-14yrs	Male	Neg	Neg	No	Yes	Blank
2018	2	Feb	NCP	6	15-19Yr	Female	Neg	Neg	No	Yes	Blank
2018	2	Feb	WCP	1	<6m	Male	Neg	Neg	Yes	Yes	Blank
2018	2	Feb	WCP	2	6-12m	Female	Pos	Neg	Yes	Yes	Yes, 1 dose
2018	2	Feb	WCP	2	6-12m	Female	Neg	Neg	Yes	Yes	Blank
2018	2	Feb	WCP	2	6-12m	Female	Neg	Neg	Yes	Yes	Yes, 1 dose
2018	2	Feb	WCP	2	6-12m	Male	Neg	Neg	Yes	Yes	Yes, 1 dose
2018	2	Feb	WCP	2	6-12m	Male	Neg	Neg	Yes	Yes	Yes, 1 dose
2018	2	Feb	WCP	2	6-12m	Male	Rej	Rej	No	No	Blank
2018	2	Feb	WCP	3	1-4yrs	Female	Neg	Eq	Yes	Yes	Blank
2018	2	Feb	WCP	3	1-4yrs	Female	Neg	Neg	Yes	No	Yes, 2/more doses
2018	2	Feb	WCP	3	1-4yrs	Female	Neg	Neg	Yes	Yes	Yes, 2/more doses
2018	2	Feb	WCP	3	1-4yrs	Female	Neg	Neg	No	No	Blank
2018	2	Feb	WCP	3	1-4yrs	Female	Neg	Neg	Yes	Yes	Yes, 1 dose
2018	2	Feb	WCP	3	1-4yrs	Female	Neg	Neg	Yes	Yes	Yes, 2/more doses
2018	2	Feb	WCP	3	1-4yrs	Female	Neg	Pos	Yes	No	Yes, 1 dose
2018	2	Feb	WCP	3	1-4yrs	Female	Rej	Rej	Yes	Yes	Yes, 2/more doses
2018	2	Feb	WCP	3	1-4yrs	Male	Neg	Neg	Yes	Yes	Yes, 1 dose
2018	2	Feb	WCP	3	1-4yrs	Male	Neg	Neg	Yes	Yes	Yes, 1 dose
2018	2	Feb	WCP	3	1-4yrs	Male	Neg	Neg	Yes	Yes	Yes, 2/more doses
2018	2	Feb	WCP	3	1-4yrs	Male	Neg	Neg	Yes	Yes	Blank
2018	2	Feb	WCP	3	1-4yrs	Male	Neg	Neg	Yes	Yes	Yes, 2/more doses
2018	2	Feb	WCP	3	1-4yrs	Male	Neg	Pos	No	No	Blank
2018	2	Feb	WCP	3	1-4yrs	Male	Neg	Pos	No	No	Blank
2018	2	Feb	WCP	3	1-4yrs	Male	Rej	Rej	Yes	Yes	Yes, 1 dose
2018	2	Feb	WCP	4	5-9yrs	Female	Neg	Pos	Yes	Yes	Blank
2018	2	Feb	WCP	4	5-9yrs	Male	Neg	Eq	Yes	Yes	Yes, 1 dose
2018	2	Feb	WCP	4	5-9yrs	Male	Neg	Neg	No	No	Blank
2018	2	Feb	WCP	4	5-9yrs	Male	Neg	Pos	Yes	No	Blank
2018	2	Feb	WCP	6	15-19Yr	Male	Neg	Neg	Yes	Yes	Blank
2018	2	Feb	WCP	6	15-19Yr	Male	Neg	Neg	No	No	Blank
2018	2	Feb	WCP	7	20-44yrs	Female	Neg	Neg	Yes	Yes	Blank
2018	2	Feb	WCP	7	20-44yrs	Female	Neg	Neg	No	No	Blank
2018	2	Feb	WCP	7	20-44yrs	Male	Neg	Pos	Yes	Yes	Blank
2018	3	Mar	ECP	3	1-4yrs	Female	Neg	Neg	No	No	Blank
2018	3	Mar	ECP	3	1-4yrs	Female	Neg	Neg	Yes	Yes	Yes, 2/more doses
2018	3	Mar	ECP	3	1-4yrs	Female	Neg	Neg	Yes	Yes	Yes, 2/more doses
2018	3	Mar	ECP	3	1-4yrs	Female	Neg	Pos	Yes	Yes	Yes, 2/more doses
2018	3	Mar	ECP	3	1-4yrs	Female	Neg	Pos	Yes	Yes	Yes, 2/more doses
2018	3	Mar	ECP	3	1-4yrs	Female	Rej	Rej	No	No	Blank
2018	3	Mar	ECP	3	1-4yrs	Male	Neg	Neg	No	No	Blank
2018	3	Mar	ECP	3	1-4yrs	Male	Neg	Neg	Yes	Yes	Yes, 2/more doses
2018	3	Mar	ECP	3	1-4yrs	Male	Neg	Neg	Yes	Yes	Yes, 2/more doses
2018	3	Mar	ECP	3	1-4yrs	Male	Neg	Neg	Yes	Yes	Yes, 2/more doses
2018	3	Mar	ECP	3	1-4yrs	Male	Neg	Neg	No	No	Blank
2018	3	Mar	ECP	3	1-4yrs	Male	Neg	Neg	No	No	Blank
2018	3	Mar	ECP	3	1-4yrs	Male	Neg	Pos	Yes	No	Yes, 1 dose
2018	3	Mar	ECP	3	1-4yrs	Unk	Neg	Neg	Yes	No	Yes, 2/more doses
2018	3	Mar	ECP	3	1-4yrs	Unk	Neg	Pos	No	No	Blank
2018	3	Mar	ECP	4	5-9yrs	Female	Neg	Neg	No	No	Blank
2018	3	Mar	ECP	4	5-9yrs	Female	Neg	Neg	Yes	Yes	Blank
2018	3	Mar	ECP	4	5-9yrs	Female	Neg	Neg	Yes	Yes	Blank
2018	3	Mar	ECP	4	5-9yrs	Female	Neg	Neg	Yes	Yes	Yes, 2/more doses
2018	3	Mar	ECP	4	5-9yrs	Female	Neg	Neg	Yes	No	Yes, 2/more doses
2018	3	Mar	ECP	4	5-9yrs	Female	Neg	Pos	Yes	Yes	Yes, 2/more doses
2018	3	Mar	ECP	4	5-9yrs	Female	Neg	Pos	No	No	Blank
2018	3	Mar	ECP	4	5-9yrs	Female	Neg	Pos	No	No	Blank
2018	3	Mar	ECP	4	5-9yrs	Female	Rej	Rej	No	No	Blank
2018	3	Mar	ECP	4	5-9yrs	Male	Neg	Neg	No	No	Blank
2018	3	Mar	ECP	4	5-9yrs	Male	Neg	Neg	Yes	Yes	Yes, 2/more doses
2018	3	Mar	ECP	4	5-9yrs	Male	Neg	Neg	Yes	Yes	Yes, 2/more doses
2018	3	Mar	ECP	4	5-9yrs	Male	Neg	Neg	Yes	Yes	Yes, 2/more doses
2018	3	Mar	ECP	4	5-9yrs	Male	Neg	Pos	Yes	Yes	Yes, 2/more doses
2018	3	Mar	ECP	4	5-9yrs	Male	Neg	Pos	Yes	Yes	Yes, 2/more doses
2018	3	Mar	ECP	4	5-9yrs	Male	Neg	Pos	Yes	Yes	Yes, 2/more doses
2018	3	Mar	ECP	5	10-14yrs	Male	Neg	Neg	Yes	Yes	Blank
2018	3	Mar	ECP	5	10-14yrs	Male	Neg	Pos	Yes	Yes	Blank
2018	3	Mar	FSP	3	1-4yrs	Male	Neg	Neg	Yes	Yes	Yes, 2/more doses
2018	3	Mar	FSP	3	1-4yrs	Male	Neg	Neg	No	Yes	Blank
2018	3	Mar	FSP	3	1-4yrs	Male	Neg	Neg	No	Yes	Blank
2018	3	Mar	FSP	3	1-4yrs	Male	Neg	Neg	No	Yes	Blank
2018	3	Mar	FSP	4	5-9yrs	Female	Neg	Neg	No	Yes	Blank
2018	3	Mar	FSP	4	5-9yrs	Female	Neg	Neg	No	Yes	Blank
2018	3	Mar	FSP	4	5-9yrs	Female	Neg	Neg	No	Yes	Blank
2018	3	Mar	FSP	4	5-9yrs	Male	Neg	Neg	No	Yes	Blank
2018	3	Mar	GP	1	<6m	Female	Neg	Neg	No	Yes	Blank
2018	3	Mar	GP	1	<6m	Female	Neg	Neg	No	Yes	Blank
2018	3	Mar	GP	1	<6m	Male	Neg	Neg	Yes	Yes	Blank
2018	3	Mar	GP	2	6-12m	Female	Neg	Eq	No	Yes	Blank
2018	3	Mar	GP	2	6-12m	Male	Neg	Neg	No	Yes	Blank
2018	3	Mar	GP	3	1-4yrs	Female	Neg	Eq	Yes	Yes	Yes, 2/more doses
2018	3	Mar	GP	3	1-4yrs	Female	Neg	Neg	Yes	Yes	Yes, 2/more doses
2018	3	Mar	GP	3	1-4yrs	Female	Neg	Neg	Yes	Yes	Yes, 1 dose
2018	3	Mar	GP	3	1-4yrs	Female	Neg	Neg	Yes	Yes	Yes, 2/more doses
2018	3	Mar	GP	3	1-4yrs	Female	Neg	Neg	Yes	Yes	Yes, dose not reported
2018	3	Mar	GP	3	1-4yrs	Female	Neg	Neg	No	Yes	Blank
2018	3	Mar	GP	3	1-4yrs	Female	Neg	Pos	Yes	Yes	Blank
2018	3	Mar	GP	3	1-4yrs	Female	Neg	Pos	No	Yes	Blank
2018	3	Mar	GP	3	1-4yrs	Male	Neg	Neg	No	Yes	Blank
2018	3	Mar	GP	3	1-4yrs	Male	Neg	Neg	No	Yes	Blank
2018	3	Mar	GP	3	1-4yrs	Male	Neg	Neg	No	Yes	Blank
2018	3	Mar	GP	3	1-4yrs	Male	Neg	Neg	Yes	Yes	Yes, 2/more doses
2018	3	Mar	GP	3	1-4yrs	Male	Neg	Neg	Yes	Yes	Yes, 1 dose
2018	3	Mar	GP	3	1-4yrs	Male	Neg	Neg	Yes	Yes	Yes, dose not reported
2018	3	Mar	GP	3	1-4yrs	Male	Neg	Neg	No	Yes	Blank
2018	3	Mar	GP	3	1-4yrs	Male	Neg	Neg	No	Yes	Blank
2018	3	Mar	GP	3	1-4yrs	Male	Neg	Neg	Yes	Yes	Yes, 2/more doses
2018	3	Mar	GP	3	1-4yrs	Male	Neg	Pos	No	Yes	Blank
2018	3	Mar	GP	4	5-9yrs	Female	Neg	Neg	Yes	Yes	Yes, 2/more doses
2018	3	Mar	GP	4	5-9yrs	Female	Neg	Neg	Yes	Yes	Yes, 2/more doses
2018	3	Mar	GP	4	5-9yrs	Female	Neg	Pos	Yes	Yes	Blank
2018	3	Mar	GP	4	5-9yrs	Male	Neg	Eq	Yes	Yes	Blank
2018	3	Mar	GP	4	5-9yrs	Male	Neg	Eq	Yes	Yes	Yes, 2/more doses
2018	3	Mar	GP	4	5-9yrs	Male	Neg	Neg	No	Yes	Blank
2018	3	Mar	GP	4	5-9yrs	Male	Neg	Neg	No	Yes	Blank
2018	3	Mar	GP	4	5-9yrs	Male	Neg	Neg	No	Yes	Blank
2018	3	Mar	GP	4	5-9yrs	Male	Neg	Neg	Yes	Yes	Yes, 2/more doses
2018	3	Mar	GP	4	5-9yrs	Male	Neg	Neg	No	Yes	Blank
2018	3	Mar	GP	4	5-9yrs	Male	Neg	Neg	No	Yes	Blank
2018	3	Mar	GP	4	5-9yrs	Male	Neg	Neg	No	Yes	Blank
2018	3	Mar	GP	4	5-9yrs	Male	Neg	Neg	No	Yes	Blank
2018	3	Mar	GP	4	5-9yrs	Male	Neg	Neg	No	Yes	Blank
2018	3	Mar	GP	5	10-14yrs	Female	Neg	Neg	No	Yes	Blank
2018	3	Mar	GP	5	10-14yrs	Female	Neg	Pos	No	Yes	Blank
2018	3	Mar	GP	5	10-14yrs	Male	Neg	Neg	No	Yes	Blank
2018	3	Mar	GP	6	15-19Yr	Female	Neg	Neg	No	Yes	Blank
2018	3	Mar	GP	7	20-44yrs	Female	Neg	Neg	No	Yes	Blank
2018	3	Mar	GP	7	20-44yrs	Female	Neg	Neg	No	Yes	Blank
2018	3	Mar	GP	7	20-44yrs	Female	Neg	Neg	No	Yes	Blank
2018	3	Mar	GP	7	20-44yrs	Female	Neg	Neg	No	Yes	Blank
2018	3	Mar	GP	7	20-44yrs	Female	Neg	Neg	No	Yes	Blank
2018	3	Mar	GP	7	20-44yrs	Male	Neg	Neg	No	Yes	Blank
2018	3	Mar	GP	7	20-44yrs	Male	Neg	Neg	Yes	Yes	Yes, 2/more doses
2018	3	Mar	GP	7	20-44yrs	Male	Neg	Neg	No	Yes	Blank
2018	3	Mar	GP	7	20-44yrs	Male	Neg	Neg	No	Yes	Blank
2018	3	Mar	GP	7	20-44yrs	Male	Neg	Neg	No	Yes	Blank
2018	3	Mar	GP	8	>45yrs	Female	Neg	Neg	No	Yes	Blank
2018	3	Mar	GP	8	>45yrs	Female	Neg	Neg	No	Yes	Blank
2018	3	Mar	GP	8	>45yrs	Male	Neg	Neg	No	Yes	Blank
2018	3	Mar	GP	9	Unk	Female	Neg	Neg	No	Yes	Blank
2018	3	Mar	GP	9	Unk	Female	Neg	Neg	No	Yes	Blank
2018	3	Mar	GP	9	Unk	Male	Neg	Neg	No	Yes	Blank
2018	3	Mar	GP	9	Unk	Male	Neg	Neg	No	Yes	Blank
2018	3	Mar	KZP	1	<6m	Female	Neg	Neg	No	No	Blank
2018	3	Mar	KZP	1	<6m	Male	Neg	Neg	Yes	Yes	Blank
2018	3	Mar	KZP	2	6-12m	Female	Neg	Neg	Yes	Yes	Yes, 1 dose
2018	3	Mar	KZP	2	6-12m	Female	Neg	Neg	Yes	Yes	Yes, 1 dose
2018	3	Mar	KZP	3	1-4yrs	Female	Neg	Neg	Yes	Yes	Blank
2018	3	Mar	KZP	3	1-4yrs	Male	Neg	Eq	Yes	Yes	Yes, 2/more doses
2018	3	Mar	KZP	3	1-4yrs	Male	Neg	Neg	Yes	Yes	Yes, 2/more doses
2018	3	Mar	KZP	3	1-4yrs	Male	Neg	Neg	Yes	Yes	Yes, 2/more doses
2018	3	Mar	KZP	3	1-4yrs	Male	Neg	Neg	Yes	Yes	Blank
2018	3	Mar	KZP	3	1-4yrs	Male	Neg	Neg	Yes	Yes	Yes, 2/more doses
2018	3	Mar	KZP	4	5-9yrs	Male	Neg	Neg	Yes	Yes	Yes, 2/more doses
2018	3	Mar	KZP	4	5-9yrs	Male	Neg	Neg	Yes	No	Blank
2018	3	Mar	KZP	4	5-9yrs	Male	Neg	Neg	No	No	Blank
2018	3	Mar	KZP	4	5-9yrs	Male	Neg	Neg	Yes	Yes	Yes, 2/more doses
2018	3	Mar	KZP	4	5-9yrs	Male	Pos	Pos	Yes	Yes	Yes, 2/more doses
2018	3	Mar	LPP	1	<6m	Male	Neg	Neg	No	Yes	Too young
2018	3	Mar	LPP	2	6-12m	Female	Pos	Neg	No	Yes	Yes, 1 dose
2018	3	Mar	LPP	2	6-12m	Male	Neg	Neg	No	Yes	Yes, 1 dose
2018	3	Mar	LPP	2	6-12m	Male	Neg	Neg	No	Yes	Yes, 1 dose
2018	3	Mar	LPP	3	1-4yrs	Female	Eq	Neg	No	Yes	Blank
2018	3	Mar	LPP	3	1-4yrs	Female	Neg	Neg	No	Yes	Blank
2018	3	Mar	LPP	3	1-4yrs	Female	Neg	Neg	Yes	Yes	Yes, 2/more doses
2018	3	Mar	LPP	3	1-4yrs	Male	Neg	Eq	No	Yes	Yes, 2/more doses
2018	3	Mar	LPP	3	1-4yrs	Male	Neg	Eq	No	Yes	Yes, 2/more doses
2018	3	Mar	LPP	3	1-4yrs	Male	Neg	Neg	No	Yes	Yes, 1 dose
2018	3	Mar	LPP	3	1-4yrs	Male	Neg	Neg	No	Yes	Blank
2018	3	Mar	LPP	4	5-9yrs	Female	Neg	Neg	Yes	Yes	Blank
2018	3	Mar	LPP	4	5-9yrs	Female	Neg	Pos	Yes	Yes	Yes, 2/more doses
2018	3	Mar	LPP	4	5-9yrs	Male	Neg	Neg	No	Yes	Yes, 2/more doses
2018	3	Mar	LPP	5	10-14yrs	Female	Neg	Neg	No	Yes	Yes, 2/more doses
2018	3	Mar	MP	2	6-12m	Female	Neg	Neg	No	Yes	Blank
2018	3	Mar	MP	2	6-12m	Male	Neg	Neg	Yes	Yes	Yes, 1 dose
2018	3	Mar	MP	3	1-4yrs	Female	Neg	Neg	No	Yes	Blank
2018	3	Mar	MP	3	1-4yrs	Female	Neg	Neg	Yes	Yes	Yes, 2/more doses
2018	3	Mar	MP	3	1-4yrs	Female	Neg	Neg	No	Yes	Blank
2018	3	Mar	MP	3	1-4yrs	Female	Neg	Neg	Yes	Yes	Yes, 2/more doses
2018	3	Mar	MP	3	1-4yrs	Female	Neg	Neg	No	Yes	Blank
2018	3	Mar	MP	3	1-4yrs	Female	Neg	Neg	No	Yes	Blank
2018	3	Mar	MP	3	1-4yrs	Female	Neg	Neg	No	Yes	Blank
2018	3	Mar	MP	3	1-4yrs	Female	Eq	Pos	No	Yes	Yes, 2/more doses
2018	3	Mar	MP	3	1-4yrs	Female	Neg	Pos	No	Yes	Blank
2018	3	Mar	MP	3	1-4yrs	Male	Neg	Eq	No	Yes	Blank
2018	3	Mar	MP	3	1-4yrs	Male	Neg	Eq	No	Yes	Blank
2018	3	Mar	MP	3	1-4yrs	Male	Neg	Eq	No	Yes	Blank
2018	3	Mar	MP	3	1-4yrs	Male	Neg	Neg	No	Yes	Blank
2018	3	Mar	MP	3	1-4yrs	Male	Neg	Neg	Yes	Yes	Yes, 2/more doses
2018	3	Mar	MP	3	1-4yrs	Male	Neg	Neg	No	Yes	Blank
2018	3	Mar	MP	3	1-4yrs	Male	Neg	Neg	No	Yes	Blank
2018	3	Mar	MP	3	1-4yrs	Male	Neg	Neg	No	Yes	Blank
2018	3	Mar	MP	3	1-4yrs	Male	Neg	Neg	No	Yes	Blank
2018	3	Mar	MP	3	1-4yrs	Male	Neg	Neg	Yes	Yes	Blank
2018	3	Mar	MP	3	1-4yrs	Male	Neg	Neg	Yes	Yes	Yes, 2/more doses
2018	3	Mar	MP	3	1-4yrs	Male	Neg	Neg	No	Yes	Blank
2018	3	Mar	MP	3	1-4yrs	Male	Pos	Pos	Yes	Yes	Yes, 2/more doses
2018	3	Mar	MP	3	1-4yrs	Male	Neg	Pos	Yes	Yes	Yes, 2/more doses
2018	3	Mar	MP	3	1-4yrs	Male	Neg	Pos	Yes	Yes	Blank
2018	3	Mar	MP	3	1-4yrs	Male	Neg	Pos	No	Yes	Blank
2018	3	Mar	MP	3	1-4yrs	Unk	Neg	Neg	Yes	Yes	Yes, 2/more doses
2018	3	Mar	MP	3	1-4yrs	Unk	Neg	Neg	No	Yes	Blank
2018	3	Mar	MP	4	5-9yrs	Female	Neg	Eq	Yes	Yes	Yes, 2/more doses
2018	3	Mar	MP	4	5-9yrs	Female	Neg	Neg	Yes	Yes	Blank
2018	3	Mar	MP	4	5-9yrs	Female	Neg	Neg	No	Yes	Blank
2018	3	Mar	MP	4	5-9yrs	Female	Neg	Neg	Yes	Yes	Blank
2018	3	Mar	MP	4	5-9yrs	Female	Neg	Neg	No	Yes	Blank
2018	3	Mar	MP	4	5-9yrs	Female	Neg	Neg	No	Yes	Blank
2018	3	Mar	MP	4	5-9yrs	Female	Neg	Neg	No	Yes	Blank
2018	3	Mar	MP	4	5-9yrs	Female	Neg	Neg	No	Yes	Blank
2018	3	Mar	MP	4	5-9yrs	Female	Neg	Pos	Yes	Yes	Blank
2018	3	Mar	MP	4	5-9yrs	Female	Neg	Pos	Yes	Yes	Blank
2018	3	Mar	MP	4	5-9yrs	Male	Neg	Eq	No	Yes	Blank
2018	3	Mar	MP	4	5-9yrs	Male	Neg	Neg	Yes	Yes	Yes, 2/more doses
2018	3	Mar	MP	4	5-9yrs	Male	Neg	Neg	Yes	Yes	Yes, 2/more doses
2018	3	Mar	MP	4	5-9yrs	Male	Neg	Neg	No	Yes	Blank
2018	3	Mar	MP	4	5-9yrs	Male	Neg	Neg	No	Yes	Blank
2018	3	Mar	MP	4	5-9yrs	Male	Neg	Neg	Yes	Yes	Blank
2018	3	Mar	MP	4	5-9yrs	Male	Neg	Neg	No	Yes	Blank
2018	3	Mar	MP	4	5-9yrs	Male	Neg	Neg	No	Yes	Blank
2018	3	Mar	MP	4	5-9yrs	Male	Eq	Neg	Yes	Yes	Blank
2018	3	Mar	MP	4	5-9yrs	Male	Neg	Neg	No	Yes	Blank
2018	3	Mar	MP	4	5-9yrs	Male	Neg	Neg	No	Yes	Blank
2018	3	Mar	MP	4	5-9yrs	Male	Neg	Neg	No	Yes	Blank
2018	3	Mar	MP	4	5-9yrs	Male	Neg	Neg	No	Yes	Blank
2018	3	Mar	MP	4	5-9yrs	Male	Neg	Pos	No	Yes	Blank
2018	3	Mar	MP	5	10-14yrs	Female	Neg	Eq	Yes	Yes	Yes, 2/more doses
2018	3	Mar	MP	5	10-14yrs	Female	Neg	Neg	No	Yes	Blank
2018	3	Mar	MP	5	10-14yrs	Female	Neg	Neg	No	Yes	Blank
2018	3	Mar	MP	5	10-14yrs	Male	Neg	Neg	Yes	Yes	Yes, 2/more doses
2018	3	Mar	MP	5	10-14yrs	Unk	Neg	Neg	No	Yes	Blank
2018	3	Mar	MP	8	>45yrs	Female	Neg	Neg	No	Yes	Blank
2018	3	Mar	MP	8	>45yrs	Male	Neg	Neg	No	Yes	Blank
2018	3	Mar	NWP	2	6-12m	Unk	Eq	Neg	Yes	Yes	Yes, 1 dose
2018	3	Mar	NWP	3	1-4yrs	Female	Neg	Neg	No	Yes	Blank
2018	3	Mar	NWP	3	1-4yrs	Female	Neg	Neg	No	Yes	Blank
2018	3	Mar	NWP	3	1-4yrs	Female	Neg	Neg	No	Yes	Blank
2018	3	Mar	NWP	3	1-4yrs	Male	Neg	Neg	No	Yes	Blank
2018	3	Mar	NWP	3	1-4yrs	Male	Neg	Neg	No	Yes	Blank
2018	3	Mar	NWP	3	1-4yrs	Male	Neg	Neg	No	Yes	Blank
2018	3	Mar	NWP	3	1-4yrs	Male	Neg	Neg	No	Yes	Blank
2018	3	Mar	NWP	4	5-9yrs	Male	Neg	Neg	No	Yes	Blank
2018	3	Mar	NWP	4	5-9yrs	Male	Neg	Neg	No	Yes	Blank
2018	3	Mar	NWP	5	10-14yrs	Female	Neg	Neg	No	Yes	Blank
2018	3	Mar	NWP	5	10-14yrs	Female	Neg	Neg	No	Yes	Blank
2018	3	Mar	NWP	5	10-14yrs	Male	Neg	Neg	No	Yes	Blank
2018	3	Mar	NWP	6	15-19Yr	Male	Neg	Neg	No	Yes	Blank
2018	3	Mar	NWP	6	15-19Yr	Male	Neg	Pos	No	Yes	Blank
2018	3	Mar	NWP	6	15-19Yr	Male	Neg	Pos	No	Yes	Blank
2018	3	Mar	NWP	7	20-44yrs	Female	Neg	Eq	No	Yes	Blank
2018	3	Mar	NWP	7	20-44yrs	Female	Neg	Eq	No	Yes	Blank
2018	3	Mar	NWP	7	20-44yrs	Female	Neg	Neg	No	Yes	Blank
2018	3	Mar	NWP	7	20-44yrs	Female	Neg	Neg	No	Yes	Blank
2018	3	Mar	NWP	7	20-44yrs	Female	Neg	Neg	No	Yes	Blank
2018	3	Mar	NWP	7	20-44yrs	Female	Neg	Neg	No	Yes	Blank
2018	3	Mar	NWP	7	20-44yrs	Female	Neg	Pos	No	Yes	Blank
2018	3	Mar	NWP	9	Unk	Female	Neg	Neg	No	Yes	Blank
2018	3	Mar	NCP	1	<6m	Unk	Eq	Neg	No	Yes	Blank
2018	3	Mar	NCP	2	6-12m	Female	Neg	Neg	No	Yes	Blank
2018	3	Mar	NCP	2	6-12m	Male	Neg	Neg	No	Yes	Blank
2018	3	Mar	NCP	2	6-12m	Male	Neg	Neg	No	Yes	Blank
2018	3	Mar	NCP	3	1-4yrs	Female	Eq	Eq	Yes	Yes	Yes, 1 dose
2018	3	Mar	NCP	3	1-4yrs	Female	Neg	Neg	No	Yes	Blank
2018	3	Mar	NCP	3	1-4yrs	Female	Neg	Neg	No	Yes	Blank
2018	3	Mar	NCP	3	1-4yrs	Female	Neg	Neg	No	Yes	Blank
2018	3	Mar	NCP	3	1-4yrs	Male	Neg	Neg	No	Yes	Blank
2018	3	Mar	NCP	3	1-4yrs	Male	Neg	Neg	No	Yes	Blank
2018	3	Mar	NCP	3	1-4yrs	Male	Neg	Neg	Yes	Yes	Yes, dose not reported
2018	3	Mar	NCP	3	1-4yrs	Male	Eq	Neg	No	Yes	Blank
2018	3	Mar	NCP	4	5-9yrs	Female	Neg	Neg	No	Yes	Blank
2018	3	Mar	NCP	4	5-9yrs	Female	Neg	Neg	No	Yes	Blank
2018	3	Mar	NCP	4	5-9yrs	Female	Neg	Pos	Yes	Yes	Yes, 2/more doses
2018	3	Mar	NCP	4	5-9yrs	Male	Neg	Pos	Yes	Yes	Yes, 2/more doses
2018	3	Mar	NCP	5	10-14yrs	Female	Neg	Neg	No	Yes	Blank
2018	3	Mar	NCP	5	10-14yrs	Female	Neg	Neg	No	Yes	Blank
2018	3	Mar	NCP	5	10-14yrs	Female	Neg	Neg	No	Yes	Blank
2018	3	Mar	NCP	5	10-14yrs	Female	Neg	Neg	No	Yes	Blank
2018	3	Mar	NCP	5	10-14yrs	Male	Neg	Neg	Yes	Yes	Yes, 1 dose
2018	3	Mar	NCP	9	Unk	Female	Neg	Neg	No	Yes	Blank
2018	3	Mar	NCP	9	Unk	Male	Neg	Neg	Yes	Yes	Yes, 1 dose
2018	3	Mar	WCP	1	<6m	Male	Neg	Neg	Yes	Yes	Blank
2018	3	Mar	WCP	2	6-12m	Female	Neg	Neg	Yes	No	Yes, 2/more doses
2018	3	Mar	WCP	2	6-12m	Male	Neg	Neg	No	No	Blank
2018	3	Mar	WCP	3	1-4yrs	Female	Neg	Eq	Yes	No	Yes, 1 dose
2018	3	Mar	WCP	3	1-4yrs	Female	Neg	Neg	Yes	No	Yes, 1 dose
2018	3	Mar	WCP	3	1-4yrs	Female	Neg	Neg	Yes	Yes	Yes, 2/more doses
2018	3	Mar	WCP	3	1-4yrs	Female	Neg	Neg	Yes	Yes	Yes, 2/more doses
2018	3	Mar	WCP	3	1-4yrs	Female	Neg	Neg	No	No	Blank
2018	3	Mar	WCP	3	1-4yrs	Female	Eq	Pos	Yes	Yes	Yes, 2/more doses
2018	3	Mar	WCP	3	1-4yrs	Female	Neg	Pos	No	No	Blank
2018	3	Mar	WCP	3	1-4yrs	Male	Neg	Eq	No	No	Blank
2018	3	Mar	WCP	3	1-4yrs	Male	Neg	Neg	No	No	Blank
2018	3	Mar	WCP	3	1-4yrs	Male	Neg	Neg	Yes	Yes	Yes, 2/more doses
2018	3	Mar	WCP	3	1-4yrs	Male	Neg	Neg	Yes	Yes	Yes, 2/more doses
2018	3	Mar	WCP	3	1-4yrs	Male	Neg	Neg	Yes	Yes	Yes, 2/more doses
2018	3	Mar	WCP	3	1-4yrs	Male	Neg	Neg	Yes	Yes	Yes, 2/more doses
2018	3	Mar	WCP	3	1-4yrs	Male	Neg	Neg	No	No	Blank
2018	3	Mar	WCP	3	1-4yrs	Male	Neg	Pos	Yes	Yes	Blank
2018	3	Mar	WCP	3	1-4yrs	Male	Neg	Pos	Yes	Yes	Blank
2018	3	Mar	WCP	3	1-4yrs	Male	Neg	Pos	Yes	Yes	Yes, 2/more doses
2018	3	Mar	WCP	3	1-4yrs	Male	Neg	Pos	Yes	Yes	Yes, 2/more doses
2018	3	Mar	WCP	3	1-4yrs	Male	Neg	Pos	Yes	Yes	Yes, dose not reported
2018	3	Mar	WCP	4	5-9yrs	Female	Neg	Eq	Yes	Yes	Yes, 2/more doses
2018	3	Mar	WCP	4	5-9yrs	Female	Neg	Pos	Yes	Yes	Blank
2018	3	Mar	WCP	4	5-9yrs	Male	Neg	Neg	No	No	Blank
2018	3	Mar	WCP	4	5-9yrs	Male	Neg	Neg	Yes	Yes	Yes, 2/more doses
2018	3	Mar	WCP	4	5-9yrs	Male	Neg	Neg	Yes	No	Yes, 2/more doses
2018	3	Mar	WCP	4	5-9yrs	Male	Neg	Pos	Yes	Yes	Yes, 2/more doses
2018	3	Mar	WCP	5	10-14yrs	Male	Neg	Neg	Yes	Yes	Blank
2018	3	Mar	WCP	6	15-19Yr	Female	Neg	Neg	Yes	Yes	Yes, 2/more doses
2018	3	Mar	WCP	7	20-44yrs	Female	Neg	Neg	No	No	Blank
2018	3	Mar	WCP	8	>45yrs	Female	Neg	Neg	No	No	Blank
2018	3	Mar	WCP	8	>45yrs	Female	Neg	Neg	Yes	Yes	Blank
2018	4	Apr	ECP	1	<6m	Male	Neg	Neg	Yes	Yes	Too young
2018	4	Apr	ECP	2	6-12m	Male	Neg	Neg	No	No	Blank
2018	4	Apr	ECP	3	1-4yrs	Female	Eq	Neg	Yes	Yes	Yes, 2/more doses
2018	4	Apr	ECP	3	1-4yrs	Female	Neg	Neg	Yes	Yes	Yes, 2/more doses
2018	4	Apr	ECP	3	1-4yrs	Female	Neg	Neg	No	No	Blank
2018	4	Apr	ECP	3	1-4yrs	Female	Neg	Neg	No	No	Blank
2018	4	Apr	ECP	3	1-4yrs	Female	Neg	Pos	Yes	No	Yes, 2/more doses
2018	4	Apr	ECP	3	1-4yrs	Female	Neg	Pos	Yes	Yes	Blank
2018	4	Apr	ECP	3	1-4yrs	Female	Neg	Pos	No	No	Blank
2018	4	Apr	ECP	3	1-4yrs	Male	Neg	Neg	Yes	No	Blank
2018	4	Apr	ECP	3	1-4yrs	Male	Eq	Pos	Yes	Yes	Yes, 2/more doses
2018	4	Apr	ECP	3	1-4yrs	Male	Eq	Pos	Yes	No	Yes, 1 dose
2018	4	Apr	ECP	3	1-4yrs	Male	Neg	Pos	Yes	Yes	Yes, 1 dose
2018	4	Apr	ECP	4	5-9yrs	Female	Neg	Neg	No	No	Blank
2018	4	Apr	ECP	4	5-9yrs	Female	Neg	Pos	Yes	Yes	Blank
2018	4	Apr	ECP	4	5-9yrs	Female	Neg	Pos	No	No	Blank
2018	4	Apr	ECP	4	5-9yrs	Female	Neg	Pos	No	No	Blank
2018	4	Apr	ECP	4	5-9yrs	Female	Neg	Pos	Yes	No	Blank
2018	4	Apr	ECP	4	5-9yrs	Female	Neg	Pos	Yes	Yes	Yes, 2/more doses
2018	4	Apr	ECP	4	5-9yrs	Female	Neg	Pos	No	No	Blank
2018	4	Apr	ECP	4	5-9yrs	Male	Neg	Neg	Yes	Yes	Yes, 2/more doses
2018	4	Apr	ECP	4	5-9yrs	Male	Neg	Neg	No	No	Blank
2018	4	Apr	ECP	4	5-9yrs	Male	Neg	Neg	Yes	Yes	Yes, 2/more doses
2018	4	Apr	ECP	4	5-9yrs	Male	Neg	Pos	No	No	Blank
2018	4	Apr	ECP	4	5-9yrs	Male	Neg	Pos	Yes	Yes	Yes, 2/more doses
2018	4	Apr	ECP	4	5-9yrs	Male	Eq	Pos	Yes	No	Yes, 2/more doses
2018	4	Apr	ECP	4	5-9yrs	Unk	Neg	Eq	No	No	Blank
2018	4	Apr	ECP	5	10-14yrs	Female	Neg	Neg	No	No	Blank
2018	4	Apr	ECP	5	10-14yrs	Male	Neg	Neg	Yes	Yes	Yes, 2/more doses
2018	4	Apr	ECP	5	10-14yrs	Male	Neg	Neg	No	No	Blank
2018	4	Apr	ECP	5	10-14yrs	Unk	Neg	Neg	Yes	No	Blank
2018	4	Apr	ECP	5	10-14yrs	Unk	Neg	Neg	No	No	Blank
2018	4	Apr	FSP	2	6-12m	Female	Neg	Neg	Yes	Yes	Blank
2018	4	Apr	FSP	2	6-12m	Male	Neg	Neg	Yes	Yes	Yes, 1 dose
2018	4	Apr	FSP	3	1-4yrs	Female	Neg	Neg	No	Yes	Blank
2018	4	Apr	FSP	3	1-4yrs	Female	Neg	Neg	Yes	Yes	Yes, 2/more doses
2018	4	Apr	FSP	4	5-9yrs	Male	Neg	Neg	No	Yes	Blank
2018	4	Apr	FSP	4	5-9yrs	Male	Neg	Neg	No	Yes	Blank
2018	4	Apr	FSP	4	5-9yrs	Male	Neg	Neg	Yes	Yes	Yes, 2/more doses
2018	4	Apr	GP	1	<6m	Male	Neg	Neg	No	Yes	Blank
2018	4	Apr	GP	2	6-12m	Male	Neg	Neg	No	Yes	Blank
2018	4	Apr	GP	2	6-12m	Male	Neg	Neg	No	Yes	Blank
2018	4	Apr	GP	2	6-12m	Male	Neg	Neg	No	Yes	Blank
2018	4	Apr	GP	2	6-12m	Male	Neg	Neg	No	Yes	Blank
2018	4	Apr	GP	2	6-12m	Male	Neg	Neg	No	Yes	Blank
2018	4	Apr	GP	2	6-12m	Male	Neg	Neg	No	Yes	Blank
2018	4	Apr	GP	3	1-4yrs	Female	Neg	Eq	Yes	Yes	Yes, 2/more doses
2018	4	Apr	GP	3	1-4yrs	Female	Neg	Neg	No	Yes	Blank
2018	4	Apr	GP	3	1-4yrs	Female	Neg	Neg	Yes	Yes	Yes, 2/more doses
2018	4	Apr	GP	3	1-4yrs	Female	Neg	Neg	No	Yes	Blank
2018	4	Apr	GP	3	1-4yrs	Female	Neg	Pos	No	Yes	Blank
2018	4	Apr	GP	3	1-4yrs	Male	Eq	Eq	No	Yes	Blank
2018	4	Apr	GP	3	1-4yrs	Male	Neg	Neg	Yes	Yes	Yes, 2/more doses
2018	4	Apr	GP	3	1-4yrs	Male	Neg	Neg	No	Yes	Blank
2018	4	Apr	GP	3	1-4yrs	Male	Neg	Neg	Yes	Yes	Blank
2018	4	Apr	GP	3	1-4yrs	Male	Neg	Neg	Yes	Yes	Blank
2018	4	Apr	GP	3	1-4yrs	Male	Neg	Neg	Yes	Yes	Yes, 2/more doses
2018	4	Apr	GP	3	1-4yrs	Male	Neg	Neg	No	Yes	Blank
2018	4	Apr	GP	3	1-4yrs	Male	Neg	Neg	Yes	Yes	Yes, 2/more doses
2018	4	Apr	GP	3	1-4yrs	Male	Neg	Neg	No	Yes	Blank
2018	4	Apr	GP	3	1-4yrs	Male	Neg	Neg	Yes	Yes	Yes, 2/more doses
2018	4	Apr	GP	3	1-4yrs	Male	Rej	Rej	No	Yes	Blank
2018	4	Apr	GP	4	5-9yrs	Female	Neg	Neg	No	Yes	Blank
2018	4	Apr	GP	4	5-9yrs	Female	Neg	Neg	Yes	Yes	Yes, dose not reported
2018	4	Apr	GP	4	5-9yrs	Male	Neg	Neg	No	Yes	Blank
2018	4	Apr	GP	4	5-9yrs	Male	Neg	Neg	Yes	Yes	Yes, 2/more doses
2018	4	Apr	GP	4	5-9yrs	Male	Neg	Neg	Yes	Yes	Blank
2018	4	Apr	GP	5	10-14yrs	Male	Neg	Neg	No	Yes	Blank
2018	4	Apr	GP	6	15-19Yr	Female	Neg	Neg	No	Yes	Blank
2018	4	Apr	GP	6	15-19Yr	Male	Neg	Neg	No	Yes	Blank
2018	4	Apr	GP	7	20-44yrs	Female	Neg	Neg	No	Yes	Blank
2018	4	Apr	GP	7	20-44yrs	Female	Neg	Neg	No	Yes	Blank
2018	4	Apr	GP	7	20-44yrs	Male	Neg	Neg	No	Yes	Blank
2018	4	Apr	GP	7	20-44yrs	Male	Neg	Neg	No	Yes	Blank
2018	4	Apr	GP	7	20-44yrs	Male	Neg	Neg	No	Yes	Blank
2018	4	Apr	GP	7	20-44yrs	Male	Neg	Neg	No	Yes	Blank
2018	4	Apr	GP	7	20-44yrs	Male	Neg	Neg	No	Yes	Blank
2018	4	Apr	GP	8	>45yrs	Female	Neg	Neg	No	Yes	Blank
2018	4	Apr	GP	8	>45yrs	Female	Neg	Neg	No	Yes	Blank
2018	4	Apr	GP	8	>45yrs	Female	Neg	Neg	No	Yes	Blank
2018	4	Apr	GP	8	>45yrs	Female	Neg	Neg	No	Yes	Blank
2018	4	Apr	GP	8	>45yrs	Male	Neg	Neg	No	No	Blank
2018	4	Apr	GP	8	>45yrs	Male	Neg	Neg	No	Yes	Blank
2018	4	Apr	GP	8	>45yrs	Male	Neg	Neg	No	Yes	Blank
2018	4	Apr	KZP	1	<6m	Male	Neg	Neg	Yes	Yes	Blank
2018	4	Apr	KZP	2	6-12m	Female	Neg	Neg	Yes	Yes	Yes, 2/more doses
2018	4	Apr	KZP	2	6-12m	Male	Neg	Neg	Yes	Yes	Yes, 1 dose
2018	4	Apr	KZP	3	1-4yrs	Female	Neg	Eq	Yes	Yes	Yes, 2/more doses
2018	4	Apr	KZP	3	1-4yrs	Female	Neg	Neg	No	Yes	Yes, 2/more doses
2018	4	Apr	KZP	3	1-4yrs	Female	Neg	Neg	Yes	Yes	Yes, dose not reported
2018	4	Apr	KZP	3	1-4yrs	Female	Neg	Neg	Yes	Yes	Yes, 2/more doses
2018	4	Apr	KZP	3	1-4yrs	Female	Neg	Neg	Yes	Yes	Yes, 2/more doses
2018	4	Apr	KZP	3	1-4yrs	Female	Eq	Neg	Yes	Yes	Yes, 2/more doses
2018	4	Apr	KZP	3	1-4yrs	Female	Neg	Neg	Yes	Yes	Blank
2018	4	Apr	KZP	3	1-4yrs	Female	Neg	Neg	Yes	Yes	Yes, 2/more doses
2018	4	Apr	KZP	3	1-4yrs	Female	Neg	Neg	Yes	Yes	Yes, 2/more doses
2018	4	Apr	KZP	3	1-4yrs	Female	Neg	Neg	Yes	Yes	Blank
2018	4	Apr	KZP	3	1-4yrs	Female	Neg	Pos	Yes	Yes	Yes, 2/more doses
2018	4	Apr	KZP	3	1-4yrs	Female	Pos	Pos	Yes	Yes	Yes, 2/more doses
2018	4	Apr	KZP	3	1-4yrs	Male	Eq	Eq	Yes	No	Yes, 2/more doses
2018	4	Apr	KZP	3	1-4yrs	Male	Neg	Eq	Yes	Yes	Yes, 2/more doses
2018	4	Apr	KZP	3	1-4yrs	Male	Neg	Neg	Yes	Yes	Yes, 2/more doses
2018	4	Apr	KZP	3	1-4yrs	Male	Neg	Neg	Yes	Yes	Yes, 2/more doses
2018	4	Apr	KZP	3	1-4yrs	Male	Neg	Neg	Yes	No	Yes, 1 dose
2018	4	Apr	KZP	3	1-4yrs	Male	Neg	Neg	Yes	Yes	Yes, 2/more doses
2018	4	Apr	KZP	3	1-4yrs	Male	Neg	Neg	Yes	Yes	Yes, 2/more doses
2018	4	Apr	KZP	3	1-4yrs	Male	Neg	Neg	No	Yes	Blank
2018	4	Apr	KZP	3	1-4yrs	Male	Neg	Neg	Yes	Yes	Yes, 2/more doses
2018	4	Apr	KZP	3	1-4yrs	Male	Neg	Neg	Yes	No	Yes, 2/more doses
2018	4	Apr	KZP	3	1-4yrs	Male	Neg	Neg	Yes	Yes	Yes, 2/more doses
2018	4	Apr	KZP	3	1-4yrs	Male	Neg	Pos	No	No	Blank
2018	4	Apr	KZP	3	1-4yrs	Unk	Neg	Pos	Yes	No	Yes, 2/more doses
2018	4	Apr	KZP	4	5-9yrs	Female	Neg	Eq	No	Yes	Yes, 2/more doses
2018	4	Apr	KZP	4	5-9yrs	Female	Neg	Neg	Yes	No	Blank
2018	4	Apr	KZP	4	5-9yrs	Female	Neg	Neg	Yes	Yes	Yes, 2/more doses
2018	4	Apr	KZP	4	5-9yrs	Female	Neg	Neg	Yes	Yes	Yes, 2/more doses
2018	4	Apr	KZP	4	5-9yrs	Female	Neg	Neg	No	Yes	Blank
2018	4	Apr	KZP	4	5-9yrs	Female	Neg	Neg	Yes	Yes	Blank
2018	4	Apr	KZP	4	5-9yrs	Female	Neg	Pos	Yes	Yes	Blank
2018	4	Apr	KZP	4	5-9yrs	Female	Neg	Pos	Yes	Yes	Yes, 2/more doses
2018	4	Apr	KZP	4	5-9yrs	Female	Neg	Pos	Yes	Yes	Yes, 2/more doses
2018	4	Apr	KZP	4	5-9yrs	Female	Neg	Pos	Yes	Yes	Blank
2018	4	Apr	KZP	4	5-9yrs	Female	Neg	Pos	Yes	Yes	Blank
2018	4	Apr	KZP	4	5-9yrs	Female	Neg	Pos	Yes	Yes	Yes, 2/more doses
2018	4	Apr	KZP	4	5-9yrs	Female	Neg	Pos	Yes	Yes	Blank
2018	4	Apr	KZP	4	5-9yrs	Male	Neg	Neg	Yes	Yes	Yes, 2/more doses
2018	4	Apr	KZP	4	5-9yrs	Male	Neg	Neg	Yes	Yes	Yes, 2/more doses
2018	4	Apr	KZP	4	5-9yrs	Male	Neg	Pos	Yes	Yes	Yes, 2/more doses
2018	4	Apr	KZP	4	5-9yrs	Male	Neg	Pos	Yes	Yes	Blank
2018	4	Apr	KZP	4	5-9yrs	Male	Neg	Pos	Yes	Yes	Yes, 2/more doses
2018	4	Apr	KZP	4	5-9yrs	Unk	Neg	Pos	No	No	Blank
2018	4	Apr	KZP	4	5-9yrs	Unk	Neg	Pos	Yes	Yes	Blank
2018	4	Apr	KZP	5	10-14yrs	Female	Neg	Neg	Yes	Yes	Yes, 2/more doses
2018	4	Apr	KZP	5	10-14yrs	Male	Neg	Eq	Yes	Yes	Blank
2018	4	Apr	KZP	5	10-14yrs	Male	Neg	Neg	Yes	Yes	Blank
2018	4	Apr	KZP	5	10-14yrs	Male	Neg	Pos	Yes	Yes	Blank
2018	4	Apr	KZP	8	>45yrs	Female	Neg	Eq	No	No	Blank
2018	4	Apr	KZP	8	>45yrs	Male	Neg	Pos	Yes	Yes	Yes, 2/more doses
2018	4	Apr	LPP	1	<6m	Male	Neg	Neg	Yes	Yes	Too young
2018	4	Apr	LPP	2	6-12m	Female	Pos	Eq	Yes	Yes	Yes, 1 dose
2018	4	Apr	LPP	3	1-4yrs	Female	Neg	Neg	Yes	Yes	Yes, 2/more doses
2018	4	Apr	LPP	3	1-4yrs	Female	Neg	Neg	Yes	Yes	Yes, 1 dose
2018	4	Apr	LPP	3	1-4yrs	Female	Neg	Pos	Yes	Yes	Yes, 2/more doses
2018	4	Apr	LPP	3	1-4yrs	Male	Neg	Neg	No	Yes	Yes, 1 dose
2018	4	Apr	LPP	3	1-4yrs	Male	Neg	Neg	No	Yes	Yes, 1 dose
2018	4	Apr	LPP	3	1-4yrs	Male	Neg	Pos	Yes	Yes	Yes, 2/more doses
2018	4	Apr	LPP	4	5-9yrs	Female	Neg	Eq	Yes	Yes	Yes, 2/more doses
2018	4	Apr	LPP	4	5-9yrs	Female	Neg	Neg	Yes	Yes	Yes, 2/more doses
2018	4	Apr	LPP	4	5-9yrs	Male	Neg	Neg	No	Yes	Yes, 2/more doses
2018	4	Apr	LPP	5	10-14yrs	Female	Neg	Neg	No	Yes	Blank
2018	4	Apr	LPP	5	10-14yrs	Female	Neg	Neg	No	Yes	Blank
2018	4	Apr	MP	1	<6m	Female	Pos	Neg	No	Yes	Blank
2018	4	Apr	MP	1	<6m	Female	Neg	Neg	Yes	Yes	Too young
2018	4	Apr	MP	1	<6m	Female	Neg	Neg	Yes	Yes	Blank
2018	4	Apr	MP	2	6-12m	Female	Neg	Neg	Yes	Yes	Yes, 1 dose
2018	4	Apr	MP	2	6-12m	Male	Neg	Neg	No	Yes	Blank
2018	4	Apr	MP	3	1-4yrs	Female	Neg	Neg	No	Yes	Blank
2018	4	Apr	MP	3	1-4yrs	Female	Neg	Neg	No	Yes	Blank
2018	4	Apr	MP	3	1-4yrs	Female	Eq	Neg	No	Yes	Yes, 1 dose
2018	4	Apr	MP	3	1-4yrs	Female	Neg	Neg	Yes	Yes	Yes, 2/more doses
2018	4	Apr	MP	3	1-4yrs	Male	Neg	Eq	No	Yes	Blank
2018	4	Apr	MP	3	1-4yrs	Male	Neg	Neg	No	Yes	Blank
2018	4	Apr	MP	3	1-4yrs	Male	Neg	Neg	No	Yes	Blank
2018	4	Apr	MP	3	1-4yrs	Male	Neg	Pos	No	Yes	Blank
2018	4	Apr	MP	4	5-9yrs	Female	Neg	Neg	Yes	Yes	Yes, 2/more doses
2018	4	Apr	MP	4	5-9yrs	Female	Neg	Neg	Yes	Yes	Blank
2018	4	Apr	MP	4	5-9yrs	Female	Neg	Pos	No	Yes	Blank
2018	4	Apr	MP	4	5-9yrs	Male	Neg	Pos	No	Yes	Blank
2018	4	Apr	MP	4	5-9yrs	Unk	Neg	Neg	No	Yes	Blank
2018	4	Apr	MP	5	10-14yrs	Male	Neg	Neg	No	Yes	Yes, 1 dose
2018	4	Apr	NWP	3	1-4yrs	Female	Neg	Neg	No	Yes	Blank
2018	4	Apr	NWP	3	1-4yrs	Male	Neg	Neg	No	Yes	Blank
2018	4	Apr	NWP	6	15-19Yr	Male	Rej	Rej	No	Yes	Blank
2018	4	Apr	NCP	1	<6m	Male	Neg	Neg	No	Yes	Blank
2018	4	Apr	NCP	1	<6m	Male	Neg	Neg	No	Yes	Blank
2018	4	Apr	NCP	3	1-4yrs	Female	Neg	Neg	No	Yes	Blank
2018	4	Apr	NCP	3	1-4yrs	Female	Neg	Neg	No	Yes	Blank
2018	4	Apr	NCP	3	1-4yrs	Female	Neg	Neg	No	Yes	Blank
2018	4	Apr	NCP	3	1-4yrs	Female	Neg	Neg	No	Yes	Blank
2018	4	Apr	NCP	3	1-4yrs	Female	Neg	Neg	No	Yes	Blank
2018	4	Apr	NCP	4	5-9yrs	Female	Neg	Neg	No	Yes	Blank
2018	4	Apr	NCP	4	5-9yrs	Female	Pos	Pos	No	Yes	Blank
2018	4	Apr	NCP	4	5-9yrs	Male	Neg	Eq	No	Yes	Blank
2018	4	Apr	NCP	4	5-9yrs	Male	Neg	Neg	No	Yes	Blank
2018	4	Apr	NCP	4	5-9yrs	Male	Neg	Neg	No	Yes	Blank
2018	4	Apr	NCP	4	5-9yrs	Male	Neg	Neg	Yes	Yes	Yes, 2/more doses
2018	4	Apr	NCP	4	5-9yrs	Male	Neg	Neg	No	Yes	Blank
2018	4	Apr	NCP	4	5-9yrs	Male	Neg	Neg	No	Yes	Blank
2018	4	Apr	NCP	4	5-9yrs	Male	Neg	Neg	No	Yes	Blank
2018	4	Apr	NCP	4	5-9yrs	Male	Neg	Pos	No	Yes	Blank
2018	4	Apr	NCP	5	10-14yrs	Male	Neg	Neg	No	Yes	Blank
2018	4	Apr	NCP	6	15-19Yr	Female	Neg	Neg	No	Yes	Blank
2018	4	Apr	NCP	7	20-44yrs	Female	Neg	Neg	No	Yes	Blank
2018	4	Apr	NCP	7	20-44yrs	Male	Neg	Neg	No	Yes	Blank
2018	4	Apr	NCP	7	20-44yrs	Male	Neg	Neg	No	Yes	Blank
2018	4	Apr	WCP	1	<6m	Female	Neg	Neg	Yes	Yes	Blank
2018	4	Apr	WCP	2	6-12m	Female	Neg	Eq	No	No	Blank
2018	4	Apr	WCP	2	6-12m	Male	Neg	Neg	Yes	No	Yes, 1 dose
2018	4	Apr	WCP	3	1-4yrs	Female	Neg	Eq	Yes	No	Yes, 2/more doses
2018	4	Apr	WCP	3	1-4yrs	Female	Neg	Neg	Yes	Yes	Yes, 2/more doses
2018	4	Apr	WCP	3	1-4yrs	Female	Eq	Neg	Yes	Yes	Yes, dose not reported
2018	4	Apr	WCP	3	1-4yrs	Female	Neg	Pos	Yes	No	Yes, 1 dose
2018	4	Apr	WCP	3	1-4yrs	Female	Neg	Pos	No	No	Blank
2018	4	Apr	WCP	3	1-4yrs	Female	Neg	Pos	Yes	Yes	Yes, 1 dose
2018	4	Apr	WCP	3	1-4yrs	Female	Neg	Pos	No	No	Blank
2018	4	Apr	WCP	3	1-4yrs	Male	Neg	Eq	Yes	Yes	Yes, 2/more doses
2018	4	Apr	WCP	3	1-4yrs	Male	Neg	Neg	Yes	Yes	Yes, 2/more doses
2018	4	Apr	WCP	3	1-4yrs	Male	Neg	Neg	Yes	Yes	Blank
2018	4	Apr	WCP	3	1-4yrs	Male	Neg	Neg	No	No	Blank
2018	4	Apr	WCP	3	1-4yrs	Male	Neg	Neg	No	No	Blank
2018	4	Apr	WCP	3	1-4yrs	Male	Neg	Neg	No	No	Blank
2018	4	Apr	WCP	3	1-4yrs	Male	Neg	Neg	Yes	Yes	Blank
2018	4	Apr	WCP	3	1-4yrs	Male	Neg	Neg	Yes	Yes	Yes, 2/more doses
2018	4	Apr	WCP	3	1-4yrs	Male	Neg	Neg	No	No	Blank
2018	4	Apr	WCP	3	1-4yrs	Male	Neg	Neg	No	No	Blank
2018	4	Apr	WCP	3	1-4yrs	Male	Neg	Neg	No	No	Blank
2018	4	Apr	WCP	3	1-4yrs	Male	Neg	Pos	Yes	Yes	Yes, 2/more doses
2018	4	Apr	WCP	3	1-4yrs	Male	Neg	Pos	No	No	Blank
2018	4	Apr	WCP	3	1-4yrs	Male	Neg	Pos	No	No	Blank
2018	4	Apr	WCP	3	1-4yrs	Male	Neg	Pos	Yes	Yes	Blank
2018	4	Apr	WCP	3	1-4yrs	Male	Pos	Pos	No	Yes	Blank
2018	4	Apr	WCP	3	1-4yrs	Male	Rej	Rej	Yes	Yes	Yes, dose not reported
2018	4	Apr	WCP	3	1-4yrs	Unk	Eq	Pos	Yes	No	Blank
2018	4	Apr	WCP	4	5-9yrs	Female	Neg	Eq	No	No	Blank
2018	4	Apr	WCP	4	5-9yrs	Female	Neg	Eq	Yes	Yes	Yes, 2/more doses
2018	4	Apr	WCP	4	5-9yrs	Female	Neg	Neg	No	No	Blank
2018	4	Apr	WCP	4	5-9yrs	Female	Neg	Neg	Yes	Yes	Yes, 2/more doses
2018	4	Apr	WCP	4	5-9yrs	Female	Neg	Pos	No	No	Blank
2018	4	Apr	WCP	4	5-9yrs	Female	Neg	Pos	No	No	Blank
2018	4	Apr	WCP	4	5-9yrs	Female	Neg	Pos	Yes	Yes	Yes, 2/more doses
2018	4	Apr	WCP	4	5-9yrs	Male	Neg	Neg	No	No	Blank
2018	4	Apr	WCP	4	5-9yrs	Male	Neg	Neg	Yes	Yes	Blank
2018	4	Apr	WCP	4	5-9yrs	Male	Neg	Pos	No	No	Blank
2018	4	Apr	WCP	4	5-9yrs	Male	Neg	Pos	No	No	Blank
2018	4	Apr	WCP	5	10-14yrs	Female	Neg	Neg	Yes	Yes	Blank
2018	4	Apr	WCP	6	15-19Yr	Female	Neg	Neg	Yes	No	Blank
2018	4	Apr	WCP	7	20-44yrs	Female	Neg	Neg	Yes	Yes	Blank
2018	4	Apr	WCP	7	20-44yrs	Female	Neg	Neg	No	No	Blank
2018	4	Apr	WCP	7	20-44yrs	Female	Neg	Neg	No	No	Blank
2018	5	May	ECP	2	6-12m	Male	Neg	Neg	Yes	Yes	Blank
2018	5	May	ECP	3	1-4yrs	Female	Rej	Rej	No	No	Blank
2018	5	May	ECP	3	1-4yrs	Male	Neg	Neg	Yes	Yes	Yes, 2/more doses
2018	5	May	ECP	3	1-4yrs	Male	Neg	Neg	No	No	Blank
2018	5	May	ECP	3	1-4yrs	Male	Neg	Neg	Yes	Yes	Yes, 2/more doses
2018	5	May	ECP	4	5-9yrs	Female	Neg	Eq	Yes	Yes	Yes, 2/more doses
2018	5	May	ECP	4	5-9yrs	Female	Neg	Neg	Yes	Yes	Blank
2018	5	May	ECP	4	5-9yrs	Female	Neg	Neg	Yes	No	Blank
2018	5	May	ECP	4	5-9yrs	Female	Neg	Pos	Yes	Yes	Yes, 2/more doses
2018	5	May	ECP	4	5-9yrs	Male	Neg	Neg	Yes	No	Yes, 2/more doses
2018	5	May	ECP	4	5-9yrs	Male	Neg	Neg	No	No	Blank
2018	5	May	ECP	4	5-9yrs	Male	Neg	Neg	Yes	Yes	Yes, dose not reported
2018	5	May	ECP	4	5-9yrs	Male	Neg	Neg	No	No	Blank
2018	5	May	ECP	4	5-9yrs	Male	Neg	Neg	No	No	Blank
2018	5	May	ECP	4	5-9yrs	Male	Neg	Neg	Yes	No	Blank
2018	5	May	ECP	4	5-9yrs	Male	Neg	Pos	Yes	Yes	Blank
2018	5	May	ECP	4	5-9yrs	Male	Neg	Pos	No	No	Blank
2018	5	May	FSP	1	<6m	Female	Pos	Pos	No	Yes	Blank
2018	5	May	FSP	3	1-4yrs	Male	Neg	Neg	No	Yes	Blank
2018	5	May	FSP	5	10-14yrs	Female	Neg	Neg	Yes	Yes	Yes, 2/more doses
2018	5	May	GP	1	<6m	Female	Neg	Neg	Yes	Yes	Blank
2018	5	May	GP	1	<6m	Female	Neg	Neg	Yes	Yes	Blank
2018	5	May	GP	1	<6m	Male	Neg	Neg	No	Yes	Blank
2018	5	May	GP	1	<6m	Unk	Neg	Neg	No	Yes	Blank
2018	5	May	GP	2	6-12m	Male	Neg	Neg	No	Yes	Blank
2018	5	May	GP	2	6-12m	Male	Neg	Neg	No	Yes	Blank
2018	5	May	GP	2	6-12m	Male	Neg	Pos	No	Yes	Blank
2018	5	May	GP	3	1-4yrs	Female	Neg	Neg	No	Yes	Blank
2018	5	May	GP	3	1-4yrs	Female	Neg	Neg	Yes	Yes	Blank
2018	5	May	GP	3	1-4yrs	Female	Neg	Neg	No	Yes	Blank
2018	5	May	GP	3	1-4yrs	Female	Neg	Neg	Yes	Yes	Blank
2018	5	May	GP	3	1-4yrs	Female	Neg	Neg	Yes	Yes	Yes, 2/more doses
2018	5	May	GP	3	1-4yrs	Female	Neg	Neg	No	Yes	Blank
2018	5	May	GP	3	1-4yrs	Male	Neg	Neg	No	Yes	Blank
2018	5	May	GP	3	1-4yrs	Male	Neg	Neg	No	Yes	Blank
2018	5	May	GP	3	1-4yrs	Male	Neg	Neg	Yes	Yes	Yes, 2/more doses
2018	5	May	GP	3	1-4yrs	Male	Neg	Neg	No	Yes	Blank
2018	5	May	GP	3	1-4yrs	Male	Neg	Pos	No	Yes	Blank
2018	5	May	GP	3	1-4yrs	Unk	Neg	Neg	Yes	Yes	Yes, 2/more doses
2018	5	May	GP	4	5-9yrs	Female	Neg	Eq	No	Yes	Blank
2018	5	May	GP	4	5-9yrs	Female	Neg	Neg	Yes	Yes	Yes, 2/more doses
2018	5	May	GP	4	5-9yrs	Female	Neg	Neg	No	Yes	Blank
2018	5	May	GP	4	5-9yrs	Female	Neg	Neg	No	Yes	Blank
2018	5	May	GP	4	5-9yrs	Female	Neg	Neg	No	Yes	Blank
2018	5	May	GP	4	5-9yrs	Female	Neg	Neg	Yes	Yes	Yes, 2/more doses
2018	5	May	GP	4	5-9yrs	Female	Neg	Pos	No	Yes	Blank
2018	5	May	GP	4	5-9yrs	Female	Neg	Pos	Yes	Yes	Yes, 2/more doses
2018	5	May	GP	4	5-9yrs	Female	Eq	Pos	No	Yes	Blank
2018	5	May	GP	4	5-9yrs	Female	Pos	Pos	No	Yes	Blank
2018	5	May	GP	4	5-9yrs	Male	Neg	Neg	No	Yes	Blank
2018	5	May	GP	4	5-9yrs	Male	Eq	Neg	No	Yes	Blank
2018	5	May	GP	4	5-9yrs	Male	Neg	Neg	No	Yes	Blank
2018	5	May	GP	4	5-9yrs	Male	Neg	Neg	No	Yes	Blank
2018	5	May	GP	4	5-9yrs	Male	Neg	Neg	No	Yes	Blank
2018	5	May	GP	4	5-9yrs	Male	Neg	Pos	Yes	Yes	Yes, 2/more doses
2018	5	May	GP	5	10-14yrs	Female	Neg	Pos	No	Yes	Blank
2018	5	May	GP	5	10-14yrs	Male	Neg	Neg	Yes	Yes	Yes, 2/more doses
2018	5	May	GP	5	10-14yrs	Male	Neg	Neg	No	Yes	Blank
2018	5	May	GP	5	10-14yrs	Male	Neg	Neg	No	Yes	Blank
2018	5	May	GP	5	10-14yrs	Male	Neg	Neg	Yes	Yes	Blank
2018	5	May	GP	6	15-19Yr	Female	Neg	Eq	No	Yes	Blank
2018	5	May	GP	6	15-19Yr	Female	Neg	Pos	No	Yes	Blank
2018	5	May	GP	6	15-19Yr	Male	Neg	Neg	No	Yes	Blank
2018	5	May	GP	6	15-19Yr	Male	Neg	Pos	No	Yes	Blank
2018	5	May	GP	7	20-44yrs	Female	Neg	Neg	No	Yes	Blank
2018	5	May	GP	7	20-44yrs	Female	Neg	Neg	No	Yes	Blank
2018	5	May	GP	7	20-44yrs	Female	Neg	Neg	No	Yes	Blank
2018	5	May	GP	7	20-44yrs	Female	Neg	Neg	No	Yes	Blank
2018	5	May	GP	7	20-44yrs	Female	Neg	Neg	No	Yes	Blank
2018	5	May	GP	7	20-44yrs	Female	Neg	Neg	No	Yes	Blank
2018	5	May	GP	7	20-44yrs	Female	Neg	Neg	No	Yes	Blank
2018	5	May	GP	7	20-44yrs	Female	Neg	Neg	No	Yes	Blank
2018	5	May	GP	7	20-44yrs	Female	Neg	Neg	No	Yes	Blank
2018	5	May	GP	7	20-44yrs	Female	Neg	Neg	No	Yes	Blank
2018	5	May	GP	7	20-44yrs	Female	Neg	Pos	No	Yes	Blank
2018	5	May	GP	7	20-44yrs	Male	Neg	Neg	No	Yes	Blank
2018	5	May	GP	7	20-44yrs	Male	Neg	Neg	No	Yes	Blank
2018	5	May	GP	7	20-44yrs	Male	Neg	Neg	No	Yes	Blank
2018	5	May	GP	8	>45yrs	Female	Neg	Eq	No	Yes	Blank
2018	5	May	GP	8	>45yrs	Female	Neg	Neg	No	Yes	Blank
2018	5	May	GP	9	Unk	Female	Neg	Neg	No	Yes	Blank
2018	5	May	GP	9	Unk	Male	Neg	Neg	No	Yes	Blank
2018	5	May	GP	9	Unk	Unk	Neg	Neg	No	Yes	Blank
2018	5	May	KZP	1	<6m	Male	Neg	Neg	Yes	No	Blank
2018	5	May	KZP	2	6-12m	Male	Neg	Neg	Yes	Yes	Blank
2018	5	May	KZP	2	6-12m	Male	Neg	Neg	Yes	Yes	Yes, 1 dose
2018	5	May	KZP	3	1-4yrs	Female	Eq	Eq	Yes	Yes	Yes, 2/more doses
2018	5	May	KZP	3	1-4yrs	Female	Neg	Neg	No	Yes	Blank
2018	5	May	KZP	3	1-4yrs	Female	Neg	Neg	Yes	Yes	Yes, 2/more doses
2018	5	May	KZP	3	1-4yrs	Female	Neg	Neg	No	No	Blank
2018	5	May	KZP	3	1-4yrs	Female	Eq	Neg	Yes	Yes	Blank
2018	5	May	KZP	3	1-4yrs	Female	Neg	Neg	No	No	Blank
2018	5	May	KZP	3	1-4yrs	Female	Neg	Neg	No	No	Blank
2018	5	May	KZP	3	1-4yrs	Female	Pos	Pos	Yes	Yes	Yes, 2/more doses
2018	5	May	KZP	3	1-4yrs	Female	Neg	Pos	No	No	Blank
2018	5	May	KZP	3	1-4yrs	Female	Neg	Pos	Yes	No	Blank
2018	5	May	KZP	3	1-4yrs	Male	Neg	Eq	Yes	Yes	Blank
2018	5	May	KZP	3	1-4yrs	Male	Neg	Neg	No	Yes	Yes, 2/more doses
2018	5	May	KZP	3	1-4yrs	Male	Neg	Neg	Yes	Yes	Yes, 1 dose
2018	5	May	KZP	3	1-4yrs	Male	Neg	Neg	Yes	Yes	Yes, 2/more doses
2018	5	May	KZP	3	1-4yrs	Male	Neg	Neg	Yes	Yes	Yes, 2/more doses
2018	5	May	KZP	3	1-4yrs	Male	Neg	Neg	No	No	Blank
2018	5	May	KZP	3	1-4yrs	Male	Neg	Neg	Yes	Yes	Yes, 2/more doses
2018	5	May	KZP	3	1-4yrs	Male	Neg	Neg	Yes	Yes	Yes, 2/more doses
2018	5	May	KZP	3	1-4yrs	Male	Neg	Pos	Yes	Yes	Blank
2018	5	May	KZP	3	1-4yrs	Male	Neg	Pos	Yes	Yes	Yes, dose not reported
2018	5	May	KZP	4	5-9yrs	Female	Neg	Neg	Yes	Yes	Yes, 2/more doses
2018	5	May	KZP	4	5-9yrs	Female	Neg	Neg	Yes	Yes	Yes, 2/more doses
2018	5	May	KZP	4	5-9yrs	Female	Neg	Neg	Yes	Yes	Yes, 2/more doses
2018	5	May	KZP	4	5-9yrs	Female	Neg	Pos	Yes	Yes	Blank
2018	5	May	KZP	4	5-9yrs	Female	Neg	Pos	Yes	No	Yes, 2/more doses
2018	5	May	KZP	4	5-9yrs	Male	Neg	Neg	Yes	Yes	Blank
2018	5	May	KZP	4	5-9yrs	Male	Neg	Neg	Yes	Yes	Yes, 2/more doses
2018	5	May	KZP	4	5-9yrs	Male	Neg	Neg	Yes	Yes	Yes, 2/more doses
2018	5	May	KZP	4	5-9yrs	Male	Neg	Neg	Yes	Yes	Yes, 2/more doses
2018	5	May	KZP	4	5-9yrs	Male	Neg	Neg	Yes	Yes	Blank
2018	5	May	KZP	4	5-9yrs	Male	Neg	Pos	Yes	No	Yes, 2/more doses
2018	5	May	KZP	4	5-9yrs	Male	Neg	Pos	Yes	Yes	Yes, 2/more doses
2018	5	May	KZP	4	5-9yrs	Male	Neg	Pos	Yes	Yes	Yes, 2/more doses
2018	5	May	KZP	4	5-9yrs	Male	Neg	Pos	No	No	Blank
2018	5	May	KZP	4	5-9yrs	Male	Neg	Pos	Yes	Yes	Yes, 2/more doses
2018	5	May	KZP	4	5-9yrs	Male	Neg	Pos	Yes	Yes	Yes, dose not reported
2018	5	May	KZP	5	10-14yrs	Male	Neg	Neg	Yes	Yes	Blank
2018	5	May	KZP	6	15-19Yr	Male	Neg	Neg	Yes	Yes	Blank
2018	5	May	LPP	2	6-12m	Female	Neg	Neg	No	Yes	Yes, 1 dose
2018	5	May	LPP	3	1-4yrs	Female	Pos	Neg	No	Yes	Yes, 2/more doses
2018	5	May	LPP	3	1-4yrs	Male	Neg	Eq	No	Yes	Blank
2018	5	May	LPP	3	1-4yrs	Male	Neg	Neg	Yes	Yes	Yes, 2/more doses
2018	5	May	LPP	4	5-9yrs	Female	Neg	Pos	No	Yes	Yes, 2/more doses
2018	5	May	LPP	4	5-9yrs	Male	Neg	Neg	No	Yes	Blank
2018	5	May	LPP	4	5-9yrs	Male	Neg	Neg	No	Yes	Blank
2018	5	May	LPP	5	10-14yrs	Female	Neg	Neg	Yes	Yes	Yes, 2/more doses
2018	5	May	LPP	7	20-44yrs	Female	Neg	Neg	No	Yes	Blank
2018	5	May	MP	3	1-4yrs	Female	Neg	Neg	No	Yes	Blank
2018	5	May	MP	3	1-4yrs	Female	Eq	Pos	No	Yes	Blank
2018	5	May	MP	3	1-4yrs	Male	Neg	Eq	No	Yes	Blank
2018	5	May	MP	3	1-4yrs	Male	Neg	Neg	No	Yes	Blank
2018	5	May	MP	3	1-4yrs	Male	Neg	Neg	No	Yes	Blank
2018	5	May	MP	3	1-4yrs	Male	Neg	Neg	Yes	Yes	Blank
2018	5	May	MP	3	1-4yrs	Male	Neg	Neg	Yes	Yes	Yes, 2/more doses
2018	5	May	MP	3	1-4yrs	Male	Neg	Pos	No	Yes	Blank
2018	5	May	MP	4	5-9yrs	Male	Neg	Neg	No	Yes	Blank
2018	5	May	MP	4	5-9yrs	Male	Neg	Neg	Yes	Yes	Yes, 2/more doses
2018	5	May	MP	4	5-9yrs	Male	Neg	Neg	Yes	Yes	Blank
2018	5	May	MP	4	5-9yrs	Male	Neg	Pos	Yes	Yes	Blank
2018	5	May	MP	4	5-9yrs	Unk	Neg	Neg	Yes	Yes	Yes, 2/more doses
2018	5	May	MP	5	10-14yrs	Male	Neg	Neg	No	Yes	Blank
2018	5	May	MP	7	20-44yrs	Female	Neg	Neg	No	Yes	Blank
2018	5	May	MP	7	20-44yrs	Male	Eq	Neg	No	Yes	Blank
2018	5	May	MP	9	Unk	Male	Neg	Neg	No	Yes	Blank
2018	5	May	MP	9	Unk	Male	Neg	Neg	No	Yes	Blank
2018	5	May	NWP	3	1-4yrs	Male	Neg	Eq	No	Yes	Blank
2018	5	May	NWP	3	1-4yrs	Male	Neg	Neg	No	Yes	Blank
2018	5	May	NWP	3	1-4yrs	Male	Eq	Pos	No	Yes	Blank
2018	5	May	NWP	4	5-9yrs	Female	Neg	Neg	No	Yes	Blank
2018	5	May	NWP	4	5-9yrs	Male	Neg	Neg	Yes	Yes	Yes, 1 dose
2018	5	May	NWP	4	5-9yrs	Unk	Neg	Neg	No	Yes	Blank
2018	5	May	NWP	7	20-44yrs	Male	Neg	Neg	No	Yes	Blank
2018	5	May	NCP	3	1-4yrs	Female	Neg	Neg	Yes	Yes	Yes, 2/more doses
2018	5	May	NCP	3	1-4yrs	Female	Neg	Neg	No	Yes	Blank
2018	5	May	NCP	3	1-4yrs	Female	Neg	Neg	No	Yes	Blank
2018	5	May	NCP	3	1-4yrs	Female	Neg	Pos	No	Yes	Blank
2018	5	May	NCP	3	1-4yrs	Female	Neg	Pos	No	Yes	Blank
2018	5	May	NCP	3	1-4yrs	Female	Neg	Pos	No	Yes	Blank
2018	5	May	NCP	3	1-4yrs	Male	Neg	Neg	Yes	Yes	Yes, 2/more doses
2018	5	May	NCP	3	1-4yrs	Male	Neg	Neg	No	Yes	Blank
2018	5	May	NCP	3	1-4yrs	Male	Neg	Pos	No	Yes	Blank
2018	5	May	NCP	4	5-9yrs	Female	Neg	Eq	No	Yes	Blank
2018	5	May	NCP	4	5-9yrs	Female	Neg	Pos	No	Yes	Blank
2018	5	May	NCP	4	5-9yrs	Female	Pos	Pos	No	Yes	Blank
2018	5	May	NCP	4	5-9yrs	Female	Neg	Pos	No	Yes	Blank
2018	5	May	NCP	4	5-9yrs	Female	Neg	Pos	No	Yes	Blank
2018	5	May	NCP	4	5-9yrs	Male	Neg	Neg	No	Yes	Blank
2018	5	May	NCP	4	5-9yrs	Male	Neg	Neg	No	Yes	Blank
2018	5	May	NCP	4	5-9yrs	Male	Neg	Neg	Yes	Yes	Yes, 2/more doses
2018	5	May	NCP	4	5-9yrs	Male	Neg	Pos	No	Yes	Blank
2018	5	May	NCP	4	5-9yrs	Male	Neg	Pos	No	Yes	Blank
2018	5	May	NCP	5	10-14yrs	Female	Neg	Neg	No	Yes	Blank
2018	5	May	NCP	5	10-14yrs	Female	Neg	Neg	No	Yes	Blank
2018	5	May	NCP	5	10-14yrs	Male	Neg	Neg	No	Yes	Blank
2018	5	May	NCP	5	10-14yrs	Male	Neg	Neg	No	Yes	Blank
2018	5	May	NCP	6	15-19Yr	Male	Neg	Neg	No	Yes	Blank
2018	5	May	NCP	7	20-44yrs	Female	Neg	Neg	No	Yes	Blank
2018	5	May	WCP	1	<6m	Female	Neg	Neg	No	No	Blank
2018	5	May	WCP	2	6-12m	Female	Eq	Neg	Yes	No	Blank
2018	5	May	WCP	2	6-12m	Male	Eq	Neg	Yes	Yes	Yes, 1 dose
2018	5	May	WCP	2	6-12m	Male	Neg	Neg	Yes	Yes	Yes, 1 dose
2018	5	May	WCP	3	1-4yrs	Male	Neg	Neg	No	No	Blank
2018	5	May	WCP	3	1-4yrs	Male	Neg	Neg	Yes	Yes	Yes, 1 dose
2018	5	May	WCP	3	1-4yrs	Male	Neg	Pos	Yes	Yes	Blank
2018	5	May	WCP	3	1-4yrs	Male	Neg	Pos	No	No	Blank
2018	5	May	WCP	3	1-4yrs	Male	Neg	Pos	Yes	Yes	Yes, 2/more doses
2018	5	May	WCP	3	1-4yrs	Male	Neg	Pos	Yes	Yes	Blank
2018	5	May	WCP	4	5-9yrs	Female	Neg	Neg	Yes	No	Yes, 2/more doses
2018	5	May	WCP	4	5-9yrs	Female	Neg	Neg	No	No	Blank
2018	5	May	WCP	4	5-9yrs	Female	Neg	Neg	Yes	Yes	Yes, 2/more doses
2018	5	May	WCP	4	5-9yrs	Female	Neg	Neg	No	No	Blank
2018	5	May	WCP	4	5-9yrs	Female	Neg	Pos	Yes	No	Blank
2018	5	May	WCP	4	5-9yrs	Female	Neg	Pos	No	No	Blank
2018	5	May	WCP	4	5-9yrs	Female	Neg	Pos	No	No	Blank
2018	5	May	WCP	4	5-9yrs	Female	Neg	Pos	No	No	Blank
2018	5	May	WCP	4	5-9yrs	Female	Pos	Pos	Yes	Yes	Yes, 2/more doses
2018	5	May	WCP	4	5-9yrs	Male	Neg	Neg	No	No	Blank
2018	5	May	WCP	4	5-9yrs	Male	Neg	Neg	No	No	Blank
2018	5	May	WCP	4	5-9yrs	Male	Neg	Neg	Yes	Yes	Blank
2018	5	May	WCP	4	5-9yrs	Male	Neg	Neg	Yes	No	Blank
2018	5	May	WCP	4	5-9yrs	Male	Rej	Rej	Yes	Yes	Yes, dose not reported
2018	5	May	WCP	5	10-14yrs	Female	Neg	Eq	No	No	Blank
2018	5	May	WCP	5	10-14yrs	Male	Neg	Neg	Yes	Yes	Blank
2018	5	May	WCP	6	15-19Yr	Male	Neg	Neg	No	No	Blank
2018	5	May	WCP	7	20-44yrs	Female	Neg	Neg	No	No	Blank
2018	5	May	WCP	7	20-44yrs	Female	Neg	Neg	Yes	Yes	Blank
2018	5	May	WCP	7	20-44yrs	Female	Neg	Neg	No	No	Blank
2018	5	May	WCP	7	20-44yrs	Female	Neg	Neg	No	No	Blank
2018	5	May	WCP	7	20-44yrs	Female	Neg	Neg	No	No	Blank
2018	5	May	WCP	7	20-44yrs	Female	Neg	Neg	Yes	Yes	Blank
2018	6	Jun	ECP	1	<6m	Female	Neg	Neg	No	No	Blank
2018	6	Jun	ECP	3	1-4yrs	Female	Neg	Eq	Yes	Yes	Yes, 2/more doses
2018	6	Jun	ECP	3	1-4yrs	Female	Neg	Neg	Yes	No	Yes, 2/more doses
2018	6	Jun	ECP	3	1-4yrs	Female	Neg	Neg	Yes	Yes	Yes, 2/more doses
2018	6	Jun	ECP	3	1-4yrs	Female	Neg	Neg	Yes	Yes	Yes, 2/more doses
2018	6	Jun	ECP	3	1-4yrs	Female	Neg	Neg	No	No	Blank
2018	6	Jun	ECP	3	1-4yrs	Female	Neg	Pos	No	No	Blank
2018	6	Jun	ECP	3	1-4yrs	Male	Neg	Neg	Yes	Yes	Yes, 2/more doses
2018	6	Jun	ECP	3	1-4yrs	Male	Neg	Neg	Yes	No	Yes, 1 dose
2018	6	Jun	ECP	4	5-9yrs	Female	Neg	Eq	Yes	Yes	Yes, 2/more doses
2018	6	Jun	ECP	4	5-9yrs	Female	Neg	Pos	Yes	Yes	Yes, 2/more doses
2018	6	Jun	ECP	4	5-9yrs	Female	Neg	Pos	Yes	Yes	Blank
2018	6	Jun	ECP	4	5-9yrs	Male	Neg	Neg	No	No	Blank
2018	6	Jun	ECP	5	10-14yrs	Female	Neg	Neg	Yes	Yes	Yes, 1 dose
2018	6	Jun	ECP	5	10-14yrs	Male	Neg	Neg	Yes	Yes	Yes, 1 dose
2018	6	Jun	ECP	6	15-19Yr	Male	Neg	Neg	No	No	Blank
2018	6	Jun	ECP	9	Unk	Unk	Neg	Pos	Yes	Yes	Yes, 2/more doses
2018	6	Jun	FSP	3	1-4yrs	Female	Pos	Eq	Yes	Yes	Yes, 2/more doses
2018	6	Jun	FSP	3	1-4yrs	Female	Neg	Neg	No	Yes	Blank
2018	6	Jun	FSP	3	1-4yrs	Male	Neg	Neg	No	Yes	Blank
2018	6	Jun	FSP	3	1-4yrs	Male	Neg	Neg	Yes	Yes	Yes, 2/more doses
2018	6	Jun	FSP	3	1-4yrs	Male	Neg	Neg	Yes	Yes	Blank
2018	6	Jun	FSP	3	1-4yrs	Male	Neg	Neg	No	Yes	Blank
2018	6	Jun	FSP	7	20-44yrs	Female	Neg	Neg	Yes	Yes	Blank
2018	6	Jun	GP	1	<6m	Male	Neg	Neg	No	Yes	Blank
2018	6	Jun	GP	1	<6m	Male	Neg	Neg	No	Yes	Blank
2018	6	Jun	GP	2	6-12m	Female	Neg	Neg	No	Yes	Blank
2018	6	Jun	GP	2	6-12m	Female	Pos	Neg	No	Yes	Blank
2018	6	Jun	GP	2	6-12m	Male	Neg	Neg	Yes	Yes	Yes, 1 dose
2018	6	Jun	GP	2	6-12m	Male	Neg	Neg	No	Yes	Blank
2018	6	Jun	GP	3	1-4yrs	Female	Neg	Neg	Yes	Yes	Yes, 2/more doses
2018	6	Jun	GP	3	1-4yrs	Female	Neg	Neg	No	Yes	Blank
2018	6	Jun	GP	3	1-4yrs	Female	Neg	Neg	No	Yes	Blank
2018	6	Jun	GP	3	1-4yrs	Female	Neg	Neg	Yes	Yes	Yes, 2/more doses
2018	6	Jun	GP	3	1-4yrs	Female	Neg	Neg	Yes	Yes	Yes, 2/more doses
2018	6	Jun	GP	3	1-4yrs	Male	Neg	Neg	Yes	Yes	Yes, 2/more doses
2018	6	Jun	GP	3	1-4yrs	Male	Neg	Neg	Yes	Yes	Yes, 2/more doses
2018	6	Jun	GP	3	1-4yrs	Male	Neg	Neg	Yes	Yes	Yes, 2/more doses
2018	6	Jun	GP	3	1-4yrs	Male	Neg	Neg	Yes	Yes	Blank
2018	6	Jun	GP	3	1-4yrs	Male	Pos	Pos	Yes	Yes	Blank
2018	6	Jun	GP	4	5-9yrs	Female	Neg	Neg	Yes	Yes	Blank
2018	6	Jun	GP	4	5-9yrs	Female	Neg	Neg	Yes	Yes	Yes, 2/more doses
2018	6	Jun	GP	4	5-9yrs	Female	Neg	Neg	No	Yes	Blank
2018	6	Jun	GP	4	5-9yrs	Female	Neg	Pos	No	Yes	Blank
2018	6	Jun	GP	4	5-9yrs	Male	Neg	Neg	Yes	Yes	Yes, 2/more doses
2018	6	Jun	GP	4	5-9yrs	Male	Neg	Neg	No	Yes	Blank
2018	6	Jun	GP	4	5-9yrs	Male	Neg	Pos	No	Yes	Blank
2018	6	Jun	GP	4	5-9yrs	Unk	Neg	Neg	Yes	Yes	Yes, dose not reported
2018	6	Jun	GP	5	10-14yrs	Male	Neg	Pos	No	Yes	Blank
2018	6	Jun	GP	6	15-19Yr	Female	Neg	Neg	No	Yes	Blank
2018	6	Jun	GP	6	15-19Yr	Female	Neg	Pos	Yes	Yes	Yes, 2/more doses
2018	6	Jun	GP	7	20-44yrs	Female	Neg	Neg	No	Yes	Blank
2018	6	Jun	GP	7	20-44yrs	Female	Neg	Neg	No	Yes	Blank
2018	6	Jun	GP	7	20-44yrs	Female	Neg	Neg	No	Yes	Blank
2018	6	Jun	GP	7	20-44yrs	Female	Neg	Neg	No	Yes	Blank
2018	6	Jun	GP	7	20-44yrs	Female	Neg	Neg	No	Yes	Blank
2018	6	Jun	GP	7	20-44yrs	Male	Neg	Neg	Yes	Yes	Yes, 2/more doses
2018	6	Jun	GP	7	20-44yrs	Male	Neg	Neg	No	Yes	Blank
2018	6	Jun	GP	7	20-44yrs	Male	Pos	Neg	Yes	Yes	Blank
2018	6	Jun	GP	8	>45yrs	Male	Neg	Neg	No	Yes	Blank
2018	6	Jun	GP	9	Unk	Male	Neg	Neg	No	Yes	Blank
2018	6	Jun	GP	9	Unk	Male	Neg	Pos	No	Yes	Blank
2018	6	Jun	GP	9	Unk	Unk	Neg	Neg	No	Yes	Blank
2018	6	Jun	KZP	1	<6m	Female	Neg	Pos	Yes	Yes	Yes, 2/more doses
2018	6	Jun	KZP	2	6-12m	Female	Neg	Neg	Yes	Yes	Yes, 1 dose
2018	6	Jun	KZP	2	6-12m	Male	Neg	Neg	Yes	Yes	Yes, 1 dose
2018	6	Jun	KZP	2	6-12m	Male	Neg	Pos	Yes	Yes	Blank
2018	6	Jun	KZP	3	1-4yrs	Female	Neg	Eq	No	No	Blank
2018	6	Jun	KZP	3	1-4yrs	Female	Neg	Neg	Yes	Yes	Yes, 2/more doses
2018	6	Jun	KZP	3	1-4yrs	Female	Neg	Neg	Yes	Yes	Yes, 2/more doses
2018	6	Jun	KZP	3	1-4yrs	Female	Neg	Neg	Yes	Yes	Blank
2018	6	Jun	KZP	3	1-4yrs	Female	Neg	Neg	Yes	Yes	Yes, 2/more doses
2018	6	Jun	KZP	3	1-4yrs	Female	Eq	Neg	Yes	Yes	Yes, 2/more doses
2018	6	Jun	KZP	3	1-4yrs	Female	Neg	Neg	Yes	Yes	Yes, 2/more doses
2018	6	Jun	KZP	3	1-4yrs	Female	Neg	Neg	Yes	Yes	Yes, 2/more doses
2018	6	Jun	KZP	3	1-4yrs	Female	Neg	Neg	Yes	Yes	Yes, 2/more doses
2018	6	Jun	KZP	3	1-4yrs	Female	Neg	Neg	Yes	Yes	Yes, 2/more doses
2018	6	Jun	KZP	3	1-4yrs	Female	Neg	Neg	Yes	Yes	Yes, 2/more doses
2018	6	Jun	KZP	3	1-4yrs	Female	Neg	Neg	Yes	Yes	Yes, 2/more doses
2018	6	Jun	KZP	3	1-4yrs	Female	Neg	Pos	Yes	Yes	Yes, 2/more doses
2018	6	Jun	KZP	3	1-4yrs	Female	Neg	Pos	Yes	No	Yes, 2/more doses
2018	6	Jun	KZP	3	1-4yrs	Female	Neg	Pos	Yes	Yes	Yes, 2/more doses
2018	6	Jun	KZP	3	1-4yrs	Female	Neg	Pos	Yes	Yes	Yes, 2/more doses
2018	6	Jun	KZP	3	1-4yrs	Female	Neg	Pos	Yes	Yes	Yes, 2/more doses
2018	6	Jun	KZP	3	1-4yrs	Female	Pos	Pos	Yes	Yes	Yes, 2/more doses
2018	6	Jun	KZP	3	1-4yrs	Female	Neg	Pos	Yes	Yes	Yes, 2/more doses
2018	6	Jun	KZP	3	1-4yrs	Female	Neg	Pos	Yes	Yes	Yes, 2/more doses
2018	6	Jun	KZP	3	1-4yrs	Male	Neg	Neg	Yes	Yes	Yes, 1 dose
2018	6	Jun	KZP	3	1-4yrs	Male	Neg	Neg	Yes	Yes	Yes, 2/more doses
2018	6	Jun	KZP	3	1-4yrs	Male	Neg	Neg	No	No	Blank
2018	6	Jun	KZP	3	1-4yrs	Male	Neg	Neg	Yes	Yes	Yes, 2/more doses
2018	6	Jun	KZP	3	1-4yrs	Male	Neg	Pos	Yes	No	Yes, 2/more doses
2018	6	Jun	KZP	3	1-4yrs	Male	Neg	Pos	Yes	Yes	Yes, 2/more doses
2018	6	Jun	KZP	3	1-4yrs	Male	Neg	Pos	Yes	Yes	Yes, 2/more doses
2018	6	Jun	KZP	3	1-4yrs	Male	Neg	Pos	Yes	Yes	Yes, 2/more doses
2018	6	Jun	KZP	3	1-4yrs	Male	Eq	Pos	Yes	Yes	Yes, 2/more doses
2018	6	Jun	KZP	3	1-4yrs	Male	Neg	Pos	No	No	Blank
2018	6	Jun	KZP	3	1-4yrs	Male	Neg	Pos	Yes	No	Yes, 2/more doses
2018	6	Jun	KZP	3	1-4yrs	Male	Neg	Pos	Yes	Yes	Yes, 2/more doses
2018	6	Jun	KZP	3	1-4yrs	Male	Neg	Pos	Yes	No	Yes, 2/more doses
2018	6	Jun	KZP	3	1-4yrs	Male	Neg	Pos	Yes	No	Yes, 2/more doses
2018	6	Jun	KZP	3	1-4yrs	Unk	Neg	Eq	Yes	Yes	Yes, 2/more doses
2018	6	Jun	KZP	3	1-4yrs	Unk	Neg	Neg	No	No	Blank
2018	6	Jun	KZP	4	5-9yrs	Female	Neg	Eq	Yes	Yes	Yes, 2/more doses
2018	6	Jun	KZP	4	5-9yrs	Female	Neg	Neg	Yes	Yes	Yes, 2/more doses
2018	6	Jun	KZP	4	5-9yrs	Female	Neg	Neg	Yes	Yes	Yes, 2/more doses
2018	6	Jun	KZP	4	5-9yrs	Female	Neg	Neg	Yes	Yes	Yes, 2/more doses
2018	6	Jun	KZP	4	5-9yrs	Female	Neg	Neg	Yes	Yes	Yes, 2/more doses
2018	6	Jun	KZP	4	5-9yrs	Female	Neg	Neg	Yes	Yes	Blank
2018	6	Jun	KZP	4	5-9yrs	Female	Neg	Neg	Yes	Yes	Blank
2018	6	Jun	KZP	4	5-9yrs	Female	Neg	Neg	Yes	No	Yes, 2/more doses
2018	6	Jun	KZP	4	5-9yrs	Female	Neg	Pos	Yes	Yes	Yes, 2/more doses
2018	6	Jun	KZP	4	5-9yrs	Female	Neg	Pos	Yes	Yes	Yes, 2/more doses
2018	6	Jun	KZP	4	5-9yrs	Female	Neg	Pos	Yes	Yes	Blank
2018	6	Jun	KZP	4	5-9yrs	Female	Neg	Pos	Yes	Yes	Yes, 2/more doses
2018	6	Jun	KZP	4	5-9yrs	Female	Rej	Rej	Yes	Yes	Yes, 2/more doses
2018	6	Jun	KZP	4	5-9yrs	Female	Rej	Rej	Yes	No	Yes, 2/more doses
2018	6	Jun	KZP	4	5-9yrs	Male	Neg	Eq	Yes	Yes	Yes, 2/more doses
2018	6	Jun	KZP	4	5-9yrs	Male	Neg	Eq	Yes	Yes	Blank
2018	6	Jun	KZP	4	5-9yrs	Male	Neg	Eq	Yes	No	Yes, 2/more doses
2018	6	Jun	KZP	4	5-9yrs	Male	Neg	Neg	Yes	Yes	Yes, 2/more doses
2018	6	Jun	KZP	4	5-9yrs	Male	Neg	Neg	No	No	Blank
2018	6	Jun	KZP	4	5-9yrs	Male	Neg	Neg	Yes	Yes	Yes, 2/more doses
2018	6	Jun	KZP	4	5-9yrs	Male	Neg	Neg	Yes	Yes	Blank
2018	6	Jun	KZP	4	5-9yrs	Male	Neg	Neg	Yes	Yes	Yes, 2/more doses
2018	6	Jun	KZP	4	5-9yrs	Male	Neg	Neg	Yes	Yes	Blank
2018	6	Jun	KZP	4	5-9yrs	Male	Neg	Neg	Yes	Yes	Blank
2018	6	Jun	KZP	4	5-9yrs	Male	Neg	Neg	Yes	Yes	Blank
2018	6	Jun	KZP	4	5-9yrs	Male	Neg	Pos	Yes	Yes	Yes, 2/more doses
2018	6	Jun	KZP	4	5-9yrs	Male	Pos	Pos	Yes	Yes	Blank
2018	6	Jun	KZP	4	5-9yrs	Male	Neg	Pos	Yes	Yes	Yes, 2/more doses
2018	6	Jun	KZP	4	5-9yrs	Male	Neg	Pos	Yes	Yes	Yes, 2/more doses
2018	6	Jun	KZP	4	5-9yrs	Male	Neg	Pos	Yes	Yes	Yes, 2/more doses
2018	6	Jun	KZP	4	5-9yrs	Male	Neg	Pos	Yes	Yes	Blank
2018	6	Jun	KZP	4	5-9yrs	Male	Neg	Pos	Yes	Yes	Yes, 2/more doses
2018	6	Jun	KZP	4	5-9yrs	Male	Neg	Pos	Yes	Yes	Yes, 2/more doses
2018	6	Jun	KZP	4	5-9yrs	Male	Neg	Pos	Yes	Yes	Blank
2018	6	Jun	KZP	5	10-14yrs	Female	Neg	Neg	Yes	No	Yes, 2/more doses
2018	6	Jun	KZP	5	10-14yrs	Female	Neg	Pos	Yes	Yes	Yes, dose not reported
2018	6	Jun	KZP	6	15-19Yr	Male	Neg	Pos	Yes	Yes	Blank
2018	6	Jun	KZP	7	20-44yrs	Male	Neg	Pos	Yes	Yes	Blank
2018	6	Jun	KZP	9	Unk	Male	Neg	Pos	No	No	Blank
2018	6	Jun	KZP	9	Unk	Unk	Rej	Rej	Yes	No	Blank
2018	6	Jun	LPP	1	<6m	Female	Neg	Neg	Yes	Yes	Blank
2018	6	Jun	LPP	1	<6m	Male	Neg	Neg	No	Yes	Blank
2018	6	Jun	LPP	3	1-4yrs	Female	Neg	Eq	No	Yes	Blank
2018	6	Jun	LPP	3	1-4yrs	Female	Neg	Neg	Yes	Yes	Yes, 2/more doses
2018	6	Jun	LPP	3	1-4yrs	Female	Neg	Neg	Yes	Yes	Yes, 2/more doses
2018	6	Jun	LPP	3	1-4yrs	Male	Neg	Eq	Yes	Yes	Yes, 2/more doses
2018	6	Jun	LPP	3	1-4yrs	Male	Neg	Eq	Yes	Yes	Yes, 1 dose
2018	6	Jun	LPP	3	1-4yrs	Male	Neg	Neg	No	Yes	Blank
2018	6	Jun	LPP	3	1-4yrs	Male	Neg	Pos	Yes	Yes	Yes, 2/more doses
2018	6	Jun	LPP	3	1-4yrs	Male	Neg	Pos	No	Yes	Blank
2018	6	Jun	LPP	4	5-9yrs	Female	Neg	Neg	Yes	Yes	Yes, 2/more doses
2018	6	Jun	LPP	4	5-9yrs	Female	Neg	Neg	No	Yes	Blank
2018	6	Jun	LPP	4	5-9yrs	Female	Neg	Neg	No	Yes	Blank
2018	6	Jun	LPP	4	5-9yrs	Male	Neg	Neg	Yes	Yes	Yes, 2/more doses
2018	6	Jun	LPP	4	5-9yrs	Male	Neg	Neg	Yes	Yes	Blank
2018	6	Jun	LPP	4	5-9yrs	Male	Neg	Neg	No	Yes	Blank
2018	6	Jun	LPP	7	20-44yrs	Female	Neg	Neg	No	Yes	Blank
2018	6	Jun	LPP	7	20-44yrs	Female	Neg	Neg	No	Yes	Blank
2018	6	Jun	LPP	7	20-44yrs	Male	Neg	Neg	Yes	Yes	Blank
2018	6	Jun	MP	2	6-12m	Female	Neg	Neg	No	Yes	Blank
2018	6	Jun	MP	2	6-12m	Male	Neg	Neg	No	Yes	Blank
2018	6	Jun	MP	3	1-4yrs	Male	Neg	Neg	Yes	Yes	Blank
2018	6	Jun	MP	3	1-4yrs	Male	Neg	Neg	Yes	Yes	Yes, dose not reported
2018	6	Jun	MP	3	1-4yrs	Male	Neg	Neg	Yes	Yes	Blank
2018	6	Jun	MP	3	1-4yrs	Male	Neg	Neg	No	Yes	Blank
2018	6	Jun	MP	3	1-4yrs	Male	Neg	Neg	Yes	Yes	Yes, 2/more doses
2018	6	Jun	MP	4	5-9yrs	Female	Ins	Ins	Yes	Yes	Yes, 2/more doses
2018	6	Jun	MP	4	5-9yrs	Female	Neg	Neg	No	Yes	Blank
2018	6	Jun	MP	4	5-9yrs	Female	Neg	Neg	No	Yes	Blank
2018	6	Jun	MP	4	5-9yrs	Female	Neg	Neg	Yes	Yes	Yes, 2/more doses
2018	6	Jun	MP	4	5-9yrs	Female	Neg	Pos	No	Yes	Blank
2018	6	Jun	MP	4	5-9yrs	Male	Neg	Neg	No	Yes	Blank
2018	6	Jun	MP	4	5-9yrs	Male	Neg	Neg	No	Yes	Blank
2018	6	Jun	MP	4	5-9yrs	Male	Neg	Neg	Yes	Yes	Yes, 2/more doses
2018	6	Jun	MP	7	20-44yrs	Female	Neg	Neg	No	Yes	Blank
2018	6	Jun	MP	7	20-44yrs	Female	Neg	Neg	No	Yes	Blank
2018	6	Jun	MP	7	20-44yrs	Male	Neg	Neg	No	Yes	Blank
2018	6	Jun	NWP	3	1-4yrs	Female	Neg	Neg	No	Yes	Blank
2018	6	Jun	NWP	3	1-4yrs	Female	Neg	Neg	No	Yes	Blank
2018	6	Jun	NWP	3	1-4yrs	Female	Neg	Pos	No	Yes	Blank
2018	6	Jun	NWP	3	1-4yrs	Unk	Neg	Neg	No	Yes	Blank
2018	6	Jun	NWP	4	5-9yrs	Female	Neg	Neg	No	Yes	Blank
2018	6	Jun	NWP	5	10-14yrs	Male	Neg	Neg	No	Yes	Blank
2018	6	Jun	NWP	7	20-44yrs	Female	Neg	Neg	No	Yes	Blank
2018	6	Jun	NCP	3	1-4yrs	Female	Neg	Neg	No	Yes	Blank
2018	6	Jun	NCP	3	1-4yrs	Male	Neg	Neg	No	Yes	Blank
2018	6	Jun	NCP	4	5-9yrs	Female	Neg	Eq	No	Yes	Blank
2018	6	Jun	NCP	5	10-14yrs	Female	Eq	Pos	Yes	Yes	Yes, 2/more doses
2018	6	Jun	WCP	2	6-12m	Male	Pos	Eq	Yes	Yes	Yes, 1 dose
2018	6	Jun	WCP	2	6-12m	Male	Neg	Neg	Yes	Yes	Yes, 1 dose
2018	6	Jun	WCP	3	1-4yrs	Female	Neg	Neg	Yes	Yes	Yes, 2/more doses
2018	6	Jun	WCP	3	1-4yrs	Female	Neg	Neg	Yes	Yes	Yes, 2/more doses
2018	6	Jun	WCP	3	1-4yrs	Female	Neg	Neg	Yes	Yes	Yes, 2/more doses
2018	6	Jun	WCP	3	1-4yrs	Female	Neg	Neg	No	No	Blank
2018	6	Jun	WCP	3	1-4yrs	Female	Neg	Neg	Yes	Yes	Blank
2018	6	Jun	WCP	3	1-4yrs	Female	Neg	Neg	No	No	Blank
2018	6	Jun	WCP	3	1-4yrs	Female	Neg	Pos	Yes	Yes	Yes, 2/more doses
2018	6	Jun	WCP	3	1-4yrs	Female	Neg	Pos	Yes	No	Yes, 2/more doses
2018	6	Jun	WCP	3	1-4yrs	Female	Neg	Pos	No	No	Blank
2018	6	Jun	WCP	3	1-4yrs	Female	Neg	Pos	No	No	Blank
2018	6	Jun	WCP	3	1-4yrs	Female	Neg	Pos	No	No	Blank
2018	6	Jun	WCP	3	1-4yrs	Female	Neg	Pos	Yes	Yes	Yes, 2/more doses
2018	6	Jun	WCP	3	1-4yrs	Female	Eq	Pos	Yes	Yes	Yes, 2/more doses
2018	6	Jun	WCP	3	1-4yrs	Male	Neg	Neg	No	No	Blank
2018	6	Jun	WCP	3	1-4yrs	Male	Neg	Neg	No	No	Blank
2018	6	Jun	WCP	3	1-4yrs	Male	Neg	Neg	Yes	Yes	Blank
2018	6	Jun	WCP	4	5-9yrs	Female	Neg	Neg	No	No	Blank
2018	6	Jun	WCP	4	5-9yrs	Female	Neg	Pos	Yes	Yes	Yes, 2/more doses
2018	6	Jun	WCP	4	5-9yrs	Female	Neg	Pos	Yes	Yes	Yes, 2/more doses
2018	6	Jun	WCP	4	5-9yrs	Male	Neg	Eq	No	No	Blank
2018	6	Jun	WCP	4	5-9yrs	Male	Neg	Neg	Yes	Yes	Blank
2018	6	Jun	WCP	4	5-9yrs	Male	Neg	Neg	Yes	Yes	Yes, 2/more doses
2018	6	Jun	WCP	4	5-9yrs	Male	Neg	Neg	Yes	Yes	Yes, 2/more doses
2018	6	Jun	WCP	4	5-9yrs	Male	Neg	Neg	Yes	Yes	Yes, 2/more doses
2018	6	Jun	WCP	4	5-9yrs	Male	Neg	Neg	No	No	Blank
2018	6	Jun	WCP	4	5-9yrs	Male	Neg	Pos	Yes	Yes	Yes, 2/more doses
2018	6	Jun	WCP	4	5-9yrs	Male	Neg	Pos	Yes	Yes	Yes, 2/more doses
2018	6	Jun	WCP	4	5-9yrs	Male	Neg	Pos	Yes	Yes	Yes, 2/more doses
2018	6	Jun	WCP	4	5-9yrs	Male	Pos	Pos	No	No	Blank
2018	6	Jun	WCP	4	5-9yrs	Male	Neg	Pos	Yes	Yes	Yes, 2/more doses
2018	6	Jun	WCP	5	10-14yrs	Female	Neg	Neg	Yes	Yes	Blank
2018	6	Jun	WCP	5	10-14yrs	Male	Neg	Neg	Yes	Yes	Blank
2018	6	Jun	WCP	5	10-14yrs	Male	Neg	Neg	No	No	Blank
2018	6	Jun	WCP	5	10-14yrs	Male	Neg	Pos	Yes	Yes	Blank
2018	6	Jun	WCP	7	20-44yrs	Female	Neg	Neg	No	No	Blank
2018	6	Jun	WCP	8	>45yrs	Female	Neg	Neg	Yes	No	Blank
2018	7	Jul	ECP	2	6-12m	Male	Ins	Ins	Yes	No	Yes, 1 dose
2018	7	Jul	ECP	2	6-12m	Male	Neg	Neg	Yes	No	Yes, 1 dose
2018	7	Jul	ECP	3	1-4yrs	Female	Neg	Neg	Yes	Yes	Yes, 2/more doses
2018	7	Jul	ECP	3	1-4yrs	Female	Neg	Pos	Yes	No	Yes, 2/more doses
2018	7	Jul	ECP	3	1-4yrs	Female	Neg	Pos	Yes	No	Yes, 2/more doses
2018	7	Jul	ECP	3	1-4yrs	Female	Rej	Rej	No	No	Blank
2018	7	Jul	ECP	3	1-4yrs	Male	Neg	Eq	Yes	Yes	Yes, 2/more doses
2018	7	Jul	ECP	3	1-4yrs	Male	Neg	Neg	Yes	No	Yes, 2/more doses
2018	7	Jul	ECP	3	1-4yrs	Male	Neg	Neg	Yes	No	Yes, 2/more doses
2018	7	Jul	ECP	3	1-4yrs	Male	Neg	Neg	Yes	Yes	Yes, 2/more doses
2018	7	Jul	ECP	3	1-4yrs	Male	Neg	Pos	No	No	Blank
2018	7	Jul	ECP	3	1-4yrs	Male	Neg	Pos	Yes	No	Blank
2018	7	Jul	ECP	4	5-9yrs	Female	Neg	Neg	No	No	Blank
2018	7	Jul	ECP	4	5-9yrs	Female	Neg	Pos	Yes	Yes	Yes, 2/more doses
2018	7	Jul	ECP	4	5-9yrs	Female	Neg	Pos	Yes	Yes	Yes, 2/more doses
2018	7	Jul	ECP	4	5-9yrs	Male	Neg	Neg	No	No	Blank
2018	7	Jul	ECP	4	5-9yrs	Male	Neg	Neg	Yes	Yes	Yes, 2/more doses
2018	7	Jul	ECP	4	5-9yrs	Male	Neg	Pos	No	No	Blank
2018	7	Jul	ECP	4	5-9yrs	Male	Neg	Pos	Yes	Yes	Yes, 2/more doses
2018	7	Jul	ECP	4	5-9yrs	Male	Neg	Pos	No	No	Blank
2018	7	Jul	ECP	5	10-14yrs	Female	Neg	Neg	No	No	Blank
2018	7	Jul	ECP	5	10-14yrs	Female	Neg	Neg	No	No	Blank
2018	7	Jul	ECP	7	20-44yrs	Female	Neg	Eq	Yes	No	Blank
2018	7	Jul	ECP	9	Unk	Unk	Neg	Pos	No	No	Blank
2018	7	Jul	FSP	4	5-9yrs	Male	Neg	Neg	No	Yes	Blank
2018	7	Jul	GP	1	<6m	Female	Neg	Neg	No	No	Blank
2018	7	Jul	GP	1	<6m	Male	Neg	Neg	No	Yes	Blank
2018	7	Jul	GP	1	<6m	Male	Neg	Neg	No	No	Blank
2018	7	Jul	GP	2	6-12m	Male	Neg	Neg	Yes	No	Blank
2018	7	Jul	GP	3	1-4yrs	Female	Neg	Neg	Yes	No	Yes, 2/more doses
2018	7	Jul	GP	3	1-4yrs	Female	Neg	Neg	Yes	No	Blank
2018	7	Jul	GP	3	1-4yrs	Female	Neg	Neg	No	No	Blank
2018	7	Jul	GP	3	1-4yrs	Female	Neg	Pos	No	Yes	Blank
2018	7	Jul	GP	3	1-4yrs	Female	Neg	Pos	Yes	No	Yes, 2/more doses
2018	7	Jul	GP	3	1-4yrs	Male	Neg	Neg	Yes	No	Yes, 2/more doses
2018	7	Jul	GP	3	1-4yrs	Male	Neg	Neg	Yes	No	Blank
2018	7	Jul	GP	3	1-4yrs	Male	Neg	Neg	Yes	No	Yes, 2/more doses
2018	7	Jul	GP	3	1-4yrs	Male	Neg	Neg	No	No	Blank
2018	7	Jul	GP	3	1-4yrs	Male	Neg	Neg	No	No	Blank
2018	7	Jul	GP	3	1-4yrs	Male	Neg	Neg	No	No	Blank
2018	7	Jul	GP	3	1-4yrs	Male	Neg	Neg	No	No	Blank
2018	7	Jul	GP	3	1-4yrs	Male	Neg	Pos	No	Yes	Blank
2018	7	Jul	GP	3	1-4yrs	Male	Neg	Pos	No	No	Blank
2018	7	Jul	GP	4	5-9yrs	Female	Neg	Eq	Yes	No	Yes, 2/more doses
2018	7	Jul	GP	4	5-9yrs	Female	Neg	Neg	Yes	No	Blank
2018	7	Jul	GP	4	5-9yrs	Female	Neg	Neg	No	No	Blank
2018	7	Jul	GP	4	5-9yrs	Female	Neg	Pos	No	No	Blank
2018	7	Jul	GP	4	5-9yrs	Female	Neg	Pos	No	No	Blank
2018	7	Jul	GP	4	5-9yrs	Male	Neg	Neg	Yes	No	Blank
2018	7	Jul	GP	4	5-9yrs	Male	Neg	Neg	No	No	Blank
2018	7	Jul	GP	5	10-14yrs	Male	Neg	Eq	No	No	Blank
2018	7	Jul	GP	5	10-14yrs	Male	Neg	Neg	Yes	No	Blank
2018	7	Jul	GP	6	15-19Yr	Female	Neg	Neg	No	No	Blank
2018	7	Jul	GP	6	15-19Yr	Female	Neg	Neg	No	No	Blank
2018	7	Jul	GP	7	20-44yrs	Female	Pos	Neg	Yes	No	Blank
2018	7	Jul	GP	7	20-44yrs	Female	Neg	Neg	No	Yes	Blank
2018	7	Jul	GP	7	20-44yrs	Female	Neg	Pos	No	No	Blank
2018	7	Jul	GP	7	20-44yrs	Female	Rej	Rej	No	No	Blank
2018	7	Jul	GP	7	20-44yrs	Male	Neg	Neg	No	No	Blank
2018	7	Jul	GP	7	20-44yrs	Male	Neg	Neg	No	No	Blank
2018	7	Jul	GP	8	>45yrs	Male	Neg	Eq	No	No	Blank
2018	7	Jul	GP	9	Unk	Female	Neg	Pos	No	Yes	Blank
2018	7	Jul	KZP	1	<6m	Female	Neg	Eq	Yes	No	Yes, 2/more doses
2018	7	Jul	KZP	1	<6m	Male	Neg	Neg	Yes	Yes	Blank
2018	7	Jul	KZP	2	6-12m	Male	Pos	Eq	Yes	Yes	Blank
2018	7	Jul	KZP	2	6-12m	Male	Pos	Neg	Yes	Yes	Yes, 1 dose
2018	7	Jul	KZP	3	1-4yrs	Female	Neg	Neg	Yes	Yes	Yes, 2/more doses
2018	7	Jul	KZP	3	1-4yrs	Female	Neg	Neg	Yes	No	Yes, 2/more doses
2018	7	Jul	KZP	3	1-4yrs	Female	Neg	Pos	No	No	Blank
2018	7	Jul	KZP	3	1-4yrs	Female	Neg	Pos	Yes	Yes	Yes, 2/more doses
2018	7	Jul	KZP	3	1-4yrs	Female	Neg	Pos	No	No	Blank
2018	7	Jul	KZP	3	1-4yrs	Female	Neg	Pos	Yes	Yes	Blank
2018	7	Jul	KZP	3	1-4yrs	Female	Neg	Pos	Yes	Yes	Yes, 2/more doses
2018	7	Jul	KZP	3	1-4yrs	Male	Neg	Eq	Yes	Yes	Yes, 2/more doses
2018	7	Jul	KZP	3	1-4yrs	Male	Neg	Neg	Yes	Yes	Yes, 2/more doses
2018	7	Jul	KZP	3	1-4yrs	Male	Neg	Neg	Yes	Yes	Blank
2018	7	Jul	KZP	3	1-4yrs	Male	Neg	Neg	Yes	Yes	Yes, 2/more doses
2018	7	Jul	KZP	3	1-4yrs	Male	Neg	Neg	Yes	Yes	Yes, 1 dose
2018	7	Jul	KZP	3	1-4yrs	Male	Neg	Neg	Yes	Yes	Yes, 2/more doses
2018	7	Jul	KZP	3	1-4yrs	Male	Neg	Neg	Yes	Yes	Yes, 2/more doses
2018	7	Jul	KZP	3	1-4yrs	Male	Neg	Neg	Yes	Yes	Blank
2018	7	Jul	KZP	3	1-4yrs	Male	Neg	Pos	Yes	No	Yes, 2/more doses
2018	7	Jul	KZP	3	1-4yrs	Male	Neg	Pos	Yes	No	Blank
2018	7	Jul	KZP	3	1-4yrs	Male	Neg	Pos	No	No	Blank
2018	7	Jul	KZP	3	1-4yrs	Male	Neg	Pos	Yes	Yes	Yes, 2/more doses
2018	7	Jul	KZP	3	1-4yrs	Male	Neg	Pos	Yes	Yes	Yes, 2/more doses
2018	7	Jul	KZP	3	1-4yrs	Male	Neg	Pos	Yes	Yes	Yes, 2/more doses
2018	7	Jul	KZP	3	1-4yrs	Male	Neg	Pos	No	No	Blank
2018	7	Jul	KZP	3	1-4yrs	Male	Neg	Pos	Yes	Yes	Yes, 2/more doses
2018	7	Jul	KZP	3	1-4yrs	Male	Neg	Pos	Yes	Yes	Yes, 2/more doses
2018	7	Jul	KZP	3	1-4yrs	Unk	Neg	Neg	Yes	Yes	Yes, 2/more doses
2018	7	Jul	KZP	3	1-4yrs	Unk	Neg	Pos	Yes	Yes	Yes, 2/more doses
2018	7	Jul	KZP	4	5-9yrs	Female	Neg	Neg	Yes	Yes	Yes, 2/more doses
2018	7	Jul	KZP	4	5-9yrs	Female	Neg	Neg	Yes	No	Yes, 2/more doses
2018	7	Jul	KZP	4	5-9yrs	Female	Neg	Neg	Yes	Yes	Yes, 2/more doses
2018	7	Jul	KZP	4	5-9yrs	Female	Neg	Neg	Yes	Yes	Yes, 2/more doses
2018	7	Jul	KZP	4	5-9yrs	Female	Pos	Pos	Yes	Yes	Yes, 2/more doses
2018	7	Jul	KZP	4	5-9yrs	Female	Neg	Pos	Yes	Yes	Yes, 2/more doses
2018	7	Jul	KZP	4	5-9yrs	Male	Neg	Eq	No	No	Blank
2018	7	Jul	KZP	4	5-9yrs	Male	Neg	Neg	Yes	Yes	Yes, 1 dose
2018	7	Jul	KZP	4	5-9yrs	Male	Neg	Pos	Yes	No	Yes, 2/more doses
2018	7	Jul	KZP	4	5-9yrs	Male	Neg	Pos	Yes	No	Blank
2018	7	Jul	KZP	4	5-9yrs	Male	Neg	Pos	Yes	Yes	Yes, 2/more doses
2018	7	Jul	KZP	4	5-9yrs	Male	Neg	Pos	Yes	Yes	Yes, dose not reported
2018	7	Jul	KZP	4	5-9yrs	Male	Neg	Pos	Yes	Yes	Yes, 2/more doses
2018	7	Jul	KZP	5	10-14yrs	Female	Neg	Neg	Yes	Yes	Yes, 2/more doses
2018	7	Jul	KZP	5	10-14yrs	Female	Neg	Neg	Yes	Yes	Blank
2018	7	Jul	KZP	5	10-14yrs	Female	Neg	Pos	Yes	Yes	Yes, 2/more doses
2018	7	Jul	KZP	5	10-14yrs	Female	Neg	Pos	Yes	Yes	Yes, 2/more doses
2018	7	Jul	KZP	5	10-14yrs	Male	Neg	Eq	Yes	Yes	Yes, 2/more doses
2018	7	Jul	KZP	5	10-14yrs	Male	Neg	Neg	Yes	Yes	Yes, 2/more doses
2018	7	Jul	KZP	5	10-14yrs	Male	Neg	Pos	Yes	Yes	Yes, 2/more doses
2018	7	Jul	KZP	6	15-19Yr	Female	Neg	Neg	Yes	Yes	Yes, 2/more doses
2018	7	Jul	KZP	7	20-44yrs	Female	Neg	Neg	No	No	Blank
2018	7	Jul	LPP	3	1-4yrs	Female	Neg	Neg	No	Yes	Blank
2018	7	Jul	LPP	3	1-4yrs	Male	Pos	Neg	Yes	Yes	Blank
2018	7	Jul	LPP	4	5-9yrs	Female	Neg	Neg	No	Yes	Blank
2018	7	Jul	LPP	4	5-9yrs	Female	Neg	Pos	No	Yes	Blank
2018	7	Jul	LPP	4	5-9yrs	Female	Neg	Pos	Yes	Yes	Yes, 2/more doses
2018	7	Jul	LPP	4	5-9yrs	Female	Neg	Pos	Yes	Yes	Yes, 2/more doses
2018	7	Jul	LPP	4	5-9yrs	Female	Neg	Pos	Yes	Yes	Yes, 2/more doses
2018	7	Jul	LPP	4	5-9yrs	Male	Neg	Neg	Yes	Yes	Blank
2018	7	Jul	LPP	4	5-9yrs	Male	Neg	Pos	No	Yes	Blank
2018	7	Jul	LPP	4	5-9yrs	Male	Neg	Pos	Yes	Yes	Yes, 2/more doses
2018	7	Jul	LPP	4	5-9yrs	Male	Neg	Pos	Yes	Yes	Yes, 2/more doses
2018	7	Jul	LPP	4	5-9yrs	Male	Neg	Pos	Yes	Yes	Yes, 2/more doses
2018	7	Jul	LPP	5	10-14yrs	Male	Neg	Neg	Yes	Yes	Yes, 2/more doses
2018	7	Jul	LPP	6	15-19Yr	Male	Neg	Neg	No	Yes	Blank
2018	7	Jul	LPP	7	20-44yrs	Male	Neg	Neg	No	Yes	Blank
2018	7	Jul	MP	3	1-4yrs	Male	Neg	Neg	Yes	Yes	Yes, 2/more doses
2018	7	Jul	MP	3	1-4yrs	Male	Neg	Neg	No	Yes	Blank
2018	7	Jul	MP	3	1-4yrs	Male	Neg	Pos	Yes	Yes	Blank
2018	7	Jul	MP	4	5-9yrs	Female	Neg	Eq	Yes	Yes	Blank
2018	7	Jul	MP	4	5-9yrs	Female	Neg	Eq	No	Yes	Blank
2018	7	Jul	MP	4	5-9yrs	Female	Neg	Neg	No	Yes	Blank
2018	7	Jul	MP	4	5-9yrs	Female	Neg	Neg	No	Yes	Blank
2018	7	Jul	MP	4	5-9yrs	Male	Neg	Neg	Yes	Yes	Blank
2018	7	Jul	MP	5	10-14yrs	Male	Neg	Neg	No	Yes	Blank
2018	7	Jul	MP	6	15-19Yr	Female	Neg	Neg	Yes	Yes	Yes, 2/more doses
2018	7	Jul	MP	7	20-44yrs	Female	Neg	Neg	No	Yes	Blank
2018	7	Jul	MP	7	20-44yrs	Female	Neg	Pos	No	Yes	Blank
2018	7	Jul	MP	8	>45yrs	Female	Pos	Eq	Yes	Yes	Blank
2018	7	Jul	MP	8	>45yrs	Female	Neg	Neg	No	Yes	Blank
2018	7	Jul	MP	9	Unk	Female	Neg	Neg	No	Yes	Blank
2018	7	Jul	MP	9	Unk	Male	Neg	Neg	No	Yes	Blank
2018	7	Jul	MP	9	Unk	Male	Neg	Neg	Yes	Yes	Yes, 2/more doses
2018	7	Jul	MP	9	Unk	Male	Neg	Neg	No	Yes	Blank
2018	7	Jul	NWP	1	<6m	Female	Neg	Neg	No	Yes	Blank
2018	7	Jul	NWP	3	1-4yrs	Male	Eq	Eq	No	Yes	Blank
2018	7	Jul	NWP	3	1-4yrs	Male	Neg	Neg	No	Yes	Blank
2018	7	Jul	NWP	4	5-9yrs	Female	Neg	Neg	No	Yes	Blank
2018	7	Jul	NWP	7	20-44yrs	Female	Pos	Neg	Yes	Yes	Blank
2018	7	Jul	NCP	1	<6m	Male	Neg	Pos	No	Yes	Blank
2018	7	Jul	NCP	2	6-12m	Female	Neg	Neg	No	Yes	Blank
2018	7	Jul	NCP	3	1-4yrs	Female	Neg	Neg	Yes	Yes	Yes, 1 dose
2018	7	Jul	NCP	3	1-4yrs	Male	Neg	Eq	No	Yes	Blank
2018	7	Jul	NCP	3	1-4yrs	Male	Neg	Neg	No	Yes	Blank
2018	7	Jul	NCP	3	1-4yrs	Male	Neg	Neg	No	Yes	Blank
2018	7	Jul	NCP	4	5-9yrs	Female	Neg	Pos	No	Yes	Blank
2018	7	Jul	NCP	4	5-9yrs	Female	Neg	Pos	No	Yes	Blank
2018	7	Jul	NCP	4	5-9yrs	Male	Neg	Pos	No	Yes	Blank
2018	7	Jul	NCP	5	10-14yrs	Female	Neg	Pos	No	Yes	Blank
2018	7	Jul	WCP	1	<6m	Female	Neg	Neg	No	No	Blank
2018	7	Jul	WCP	1	<6m	Male	Neg	Neg	Yes	Yes	Blank
2018	7	Jul	WCP	2	6-12m	Female	Neg	Neg	Yes	No	Yes, 1 dose
2018	7	Jul	WCP	2	6-12m	Female	Neg	Neg	No	No	Blank
2018	7	Jul	WCP	2	6-12m	Female	Neg	Neg	No	No	Blank
2018	7	Jul	WCP	2	6-12m	Female	Neg	Neg	No	No	Blank
2018	7	Jul	WCP	2	6-12m	Male	Neg	Neg	No	No	Blank
2018	7	Jul	WCP	2	6-12m	Male	Neg	Neg	No	No	Blank
2018	7	Jul	WCP	3	1-4yrs	Female	Neg	Neg	No	No	Blank
2018	7	Jul	WCP	3	1-4yrs	Female	Neg	Neg	Yes	Yes	Blank
2018	7	Jul	WCP	3	1-4yrs	Female	Neg	Neg	No	No	Blank
2018	7	Jul	WCP	3	1-4yrs	Female	Neg	Neg	Yes	Yes	Yes, 1 dose
2018	7	Jul	WCP	3	1-4yrs	Female	Neg	Pos	Yes	Yes	Yes, 2/more doses
2018	7	Jul	WCP	3	1-4yrs	Male	Neg	Neg	Yes	Yes	Yes, 2/more doses
2018	7	Jul	WCP	3	1-4yrs	Male	Neg	Neg	Yes	Yes	Yes, 2/more doses
2018	7	Jul	WCP	3	1-4yrs	Male	Neg	Neg	Yes	Yes	Yes, 2/more doses
2018	7	Jul	WCP	3	1-4yrs	Male	Neg	Neg	Yes	Yes	Yes, 2/more doses
2018	7	Jul	WCP	3	1-4yrs	Male	Neg	Neg	No	No	Blank
2018	7	Jul	WCP	3	1-4yrs	Male	Neg	Pos	No	No	Blank
2018	7	Jul	WCP	4	5-9yrs	Female	Neg	Neg	Yes	Yes	Yes, 2/more doses
2018	7	Jul	WCP	4	5-9yrs	Female	Neg	Neg	Yes	Yes	Yes, 2/more doses
2018	7	Jul	WCP	4	5-9yrs	Female	Neg	Neg	Yes	Yes	Yes, 2/more doses
2018	7	Jul	WCP	4	5-9yrs	Female	Neg	Neg	No	No	Blank
2018	7	Jul	WCP	4	5-9yrs	Female	Neg	Pos	Yes	Yes	Yes, 2/more doses
2018	7	Jul	WCP	4	5-9yrs	Male	Neg	Neg	Yes	Yes	Blank
2018	7	Jul	WCP	4	5-9yrs	Male	Neg	Neg	Yes	No	Yes, dose not reported
2018	7	Jul	WCP	5	10-14yrs	Female	Neg	Eq	Yes	Yes	Blank
2018	7	Jul	WCP	7	20-44yrs	Female	Neg	Neg	No	No	Blank
2018	7	Jul	WCP	7	20-44yrs	Female	Neg	Neg	No	No	Blank
2018	7	Jul	WCP	7	20-44yrs	Female	Neg	Neg	No	No	Blank
2018	7	Jul	WCP	7	20-44yrs	Female	Neg	Neg	No	No	Blank
2018	8	Aug	ECP	3	1-4yrs	Female	Neg	Neg	Yes	Yes	Yes, 2/more doses
2018	8	Aug	ECP	3	1-4yrs	Female	Neg	Neg	Yes	Yes	Yes, 2/more doses
2018	8	Aug	ECP	3	1-4yrs	Female	Neg	Neg	Yes	Yes	Yes, 2/more doses
2018	8	Aug	ECP	3	1-4yrs	Female	Neg	Neg	No	No	Blank
2018	8	Aug	ECP	3	1-4yrs	Female	Neg	Neg	Yes	Yes	Yes, 2/more doses
2018	8	Aug	ECP	3	1-4yrs	Female	Neg	Pos	Yes	No	Blank
2018	8	Aug	ECP	3	1-4yrs	Female	Neg	Pos	Yes	Yes	Yes, 2/more doses
2018	8	Aug	ECP	3	1-4yrs	Female	Neg	Pos	Yes	No	Yes, 2/more doses
2018	8	Aug	ECP	3	1-4yrs	Female	Neg	Pos	Yes	Yes	Yes, 2/more doses
2018	8	Aug	ECP	3	1-4yrs	Male	Neg	Neg	No	No	Blank
2018	8	Aug	ECP	3	1-4yrs	Male	Neg	Neg	Yes	Yes	Yes, 2/more doses
2018	8	Aug	ECP	3	1-4yrs	Male	Neg	Pos	No	No	Blank
2018	8	Aug	ECP	3	1-4yrs	Male	Neg	Pos	Yes	No	Yes, 2/more doses
2018	8	Aug	ECP	4	5-9yrs	Female	Neg	Eq	Yes	No	Yes, 2/more doses
2018	8	Aug	ECP	4	5-9yrs	Female	Neg	Eq	Yes	Yes	Yes, 2/more doses
2018	8	Aug	ECP	4	5-9yrs	Female	Eq	Eq	Yes	No	Blank
2018	8	Aug	ECP	4	5-9yrs	Female	Neg	Eq	Yes	Yes	Yes, 2/more doses
2018	8	Aug	ECP	4	5-9yrs	Female	Neg	Neg	No	No	Blank
2018	8	Aug	ECP	4	5-9yrs	Female	Neg	Neg	No	No	Blank
2018	8	Aug	ECP	4	5-9yrs	Female	Neg	Neg	Yes	Yes	Blank
2018	8	Aug	ECP	4	5-9yrs	Female	Neg	Pos	Yes	No	Yes, dose not reported
2018	8	Aug	ECP	4	5-9yrs	Female	Rej	Rej	No	No	Blank
2018	8	Aug	ECP	4	5-9yrs	Male	Neg	Neg	No	No	Blank
2018	8	Aug	ECP	4	5-9yrs	Male	Neg	Neg	No	No	Blank
2018	8	Aug	ECP	4	5-9yrs	Male	Neg	Pos	No	No	Blank
2018	8	Aug	ECP	4	5-9yrs	Male	Neg	Pos	Yes	Yes	Blank
2018	8	Aug	ECP	4	5-9yrs	Male	Neg	Pos	No	No	Blank
2018	8	Aug	ECP	5	10-14yrs	Female	Neg	Eq	Yes	Yes	Yes, 2/more doses
2018	8	Aug	ECP	6	15-19Yr	Male	Neg	Neg	Yes	Yes	Yes, 2/more doses
2018	8	Aug	ECP	7	20-44yrs	Female	Neg	Pos	Yes	Yes	Blank
2018	8	Aug	ECP	9	Unk	Male	Neg	Neg	Yes	Yes	Yes, 2/more doses
2018	8	Aug	ECP	9	Unk	Male	Neg	Neg	Yes	Yes	Yes, 2/more doses
2018	8	Aug	FSP	2	6-12m	Male	Neg	Neg	Yes	Yes	Blank
2018	8	Aug	FSP	3	1-4yrs	Female	Neg	Eq	Yes	Yes	Yes, 2/more doses
2018	8	Aug	FSP	3	1-4yrs	Female	Neg	Neg	Yes	Yes	Blank
2018	8	Aug	FSP	3	1-4yrs	Female	Neg	Neg	Yes	Yes	Yes, 2/more doses
2018	8	Aug	FSP	3	1-4yrs	Male	Neg	Neg	No	Yes	Blank
2018	8	Aug	FSP	3	1-4yrs	Male	Neg	Neg	Yes	Yes	Yes, 2/more doses
2018	8	Aug	FSP	5	10-14yrs	Female	Neg	Neg	No	Yes	Blank
2018	8	Aug	GP	1	<6m	Female	Neg	Neg	No	No	Blank
2018	8	Aug	GP	1	<6m	Male	Neg	Neg	No	No	Blank
2018	8	Aug	GP	2	6-12m	Female	Neg	Neg	No	No	Blank
2018	8	Aug	GP	2	6-12m	Male	Neg	Neg	Yes	No	Yes, 1 dose
2018	8	Aug	GP	2	6-12m	Male	Neg	Neg	No	No	Blank
2018	8	Aug	GP	2	6-12m	Male	Neg	Neg	No	No	Blank
2018	8	Aug	GP	2	6-12m	Male	Neg	Neg	No	No	Blank
2018	8	Aug	GP	3	1-4yrs	Female	Neg	Eq	Yes	No	Yes, 2/more doses
2018	8	Aug	GP	3	1-4yrs	Female	Neg	Neg	Yes	No	Yes, 1 dose
2018	8	Aug	GP	3	1-4yrs	Female	Eq	Neg	Yes	No	Blank
2018	8	Aug	GP	3	1-4yrs	Female	Neg	Neg	No	No	Blank
2018	8	Aug	GP	3	1-4yrs	Female	Neg	Neg	Yes	No	Yes, 1 dose
2018	8	Aug	GP	3	1-4yrs	Female	Neg	Neg	Yes	No	Yes, 2/more doses
2018	8	Aug	GP	3	1-4yrs	Female	Neg	Neg	No	No	Blank
2018	8	Aug	GP	3	1-4yrs	Female	Neg	Neg	Yes	No	Yes, 2/more doses
2018	8	Aug	GP	3	1-4yrs	Female	Neg	Pos	Yes	No	Yes, 2/more doses
2018	8	Aug	GP	3	1-4yrs	Female	Neg	Pos	No	No	Blank
2018	8	Aug	GP	3	1-4yrs	Female	Pos	Pos	Yes	No	Yes, 2/more doses
2018	8	Aug	GP	3	1-4yrs	Female	Neg	Pos	Yes	No	Yes, 2/more doses
2018	8	Aug	GP	3	1-4yrs	Female	Neg	Pos	No	No	Blank
2018	8	Aug	GP	3	1-4yrs	Female	Neg	Pos	No	No	Blank
2018	8	Aug	GP	3	1-4yrs	Female	Neg	Pos	Yes	No	Blank
2018	8	Aug	GP	3	1-4yrs	Male	Neg	Eq	No	No	Blank
2018	8	Aug	GP	3	1-4yrs	Male	Neg	Neg	No	No	Blank
2018	8	Aug	GP	3	1-4yrs	Male	Neg	Neg	Yes	No	Yes, 2/more doses
2018	8	Aug	GP	3	1-4yrs	Male	Neg	Neg	No	No	Blank
2018	8	Aug	GP	3	1-4yrs	Male	Neg	Neg	No	No	Blank
2018	8	Aug	GP	3	1-4yrs	Male	Neg	Neg	No	No	Blank
2018	8	Aug	GP	3	1-4yrs	Male	Neg	Neg	Yes	No	Yes, 2/more doses
2018	8	Aug	GP	3	1-4yrs	Male	Neg	Neg	No	No	Blank
2018	8	Aug	GP	3	1-4yrs	Male	Neg	Neg	No	No	Blank
2018	8	Aug	GP	3	1-4yrs	Male	Neg	Pos	No	No	Blank
2018	8	Aug	GP	3	1-4yrs	Male	Neg	Pos	Yes	No	Yes, 2/more doses
2018	8	Aug	GP	3	1-4yrs	Male	Neg	Pos	No	No	Blank
2018	8	Aug	GP	3	1-4yrs	Male	Neg	Pos	Yes	No	Yes, 2/more doses
2018	8	Aug	GP	3	1-4yrs	Male	Neg	Pos	No	No	Blank
2018	8	Aug	GP	3	1-4yrs	Unk	Neg	Neg	Yes	No	Yes, 2/more doses
2018	8	Aug	GP	4	5-9yrs	Female	Neg	Eq	No	No	Blank
2018	8	Aug	GP	4	5-9yrs	Female	Eq	Eq	No	No	Blank
2018	8	Aug	GP	4	5-9yrs	Female	Neg	Eq	No	No	Blank
2018	8	Aug	GP	4	5-9yrs	Female	Neg	Neg	Yes	No	Yes, 2/more doses
2018	8	Aug	GP	4	5-9yrs	Female	Neg	Pos	No	No	Blank
2018	8	Aug	GP	4	5-9yrs	Female	Neg	Pos	No	No	Blank
2018	8	Aug	GP	4	5-9yrs	Female	Neg	Pos	Yes	No	Yes, 2/more doses
2018	8	Aug	GP	4	5-9yrs	Female	Neg	Pos	No	No	Blank
2018	8	Aug	GP	4	5-9yrs	Male	Neg	Eq	No	No	Blank
2018	8	Aug	GP	4	5-9yrs	Male	Neg	Neg	Yes	No	Blank
2018	8	Aug	GP	4	5-9yrs	Male	Neg	Neg	Yes	No	Yes, 1 dose
2018	8	Aug	GP	4	5-9yrs	Male	Neg	Neg	No	No	Blank
2018	8	Aug	GP	4	5-9yrs	Male	Neg	Pos	No	No	Blank
2018	8	Aug	GP	5	10-14yrs	Female	Neg	Neg	No	No	Blank
2018	8	Aug	GP	5	10-14yrs	Female	Neg	Neg	No	No	Blank
2018	8	Aug	GP	5	10-14yrs	Female	Neg	Pos	Yes	No	Blank
2018	8	Aug	GP	5	10-14yrs	Male	Neg	Neg	No	No	Blank
2018	8	Aug	GP	5	10-14yrs	Male	Neg	Neg	Yes	No	Yes, 2/more doses
2018	8	Aug	GP	5	10-14yrs	Male	Neg	Neg	No	No	Blank
2018	8	Aug	GP	5	10-14yrs	Male	Neg	Neg	Yes	No	Yes, 2/more doses
2018	8	Aug	GP	5	10-14yrs	Male	Neg	Pos	No	No	Blank
2018	8	Aug	GP	5	10-14yrs	Unk	Neg	Neg	No	No	Blank
2018	8	Aug	GP	6	15-19Yr	Female	Neg	Neg	No	No	Blank
2018	8	Aug	GP	7	20-44yrs	Female	Neg	Eq	No	No	Blank
2018	8	Aug	GP	7	20-44yrs	Female	Neg	Neg	No	No	Blank
2018	8	Aug	GP	7	20-44yrs	Female	Neg	Neg	No	No	Blank
2018	8	Aug	GP	7	20-44yrs	Female	Neg	Neg	No	No	Blank
2018	8	Aug	GP	7	20-44yrs	Female	Neg	Neg	No	No	Blank
2018	8	Aug	GP	7	20-44yrs	Female	Neg	Neg	No	No	Blank
2018	8	Aug	GP	7	20-44yrs	Female	Neg	Neg	No	No	Blank
2018	8	Aug	GP	7	20-44yrs	Female	Neg	Neg	No	No	Blank
2018	8	Aug	GP	7	20-44yrs	Female	Neg	Neg	Yes	No	Blank
2018	8	Aug	GP	7	20-44yrs	Male	Neg	Eq	No	No	Blank
2018	8	Aug	GP	7	20-44yrs	Male	Neg	Neg	No	No	Blank
2018	8	Aug	GP	7	20-44yrs	Male	Neg	Neg	No	No	Blank
2018	8	Aug	GP	8	>45yrs	Female	Eq	Eq	No	No	Blank
2018	8	Aug	GP	8	>45yrs	Unk	Neg	Neg	No	No	Blank
2018	8	Aug	GP	9	Unk	Female	Neg	Neg	No	No	Blank
2018	8	Aug	GP	9	Unk	Male	Neg	Neg	No	No	Blank
2018	8	Aug	GP	9	Unk	Male	Neg	Neg	No	No	Blank
2018	8	Aug	KZP	1	<6m	Female	Neg	Neg	Yes	Yes	Blank
2018	8	Aug	KZP	1	<6m	Male	Neg	Neg	Yes	Yes	Blank
2018	8	Aug	KZP	1	<6m	Unk	Neg	Neg	No	No	Blank
2018	8	Aug	KZP	2	6-12m	Female	Pos	Neg	Yes	Yes	Yes, 2/more doses
2018	8	Aug	KZP	2	6-12m	Male	Neg	Neg	No	No	Blank
2018	8	Aug	KZP	2	6-12m	Male	Neg	Pos	Yes	Yes	Yes, 1 dose
2018	8	Aug	KZP	3	1-4yrs	Female	Neg	Neg	Yes	No	Blank
2018	8	Aug	KZP	3	1-4yrs	Female	Neg	Neg	No	No	Blank
2018	8	Aug	KZP	3	1-4yrs	Female	Neg	Neg	No	No	Blank
2018	8	Aug	KZP	3	1-4yrs	Female	Neg	Neg	Yes	Yes	Yes, 2/more doses
2018	8	Aug	KZP	3	1-4yrs	Female	Neg	Neg	Yes	No	Yes, 2/more doses
2018	8	Aug	KZP	3	1-4yrs	Female	Neg	Pos	Yes	No	Yes, 1 dose
2018	8	Aug	KZP	3	1-4yrs	Female	Neg	Pos	Yes	No	Blank
2018	8	Aug	KZP	3	1-4yrs	Female	Neg	Pos	Yes	Yes	Yes, 2/more doses
2018	8	Aug	KZP	3	1-4yrs	Female	Neg	Pos	Yes	Yes	Yes, 1 dose
2018	8	Aug	KZP	3	1-4yrs	Female	Neg	Pos	Yes	Yes	Blank
2018	8	Aug	KZP	3	1-4yrs	Female	Eq	Pos	No	No	Blank
2018	8	Aug	KZP	3	1-4yrs	Female	Neg	Pos	No	No	Blank
2018	8	Aug	KZP	3	1-4yrs	Female	Neg	Pos	Yes	No	Yes, 2/more doses
2018	8	Aug	KZP	3	1-4yrs	Female	Neg	Pos	Yes	Yes	Yes, 2/more doses
2018	8	Aug	KZP	3	1-4yrs	Female	Neg	Pos	Yes	Yes	Yes, 2/more doses
2018	8	Aug	KZP	3	1-4yrs	Female	Neg	Pos	Yes	Yes	Yes, 2/more doses
2018	8	Aug	KZP	3	1-4yrs	Female	Neg	Pos	Yes	Yes	Yes, 2/more doses
2018	8	Aug	KZP	3	1-4yrs	Male	Neg	Eq	Yes	Yes	Yes, 2/more doses
2018	8	Aug	KZP	3	1-4yrs	Male	Neg	Neg	Yes	No	Yes, 2/more doses
2018	8	Aug	KZP	3	1-4yrs	Male	Neg	Neg	Yes	Yes	Yes, 2/more doses
2018	8	Aug	KZP	3	1-4yrs	Male	Neg	Neg	No	No	Blank
2018	8	Aug	KZP	3	1-4yrs	Male	Neg	Neg	Yes	Yes	Blank
2018	8	Aug	KZP	3	1-4yrs	Male	Neg	Neg	Yes	Yes	Yes, 2/more doses
2018	8	Aug	KZP	3	1-4yrs	Male	Neg	Neg	Yes	Yes	Blank
2018	8	Aug	KZP	3	1-4yrs	Male	Neg	Neg	Yes	No	Blank
2018	8	Aug	KZP	3	1-4yrs	Male	Neg	Neg	Yes	Yes	Yes, 2/more doses
2018	8	Aug	KZP	3	1-4yrs	Male	Neg	Neg	Yes	Yes	Yes, 2/more doses
2018	8	Aug	KZP	3	1-4yrs	Male	Neg	Neg	Yes	Yes	Yes, 2/more doses
2018	8	Aug	KZP	3	1-4yrs	Male	Neg	Pos	Yes	No	Yes, 2/more doses
2018	8	Aug	KZP	3	1-4yrs	Male	Neg	Pos	No	No	Blank
2018	8	Aug	KZP	3	1-4yrs	Male	Neg	Pos	Yes	Yes	Yes, 2/more doses
2018	8	Aug	KZP	3	1-4yrs	Male	Neg	Pos	Yes	No	Yes, 2/more doses
2018	8	Aug	KZP	3	1-4yrs	Male	Neg	Pos	No	No	Blank
2018	8	Aug	KZP	3	1-4yrs	Male	Pos	Pos	Yes	Yes	Yes, 2/more doses
2018	8	Aug	KZP	3	1-4yrs	Male	Neg	Pos	Yes	No	Yes, 2/more doses
2018	8	Aug	KZP	3	1-4yrs	Male	Neg	Pos	Yes	Yes	Yes, 2/more doses
2018	8	Aug	KZP	3	1-4yrs	Male	Neg	Pos	Yes	No	Blank
2018	8	Aug	KZP	3	1-4yrs	Male	Neg	Pos	No	No	Blank
2018	8	Aug	KZP	3	1-4yrs	Male	Neg	Pos	Yes	Yes	Yes, 2/more doses
2018	8	Aug	KZP	3	1-4yrs	Male	Neg	Pos	Yes	No	Yes, 2/more doses
2018	8	Aug	KZP	3	1-4yrs	Male	Neg	Pos	Yes	Yes	Yes, 2/more doses
2018	8	Aug	KZP	3	1-4yrs	Male	Neg	Pos	No	No	Blank
2018	8	Aug	KZP	3	1-4yrs	Male	Neg	Pos	Yes	No	Yes, 2/more doses
2018	8	Aug	KZP	3	1-4yrs	Unk	Neg	Pos	Yes	Yes	Yes, 2/more doses
2018	8	Aug	KZP	4	5-9yrs	Female	Neg	Eq	No	No	Blank
2018	8	Aug	KZP	4	5-9yrs	Female	Neg	Eq	Yes	Yes	Yes, 2/more doses
2018	8	Aug	KZP	4	5-9yrs	Female	Neg	Eq	Yes	No	Yes, 2/more doses
2018	8	Aug	KZP	4	5-9yrs	Female	Neg	Eq	Yes	No	Yes, 2/more doses
2018	8	Aug	KZP	4	5-9yrs	Female	Neg	Neg	Yes	Yes	Yes, 2/more doses
2018	8	Aug	KZP	4	5-9yrs	Female	Neg	Neg	Yes	Yes	Yes, 2/more doses
2018	8	Aug	KZP	4	5-9yrs	Female	Neg	Neg	Yes	Yes	Blank
2018	8	Aug	KZP	4	5-9yrs	Female	Neg	Neg	Yes	Yes	Blank
2018	8	Aug	KZP	4	5-9yrs	Female	Neg	Pos	Yes	Yes	Yes, 2/more doses
2018	8	Aug	KZP	4	5-9yrs	Female	Neg	Pos	Yes	Yes	Yes, 2/more doses
2018	8	Aug	KZP	4	5-9yrs	Female	Neg	Pos	Yes	No	Blank
2018	8	Aug	KZP	4	5-9yrs	Female	Neg	Pos	Yes	Yes	Yes, 2/more doses
2018	8	Aug	KZP	4	5-9yrs	Female	Neg	Pos	Yes	Yes	Blank
2018	8	Aug	KZP	4	5-9yrs	Female	Neg	Pos	Yes	Yes	Yes, 2/more doses
2018	8	Aug	KZP	4	5-9yrs	Female	Neg	Pos	Yes	Yes	Yes, 2/more doses
2018	8	Aug	KZP	4	5-9yrs	Female	Neg	Pos	Yes	Yes	Yes, 2/more doses
2018	8	Aug	KZP	4	5-9yrs	Female	Neg	Pos	No	No	Blank
2018	8	Aug	KZP	4	5-9yrs	Female	Neg	Pos	Yes	Yes	Blank
2018	8	Aug	KZP	4	5-9yrs	Female	Eq	Pos	Yes	Yes	Yes, 2/more doses
2018	8	Aug	KZP	4	5-9yrs	Male	Neg	Eq	Yes	Yes	Yes, 2/more doses
2018	8	Aug	KZP	4	5-9yrs	Male	Neg	Eq	Yes	Yes	Yes, 2/more doses
2018	8	Aug	KZP	4	5-9yrs	Male	Neg	Eq	Yes	Yes	Yes, 2/more doses
2018	8	Aug	KZP	4	5-9yrs	Male	Neg	Neg	Yes	Yes	Blank
2018	8	Aug	KZP	4	5-9yrs	Male	Neg	Neg	Yes	Yes	Blank
2018	8	Aug	KZP	4	5-9yrs	Male	Neg	Neg	Yes	Yes	Blank
2018	8	Aug	KZP	4	5-9yrs	Male	Neg	Neg	Yes	Yes	Yes, 2/more doses
2018	8	Aug	KZP	4	5-9yrs	Male	Neg	Neg	Yes	Yes	Yes, 1 dose
2018	8	Aug	KZP	4	5-9yrs	Male	Neg	Neg	Yes	Yes	Yes, 2/more doses
2018	8	Aug	KZP	4	5-9yrs	Male	Neg	Neg	Yes	Yes	Yes, 2/more doses
2018	8	Aug	KZP	4	5-9yrs	Male	Neg	Neg	Yes	Yes	Yes, 2/more doses
2018	8	Aug	KZP	4	5-9yrs	Male	Neg	Neg	Yes	Yes	Yes, 2/more doses
2018	8	Aug	KZP	4	5-9yrs	Male	Neg	Pos	Yes	Yes	Yes, dose not reported
2018	8	Aug	KZP	4	5-9yrs	Male	Neg	Pos	Yes	Yes	Blank
2018	8	Aug	KZP	4	5-9yrs	Male	Neg	Pos	Yes	Yes	Yes, 2/more doses
2018	8	Aug	KZP	4	5-9yrs	Male	Neg	Pos	Yes	Yes	Yes, 2/more doses
2018	8	Aug	KZP	4	5-9yrs	Male	Neg	Pos	Yes	Yes	Yes, 2/more doses
2018	8	Aug	KZP	4	5-9yrs	Male	Neg	Pos	Yes	Yes	Yes, 2/more doses
2018	8	Aug	KZP	4	5-9yrs	Male	Neg	Pos	Yes	Yes	Yes, 2/more doses
2018	8	Aug	KZP	4	5-9yrs	Male	Neg	Pos	No	No	Blank
2018	8	Aug	KZP	4	5-9yrs	Male	Neg	Pos	Yes	Yes	Yes, 2/more doses
2018	8	Aug	KZP	4	5-9yrs	Male	Neg	Pos	Yes	Yes	Yes, 2/more doses
2018	8	Aug	KZP	4	5-9yrs	Male	Neg	Pos	Yes	Yes	Yes, 2/more doses
2018	8	Aug	KZP	4	5-9yrs	Male	Neg	Pos	Yes	Yes	Yes, 2/more doses
2018	8	Aug	KZP	4	5-9yrs	Unk	Neg	Pos	Yes	Yes	Blank
2018	8	Aug	KZP	4	5-9yrs	Unk	Neg	Pos	Yes	Yes	Yes, 2/more doses
2018	8	Aug	KZP	5	10-14yrs	Female	Neg	Pos	Yes	Yes	Yes, 2/more doses
2018	8	Aug	KZP	5	10-14yrs	Female	Neg	Pos	Yes	No	Blank
2018	8	Aug	KZP	5	10-14yrs	Male	Neg	Neg	Yes	Yes	Blank
2018	8	Aug	KZP	5	10-14yrs	Male	Neg	Pos	Yes	No	Blank
2018	8	Aug	KZP	7	20-44yrs	Male	Pos	Neg	No	No	Blank
2018	8	Aug	KZP	9	Unk	Female	Neg	Pos	Yes	Yes	Yes, 2/more doses
2018	8	Aug	LPP	1	<6m	Female	Neg	Neg	Yes	Yes	Blank
2018	8	Aug	LPP	4	5-9yrs	Female	Neg	Neg	No	Yes	Blank
2018	8	Aug	LPP	4	5-9yrs	Female	Neg	Neg	No	Yes	Blank
2018	8	Aug	LPP	4	5-9yrs	Male	Neg	Neg	No	Yes	Blank
2018	8	Aug	LPP	7	20-44yrs	Female	Neg	Eq	No	Yes	Blank
2018	8	Aug	MP	1	<6m	Female	Neg	Neg	No	Yes	Blank
2018	8	Aug	MP	3	1-4yrs	Male	Neg	Neg	Yes	Yes	Blank
2018	8	Aug	MP	3	1-4yrs	Male	Neg	Neg	Yes	Yes	Yes, 2/more doses
2018	8	Aug	MP	3	1-4yrs	Male	Neg	Neg	Yes	Yes	Yes, 2/more doses
2018	8	Aug	MP	3	1-4yrs	Male	Neg	Neg	No	Yes	Blank
2018	8	Aug	MP	3	1-4yrs	Male	Neg	Pos	Yes	Yes	Yes, 2/more doses
2018	8	Aug	MP	3	1-4yrs	Unk	Neg	Pos	No	Yes	Blank
2018	8	Aug	MP	4	5-9yrs	Female	Neg	Eq	No	Yes	Blank
2018	8	Aug	MP	4	5-9yrs	Female	Neg	Neg	No	Yes	Blank
2018	8	Aug	MP	4	5-9yrs	Female	Neg	Neg	No	Yes	Blank
2018	8	Aug	MP	4	5-9yrs	Female	Neg	Pos	No	Yes	Blank
2018	8	Aug	MP	4	5-9yrs	Female	Neg	Pos	Yes	Yes	Blank
2018	8	Aug	MP	4	5-9yrs	Male	Neg	Neg	No	Yes	Blank
2018	8	Aug	MP	4	5-9yrs	Male	Neg	Neg	No	Yes	Blank
2018	8	Aug	MP	4	5-9yrs	Male	Neg	Neg	No	Yes	Blank
2018	8	Aug	MP	4	5-9yrs	Male	Neg	Neg	No	Yes	Blank
2018	8	Aug	MP	4	5-9yrs	Male	Neg	Pos	No	Yes	Blank
2018	8	Aug	MP	4	5-9yrs	Male	Neg	Pos	No	Yes	Blank
2018	8	Aug	MP	5	10-14yrs	Female	Neg	Neg	No	Yes	Blank
2018	8	Aug	MP	5	10-14yrs	Unk	Neg	Neg	No	Yes	Blank
2018	8	Aug	MP	6	15-19Yr	Male	Neg	Neg	No	Yes	Blank
2018	8	Aug	MP	7	20-44yrs	Female	Neg	Neg	No	Yes	Blank
2018	8	Aug	MP	7	20-44yrs	Male	Neg	Neg	No	Yes	Blank
2018	8	Aug	MP	8	>45yrs	Female	Neg	Neg	No	Yes	Blank
2018	8	Aug	NWP	1	<6m	Female	Neg	Neg	No	Yes	Blank
2018	8	Aug	NWP	1	<6m	Female	Neg	Neg	No	Yes	Blank
2018	8	Aug	NWP	3	1-4yrs	Female	Neg	Neg	No	Yes	Blank
2018	8	Aug	NWP	3	1-4yrs	Female	Neg	Neg	No	Yes	Blank
2018	8	Aug	NWP	3	1-4yrs	Male	Neg	Neg	No	Yes	Blank
2018	8	Aug	NWP	3	1-4yrs	Male	Neg	Neg	No	Yes	Blank
2018	8	Aug	NWP	3	1-4yrs	Male	Neg	Neg	No	Yes	Blank
2018	8	Aug	NWP	3	1-4yrs	Male	Neg	Neg	No	Yes	Blank
2018	8	Aug	NWP	3	1-4yrs	Male	Eq	Neg	No	Yes	Blank
2018	8	Aug	NWP	3	1-4yrs	Male	Neg	Neg	Yes	Yes	Yes, 2/more doses
2018	8	Aug	NWP	3	1-4yrs	Male	Neg	Neg	No	Yes	Blank
2018	8	Aug	NWP	4	5-9yrs	Female	Neg	Neg	No	Yes	Blank
2018	8	Aug	NWP	4	5-9yrs	Male	Neg	Eq	No	Yes	Blank
2018	8	Aug	NWP	4	5-9yrs	Male	Neg	Eq	No	Yes	Blank
2018	8	Aug	NWP	4	5-9yrs	Male	Eq	Neg	Yes	Yes	Blank
2018	8	Aug	NWP	4	5-9yrs	Male	Neg	Neg	Yes	Yes	Blank
2018	8	Aug	NWP	4	5-9yrs	Male	Neg	Neg	No	Yes	Blank
2018	8	Aug	NWP	5	10-14yrs	Female	Neg	Eq	No	Yes	Blank
2018	8	Aug	NWP	5	10-14yrs	Female	Neg	Neg	Yes	Yes	Blank
2018	8	Aug	NWP	5	10-14yrs	Female	Neg	Neg	No	Yes	Blank
2018	8	Aug	NWP	5	10-14yrs	Female	Neg	Neg	No	Yes	Blank
2018	8	Aug	NWP	5	10-14yrs	Male	Neg	Neg	No	Yes	Blank
2018	8	Aug	NWP	5	10-14yrs	Male	Neg	Neg	Yes	Yes	Blank
2018	8	Aug	NWP	5	10-14yrs	Male	Neg	Neg	Yes	Yes	Blank
2018	8	Aug	NWP	5	10-14yrs	Male	Neg	Neg	Yes	Yes	Blank
2018	8	Aug	NWP	5	10-14yrs	Male	Neg	Neg	No	Yes	Blank
2018	8	Aug	NWP	5	10-14yrs	Male	Neg	Neg	No	Yes	Blank
2018	8	Aug	NWP	6	15-19Yr	Female	Neg	Pos	No	Yes	Blank
2018	8	Aug	NWP	7	20-44yrs	Male	Neg	Neg	No	Yes	Blank
2018	8	Aug	NWP	7	20-44yrs	Male	Neg	Neg	No	Yes	Blank
2018	8	Aug	NWP	8	>45yrs	Male	Neg	Neg	No	Yes	Blank
2018	8	Aug	NCP	3	1-4yrs	Female	Neg	Neg	No	Yes	Blank
2018	8	Aug	NCP	3	1-4yrs	Female	Eq	Pos	No	Yes	Blank
2018	8	Aug	NCP	3	1-4yrs	Female	Pos	Pos	Yes	Yes	Yes, 2/more doses
2018	8	Aug	NCP	3	1-4yrs	Male	Neg	Pos	No	Yes	Blank
2018	8	Aug	NCP	4	5-9yrs	Female	Neg	Neg	No	Yes	Blank
2018	8	Aug	NCP	4	5-9yrs	Male	Neg	Neg	No	Yes	Blank
2018	8	Aug	NCP	4	5-9yrs	Male	Neg	Neg	No	Yes	Blank
2018	8	Aug	NCP	4	5-9yrs	Male	Neg	Neg	No	Yes	Blank
2018	8	Aug	NCP	5	10-14yrs	Female	Neg	Neg	No	Yes	Blank
2018	8	Aug	NCP	5	10-14yrs	Female	Neg	Pos	No	Yes	Blank
2018	8	Aug	NCP	6	15-19Yr	Female	Neg	Neg	No	Yes	Blank
2018	8	Aug	NCP	7	20-44yrs	Male	Neg	Neg	No	Yes	Blank
2018	8	Aug	WCP	1	<6m	Male	Neg	Neg	Yes	Yes	Blank
2018	8	Aug	WCP	2	6-12m	Female	Neg	Neg	No	No	Blank
2018	8	Aug	WCP	2	6-12m	Male	Neg	Pos	No	No	Blank
2018	8	Aug	WCP	3	1-4yrs	Female	Neg	Eq	Yes	Yes	Blank
2018	8	Aug	WCP	3	1-4yrs	Female	Neg	Eq	Yes	Yes	Blank
2018	8	Aug	WCP	3	1-4yrs	Female	Neg	Neg	Yes	Yes	Yes, 2/more doses
2018	8	Aug	WCP	3	1-4yrs	Female	Neg	Neg	No	No	Blank
2018	8	Aug	WCP	3	1-4yrs	Female	Neg	Neg	Yes	Yes	Yes, 2/more doses
2018	8	Aug	WCP	3	1-4yrs	Male	Neg	Neg	Yes	Yes	Yes, 2/more doses
2018	8	Aug	WCP	3	1-4yrs	Male	Neg	Neg	No	No	Blank
2018	8	Aug	WCP	3	1-4yrs	Male	Neg	Pos	No	No	Blank
2018	8	Aug	WCP	3	1-4yrs	Male	Neg	Pos	No	No	Blank
2018	8	Aug	WCP	4	5-9yrs	Female	Neg	Neg	Yes	Yes	Yes, 2/more doses
2018	8	Aug	WCP	4	5-9yrs	Female	Neg	Neg	Yes	Yes	Blank
2018	8	Aug	WCP	4	5-9yrs	Female	Neg	Neg	Yes	Yes	Yes, dose not reported
2018	8	Aug	WCP	4	5-9yrs	Female	Neg	Neg	Yes	Yes	Yes, 2/more doses
2018	8	Aug	WCP	4	5-9yrs	Female	Neg	Pos	Yes	Yes	Yes, 2/more doses
2018	8	Aug	WCP	4	5-9yrs	Male	Neg	Neg	No	No	Blank
2018	8	Aug	WCP	4	5-9yrs	Male	Neg	Neg	No	No	Blank
2018	8	Aug	WCP	4	5-9yrs	Male	Neg	Pos	Yes	Yes	Yes, 2/more doses
2018	8	Aug	WCP	5	10-14yrs	Female	Neg	Neg	No	No	Blank
2018	8	Aug	WCP	5	10-14yrs	Female	Neg	Pos	Yes	Yes	Blank
2018	8	Aug	WCP	5	10-14yrs	Male	Neg	Pos	Yes	Yes	Blank
2018	8	Aug	WCP	5	10-14yrs	Male	Neg	Pos	Yes	Yes	Blank
2018	8	Aug	WCP	6	15-19Yr	Male	Neg	Neg	No	No	Blank
2018	8	Aug	WCP	7	20-44yrs	Female	Neg	Neg	Yes	Yes	Blank
2018	8	Aug	WCP	7	20-44yrs	Male	Neg	Neg	No	No	Blank
2018	8	Aug	WCP	8	>45yrs	Female	Neg	Neg	No	No	Blank
2018	9	Sep	ECP	2	6-12m	Female	Neg	Neg	Yes	Yes	Blank
2018	9	Sep	ECP	3	1-4yrs	Female	Neg	Eq	Yes	Yes	Yes, 2/more doses
2018	9	Sep	ECP	3	1-4yrs	Female	Neg	Eq	No	No	Blank
2018	9	Sep	ECP	3	1-4yrs	Female	Neg	Neg	No	No	Blank
2018	9	Sep	ECP	3	1-4yrs	Female	Neg	Neg	No	No	Blank
2018	9	Sep	ECP	3	1-4yrs	Female	Neg	Neg	No	No	Blank
2018	9	Sep	ECP	3	1-4yrs	Female	Neg	Neg	Yes	No	Yes, 2/more doses
2018	9	Sep	ECP	3	1-4yrs	Female	Neg	Pos	Yes	Yes	Yes, 2/more doses
2018	9	Sep	ECP	3	1-4yrs	Female	Neg	Pos	No	No	Blank
2018	9	Sep	ECP	3	1-4yrs	Female	Neg	Pos	Yes	No	Yes, 2/more doses
2018	9	Sep	ECP	3	1-4yrs	Female	Eq	Pos	Yes	No	Yes, 2/more doses
[truncated: 1,764 more rows]
