# Supplementary material for: A retrospective 5-year review of rubella in South Africa prior to the introduction of a rubella-containing vaccine
Source: PLoS One. 2022 May 5;17(5):e0265870. doi: 10.1371/journal.pone.0265870 (PMC9071131; doi:10.1371/journal.pone.0265870)
Supplement: S8 Table — (XLSX) [file pone.0265870.s008.xlsx]

## Sheet: S8 Table
S8 Table. Infant and maternal characteristics of reported laboratory-confirmed congenital rubella syndrome cases identified at sentinel surveillance sites, South Africa, 2015 – 2019 (N = 62)
		Characteristics
		Infant															Mother
Year of CRS diagnosis	Province	Sex	Age (months)	Cataracts	Congenital heart disease	Glaucoma	Hearing impairment	Hepatosplenomegaly	Jaundice	Meningoencephalitis	Mental retardation	Microcephaly	Pigmentary retinopathy	Purpura	Radiolucent	Outcome	Age (years)	Parity	Arthralgia/ arthritis	Conjuctivitis	Lymph node swelling	Rash during pregnancy	Any sympotom
2015	ECP	Female	1	No	Yes	No	Unk	No	No	No	Unk	No	No	Yes	Unk	Alive	24	4	Unk	Unk	Unk	Unk	Unk
2015	ECP	Female	<1	No	Yes	No	Unk	No	No	No	Unk	No	No	Yes	Unk	Alive	24	4	Unk	Unk	Unk	Unk	Unk
2015	ECP	Female	<1	Yes	Yes	Unk	Unk	No	Yes	Unk	Unk	No	Unk	No	Unk	Died	23	1	Unk	Unk	Unk	Unk	Unk
2015	ECP	Male	1	Yes	Yes	No	Unk	Yes	Yes	Unk	Unk	Unk	Unk	Yes	Unk	Alive	18	1	Unk	Unk	Unk	Unk	Unk
2015	FSP	Female	1	No	Yes	Yes	Unk	No	No	No	Unk	No	Unk	No	No	Alive	20	1	No	No	No	No	No
2015	FSP	Female	4	Yes	Yes	No	Unk	No	No	No	Yes	Yes	Unk	No	No	Unk	Unk	3	Unk	Unk	Unk	Unk	Unk
2015	FSP	Female	5	Yes	Yes	No	Unk	No	No	No	Unk	No	Unk	No	No	Unk	18	1	Unk	Unk	Unk	Unk	Unk
2015	FSP	Female	11	Yes	Yes	NR	Yes	No	No	No	No	No	NR	No	No	Alive	25	1	Yes	No	No	Yes	Yes
2015	FSP	Male	5	Yes	Yes	Unk	Unk	Yes	No	Unk	NR	Yes	Unk	No	No	Alive	19	1	No	No	No	No	No
2015	FSP	Male	2	Yes	Yes	No	Unk	No	No	No	Unk	Yes	Unk	No	No	Alive	26	1	No	No	No	Yes	Yes
2015	KZP	Female	<1	Unk	Unk	Unk	Unk	Yes	Yes	Unk	Unk	Unk	Unk	Yes	Unk	Alive	21	2	Unk	Unk	Unk	Unk	Unk
2015	KZP	Male	<1	Yes	No	No	No	No	No	No	No	No	No	No	No	Alive	Unk	Unk	Unk	Unk	Unk	Unk	Unk
2015	KZP	Male	4	Yes	Yes	Yes	Yes	No	No	No	Yes	Unk	Unk	No	No	Alive	24	Unk	Unk	Unk	Unk	Unk	Unk
2015	LP	Female	<1	Unk	Unk	Unk	Unk	Unk	Yes	Unk	Unk	Unk	Unk	Unk	Unk	Alive	27	4	Unk	Unk	Unk	Unk	Unk
2015	LP	Female	<1	Yes	Yes	Unk	Unk	Yes	Unk	Unk	Unk	Unk	Unk	Unk	Unk	Alive	Unk	Unk	Unk	Unk	Unk	Unk	Unk
2015	LP	Male	<1	Yes	Yes	Unk	Unk	Unk	Unk	Unk	Unk	Yes	Unk	Yes	Unk	Alive	22	1	Unk	Unk	Unk	Unk	Unk
2015	MP	Male	1	Unk	Yes	Unk	Unk	Unk	Unk	Unk	Unk	Unk	Unk	Unk	Unk	Died	Unk	Unk	Unk	Unk	Unk	Unk	Unk
2015	MP	Male	<1	Yes	Yes	Unk	Unk	Unk	No	Unk	Unk	Unk	Unk	Unk	Unk	Alive	21	1	Unk	Unk	Unk	Unk	Unk
2015	NCP	Male	1	No	Yes	No	No	Yes	No	No	No	No	No	No	Yes	Alive	19	2	No	No	No	No	No
2015	WCP	Female	<1	Yes	NR	NR	Unk	No	No	No	Unk	Yes	NR	No	No	NR	17	2	No	No	No	No	No
2015	WCP	Female	<1	No	Yes	Unk	Unk	Yes	No	No	Unk	Yes	Unk	No	Yes	Alive	16	1	No	No	No	No	No
2015	WCP	Female	3	Yes	Yes	Unk	Unk	No	Unk	Unk	Unk	Yes	Unk	No	Unk	Alive	30	3	No	No	No	No	No
2015	WCP	Female	<1	NR	NR	NR	NR	NR	NR	NR	NR	NR	NR	NR	Yes	Died	21	1	Unk	Unk	Unk	Unk	Unk
2015	WCP	Female	<1	No	Yes	No	Unk	Yes	No	Yes	Unk	Yes	Unk	No	No	Alive	27	3	No	Unk	Unk	Unk	Unk
2015	WCP	Female	<1	Unk	Yes	NR	NR	NR	Yes	Yes	NR	NR	NR	Yes	NR	Alive	22	1	Unk	Unk	Unk	Unk	Unk
2015	WCP	Female	1	Yes	Yes	No	Unk	No	Unk	No	Unk	Yes	No	No	Unk	Alive	24	Unk	Unk	Unk	Unk	Unk	Unk
2015	WCP	Female	1	Yes	Yes	No	Unk	No	Unk	No	Unk	Unk	No	No	Unk	Alive	21	1	Unk	Unk	Unk	Unk	Unk
2015	WCP	Female	2	Yes	Yes	Unk	Unk	No	Unk	No	Unk	Yes	Unk	No	Unk	Alive	15	1	Unk	Unk	Unk	Unk	Unk
2015	WCP	Female	3	Yes	Yes	No	Unk	Yes	Unk	Unk	Unk	Yes	No	No	Unk	Alive	20	2	Unk	Unk	Unk	Unk	Unk
2015	WCP	Female	<1	Yes	Yes	NR	NR	NR	NR	Yes	NR	Unk	NR	NR	NR	Alive	Unk	Unk	Unk	Unk	Unk	Unk	Unk
2015	WCP	Male	1	Yes	Yes	Unk	Unk	Yes	No	No	Unk	Yes	Unk	Yes	Unk	Alive	19	1	No	No	No	No	No
2015	WCP	Male	<1	Yes	NR	NR	NR	NR	NR	Yes	NR	NR	NR	NR	NR	NR	17	1	Unk	Unk	Unk	Unk	Unk
2015	WCP	Male	2	No	Yes	No	Unk	Yes	Unk	Unk	Unk	Yes	No	No	Unk	Alive	Unk	Unk	Unk	Unk	Unk	Unk	Unk
2015	WCP	Male	<1	No	Yes	No	Unk	Yes	Unk	Unk	Unk	Unk	No	Unk	Yes	Alive	Unk	Unk	Unk	Unk	Unk	Unk	Unk
2015	WCP	Male	2	Unk	Yes	Unk	Unk	Unk	Unk	Unk	Unk	Unk	Unk	Unk	Unk	Died	Unk	Unk	Unk	Unk	Unk	Unk	Unk
2015	WCP	Male	1	Yes	Yes	Unk	Unk	No	Unk	No	Unk	Yes	Unk	No	Unk	Alive	Unk	1	Unk	Unk	Unk	Unk	Unk
2015	WCP	Male	<1	Yes	Yes	No	Unk	NR	Unk	Yes	Unk	NR	No	NR	Unk	NR	Unk	Unk	Unk	Unk	Unk	Unk	Unk
2016	GP	Female	2	No	Yes	Unk	Unk	Yes	No	Yes	Unk	Yes	Unk	No	No	Alive	21	Unk	No	No	No	No	No
2016	GP	Female	<1	Unk	Yes	Unk	Unk	Yes	Yes	Unk	Unk	Yes	Unk	Yes	Unk	Alive	21	1	Unk	Unk	Unk	Unk	Unk
2016	GP	Male	<1	Unk	Unk	Unk	Unk	Yes	No	Unk	Unk	Yes	Unk	Yes	Unk	Died	27	Unk	Unk	Unk	Unk	Unk	Unk
2016	GP	Male	<1	No	Yes	No	Unk	Yes	Yes	No	Unk	No	No	No	No	Alive	25	2	Unk	Unk	Unk	Unk	Unk
2016	GP	Male	<1	Yes	Yes	No	Unk	Yes	No	No	Unk	No	No	No	No	Alive	Unk	Unk	Unk	Unk	Unk	Unk	Unk
2016	GP	Male	<1	No	Yes	No	Unk	Yes	Yes	Unk	Unk	Yes	Yes	Yes	No	Died	27	Unk	No	No	No	Yes	Yes
2016	GP	Male	<1	Yes	Yes	Unk	Unk	Yes	No	Yes	Unk	Yes	Unk	No	Unk	Died	Unk	4	No	No	No	Yes	Yes
2016	WCP	Female	9	No	Yes	No	Yes	Yes	No	Unk	Unk	Yes	Yes	No	Unk	Alive	Unk	Unk	No	No	No	No	No
2017	FSP	Male	2	Unk	Unk	Unk	Unk	Yes	Unk	Unk	Unk	Unk	Unk	Unk	Unk	Unk	27	2	Unk	Unk	Unk	Unk	Unk
2017	FSP	Male	2	No	Yes	No	Unk	No	No	No	Unk	No	No	Unk	Unk	Yes	25	1	No	No	No	Yes	Yes
2017	GP	Female	4	Unk	Yes	Unk	Unk	Yes	No	No	No	No	Unk	No	No	Alive	27	4	No	Unk	No	No	No
2017	GP	Female	<1	Yes	Yes	Unk	Unk	Yes	Yes	Unk	Unk	Yes	Unk	Yes	Unk	Died	21	3	Unk	Unk	Unk	Unk	Unk
2017	GP	Female	<1	Yes	Yes	Unk	Unk	Yes	No	Unk	Unk	Yes	Unk	Yes	Unk	Alive	29	2	No	Yes	Unk	No	Yes
2017	GP	Male	<1	No	No	Unk	Unk	Yes	No	No	Unk	No	Unk	No	Yes	Alive	38	2	Yes	No	No	No	Yes
2017	LP	Female	<1	No	No	Unk	Unk	Yes	Yes	No	Unk	No	No	Yes	No	Alive	24	2	Yes	No	Unk	Yes	Yes
2017	LP	Male	4	Yes	Yes	Unk	Unk	Yes	No	No	Unk	Yes	Unk	No	Unk	Alive	15	1	No	Yes	Unk	No	Yes
2018	ECP	Female	<1	Yes	Yes	Unk	Unk	No	No	No	Unk	No	Unk	Yes	Unk	Alive	22	1	No	No	No	Yes	Yes
2018	FSP	Male	2	No	Yes	No	Unk	No	Yes	No	Unk	Yes	No	No	No	Alive	26	3	No	No	No	No	No
2018	GP	Female	1	Yes	Yes	No	Unk	No	No	No	Unk	Yes	No	No	No	Alive	30	2	No	No	No	No	No
2018	WCP	Female	2	No	Yes	Unk	Unk	Unk	Unk	Yes	Unk	Unk	Unk	Unk	Unk	Unk	32	3	Unk	Unk	Unk	Yes	Yes
2018	WCP	Male	<1	Unk	No	Unk	Unk	Yes	Yes	Unk	Unk	Yes	Unk	Yes	Yes	Alive	16	1	No	No	No	No	No
2019	Unk	Unk	Unk	Unk	Unk	Unk	Unk	Unk	Unk	Unk	Unk	Unk	Unk	Unk	Unk	Unk	Unk	Unk	Unk	Unk	Unk	Unk	Unk
2019	Unk	Unk	Unk	Unk	Unk	Unk	Unk	Unk	Unk	Unk	Unk	Unk	Unk	Unk	Unk	Unk	Unk	Unk	Unk	Unk	Unk	Unk	Unk
2019	Unk	Unk	Unk	Unk	Unk	Unk	Unk	Unk	Unk	Unk	Unk	Unk	Unk	Unk	Unk	Unk	Unk	Unk	Unk	Unk	Unk	Unk	Unk
2019	Unk	Unk	Unk	Unk	Unk	Unk	Unk	Unk	Unk	Unk	Unk	Unk	Unk	Unk	Unk	Unk	Unk	Unk	Unk	Unk	Unk	Unk	Unk
